# Supplementary material for: Single-Cell Imaging Reveals That Staphylococcus aureus Is Highly Competitive Against Pseudomonas aeruginosa on Surfaces
Source: Front Cell Infect Microbiol. 2021 Aug 26;11:733991. doi: 10.3389/fcimb.2021.733991 (PMC8426923; doi:10.3389/fcimb.2021.733991)
Supplement: Supplementary file 7 [file DataSheet_2.xlsx]

## Sheet: Overview
This file contains all the raw data used in Niggli et al. (2021) Single-cell imaging reveals that Staphylococcus aureus is highly competitive against Pseudomonas aeruginosa on surfaces.
DOI	10.3389/fcimb.2021.733991
This sheet provides an overview of the data and how they link to the above-mentioned paper.
Figure	Description
2	Time of first cell division and number of progenies per founder cell for P. aeruginosa (PA) and S. aureus (SA) microcolonies growing in monoculture and mixed culture.
3	Directionality of microcolony growth for PA and SA in monoculture and mixed culture.
4	Behavioral patterns when PA and SA microcolonies come into close contact with each other.
5a	Expression of the quorum sensing (QS) regulator gene lasR in PA mono- and mixed cultures with SA.
5b	Expression of the QS regulator gene rhlR in PA mono- and mixed cultures with SA.
S3a	Expression of the housekeeping gene rpsL in the PA lasR double reporter in mono- and mixed cultures with SA.
S3b	Expression of the housekeeping gene rpsL in the PA rhlR double reporter in mono- and mixed cultures with SA.
Variable explanations
Strain	PA strain PAO1, SA strains Cowan I, 6850, JE2
mono_or_mixed	Monoculture vs. mixed culture microcolony
Group	Microcolony
Position	Position (field of view) imaged
Groups_per_position	Number of microcolonies in the position imaged (for the respective strain mentioned under column 'Strain')
Microcolonies_total	Total number of microcolonies within a field of view
Culture_type	Strain combination imaged (PA double reporter strains lasR and rhlR with and without SA; untagged PA with and without SA)
TRITC_log_IntDen_corrected	mCherry (lasR, rhlR expression) value
FITC_log_IntDen_corrected	gfp (rpsL expression) value
Timepoint	TP1 = 5 hours; TP2 = 8 hours

## Sheet: Figure2_Figure3
Experiment	Strain	Mono_or_mixed	Group	Position	Groups_per_position	Growth_onset_minutes	Number_of_progeny_cells_per_founder_cell	Directionality	Microcolonies_total
First_Cowan	PAO1	mixed	1	2	5	50	116	0.166309	8
First_Cowan	PAO1	mixed	2	2	5	60	125	0.385849	8
First_Cowan	PAO1	mixed	3	2	5	120	43	0.24426	8
First_Cowan	PAO1	mixed	4	2	5	50	47	0.211851	8
First_Cowan	PAO1	mixed	5	2	5	40	93	0.443954	8
First_Cowan	Cowan	mixed	1	2	3	120	49.3	0.0368075	8
First_Cowan	Cowan	mixed	2	2	3	30	40	0.0144074	8
First_Cowan	Cowan	mixed	3	2	3	100	40	0.198886	8
First_Cowan	PAO1	mixed	1	3	5	60	9	0.0687193	12
First_Cowan	PAO1	mixed	2	3	5	100	4	0.0779616	12
First_Cowan	PAO1	mixed	3	3	5	60	14	0.336532	12
First_Cowan	PAO1	mixed	4	3	5	70	11	0.366936	12
First_Cowan	PAO1	mixed	5	3	5	80	15	0.121755	12
First_Cowan	Cowan	mixed	1	3	7	110	14	0.0650933	12
First_Cowan	Cowan	mixed	2	3	7	70	23.5	0.0744397	12
First_Cowan	Cowan	mixed	3	3	7	130	12	0.43426	12
First_Cowan	Cowan	mixed	4	3	7	130	10	0.179197	12
First_Cowan	Cowan	mixed	5	3	7	40	37	0.211141	12
First_Cowan	Cowan	mixed	6	3	7	20	18.5	0.245582	12
First_Cowan	Cowan	mixed	7	3	7	70	30	0.0920021	12
First_Cowan	PAO1	mixed	1	6	8	70	44	0.298256	11
First_Cowan	PAO1	mixed	2	6	8	110	30	0.48579	11
First_Cowan	PAO1	mixed	3	6	8	60	63	0.49587	11
First_Cowan	PAO1	mixed	4	6	8	90	44	0.314729	11
First_Cowan	PAO1	mixed	5	6	8	100	32	0.303575	11
First_Cowan	PAO1	mixed	6	6	8	90	47	0.215713	11
First_Cowan	PAO1	mixed	7	6	8	100	59	0.470671	11
First_Cowan	PAO1	mixed	8	6	8	60	40	0.289468	11
First_Cowan	Cowan	mixed	1	6	3	70	77	0.264282	11
First_Cowan	Cowan	mixed	2	6	3	40	63.5	0.101278	11
First_Cowan	Cowan	mixed	3	6	3	90	13	0.196121	11
First_Cowan	PAO1	mixed	1	7	3	100	11	0.570683	7
First_Cowan	PAO1	mixed	2	7	3	100	28	0.181738	7
First_Cowan	PAO1	mixed	3	7	3	100	28	0.359037	7
First_Cowan	Cowan	mixed	1	7	4	90	26.7	0.134732	7
First_Cowan	Cowan	mixed	2	7	4	10	38.3	0.123276	7
First_Cowan	Cowan	mixed	3	7	4	80	43.5	0.0787046	7
First_Cowan	Cowan	mixed	4	7	4	100	30.5	0.181011	7
First_Cowan	PAO1	mono	1	1	14	80	23	0.613572	14
First_Cowan	PAO1	mono	2	1	14	90	31	0.221686	14
First_Cowan	PAO1	mono	3	1	14	90	29	0.584875	14
First_Cowan	PAO1	mono	4	1	14	50	62	0.350248	14
First_Cowan	PAO1	mono	5	1	14	110	21	0.084515	14
First_Cowan	PAO1	mono	6	1	14	100	25	0.182158	14
First_Cowan	PAO1	mono	7	1	14	60	51	0.164606	14
First_Cowan	PAO1	mono	8	1	14	20	56	0.296807	14
First_Cowan	PAO1	mono	9	1	14	30	62	0.256535	14
First_Cowan	PAO1	mono	10	1	14	50	64	0.307948	14
First_Cowan	PAO1	mono	11	1	14	80	30	0.0989144	14
First_Cowan	PAO1	mono	12	1	14	60	63	0.358842	14
First_Cowan	PAO1	mono	13	1	14	30	40.3	0.321749	14
First_Cowan	PAO1	mono	14	1	14	90	25	0.411306	14
First_Cowan	Cowan	mono	1	4	9	10	47.5	0.146261	9
First_Cowan	Cowan	mono	2	4	9	70	20.3	0.189971	9
First_Cowan	Cowan	mono	3	4	9	120	65.5	0.210953	9
First_Cowan	Cowan	mono	4	4	9	120	12	0.0989283	9
First_Cowan	Cowan	mono	5	4	9	40	52	0.0753136	9
First_Cowan	Cowan	mono	6	4	9	90	71	0.267065	9
First_Cowan	Cowan	mono	7	4	9	50	37	0.243068	9
First_Cowan	Cowan	mono	8	4	9	50	88	0.107029	9
First_Cowan	Cowan	mono	9	4	9	70	61.5	0.1546	9
First_Cowan	Cowan	mono	1	5	9	70	33.5	0.210854	9
First_Cowan	Cowan	mono	2	5	9	50	64.5	0.158935	9
First_Cowan	Cowan	mono	3	5	9	90	39.7	0.246472	9
First_Cowan	Cowan	mono	4	5	9	120	58	0.0965314	9
First_Cowan	Cowan	mono	5	5	9	100	37.5	0.330755	9
First_Cowan	Cowan	mono	6	5	9	20	25	0.194366	9
First_Cowan	Cowan	mono	7	5	9	130	19.7	0.258274	9
First_Cowan	Cowan	mono	8	5	9	60	49	0.107907	9
First_Cowan	Cowan	mono	9	5	9	50	123	0.264514	9
Second_Cowan	PAO1	mixed	1	4	8	190	8	0.354551	16
Second_Cowan	PAO1	mixed	2	4	8	110	71	0.314598	16
Second_Cowan	PAO1	mixed	3	4	8	250	6	0.307533	16
Second_Cowan	PAO1	mixed	4	4	8	150	42	0.150644	16
Second_Cowan	PAO1	mixed	5	4	8	50	194	0.240936	16
Second_Cowan	PAO1	mixed	6	4	8	150	38	0.5036	16
Second_Cowan	PAO1	mixed	7	4	8	120	64	0.251652	16
Second_Cowan	PAO1	mixed	8	4	8	110	16	0.483807	16
Second_Cowan	Cowan	mixed	1	4	8	90	48.5	0.237047	16
Second_Cowan	Cowan	mixed	2	4	8	80	145	0.143214	16
Second_Cowan	Cowan	mixed	3	4	8	120	94	0.266092	16
Second_Cowan	Cowan	mixed	4	4	8	150	30.3	0.260957	16
Second_Cowan	Cowan	mixed	5	4	8	110	74	0.191098	16
Second_Cowan	Cowan	mixed	6	4	8	40	93	0.46103	16
Second_Cowan	Cowan	mixed	7	4	8	120	46.3	0.204296	16
Second_Cowan	Cowan	mixed	8	4	8	170	38	0.0924056	16
Second_Cowan	PAO1	mixed	1	5	7	130	20	0.297051	13
Second_Cowan	PAO1	mixed	2	5	7	150	14	0.252563	13
Second_Cowan	PAO1	mixed	3	5	7	150	6	0.209209	13
Second_Cowan	PAO1	mixed	4	5	7	60	24.3	0.165766	13
Second_Cowan	PAO1	mixed	5	5	7	130	21	0.646235	13
Second_Cowan	PAO1	mixed	6	5	7	180	9	0.245742	13
Second_Cowan	PAO1	mixed	7	5	7	140	11	0.369983	13
Second_Cowan	Cowan	mixed	1	5	6	50	39	0.504485	13
Second_Cowan	Cowan	mixed	2	5	6	70	27.5	0.17262	13
Second_Cowan	Cowan	mixed	3	5	6	60	40.5	0.356472	13
Second_Cowan	Cowan	mixed	4	5	6	20	52	0.126796	13
Second_Cowan	Cowan	mixed	5	5	6	20	79.5	0.0502159	13
Second_Cowan	Cowan	mixed	6	5	6	100	31.5	0.709514	13
Second_Cowan	PAO1	mixed	1	6	3	250	6	0.657673	7
Second_Cowan	PAO1	mixed	2	6	3	130	104	0.442535	7
Second_Cowan	PAO1	mixed	3	6	3	70	167	0.331481	7
Second_Cowan	Cowan	mixed	1	6	4	20	32	0.276086	7
Second_Cowan	Cowan	mixed	2	6	4	90	39.5	0.149549	7
Second_Cowan	Cowan	mixed	3	6	4	40	71.5	0.200614	7
Second_Cowan	Cowan	mixed	4	6	4	10	113	0.617079	7
Second_Cowan	PAO1	mixed	1	7	3	100	173	0.492296	10
Second_Cowan	PAO1	mixed	2	7	3	130	94	0.452275	10
Second_Cowan	PAO1	mixed	3	7	3	250	5.5	0.629811	10
Second_Cowan	Cowan	mixed	1	7	7	120	63	0.186608	10
Second_Cowan	Cowan	mixed	2	7	7	50	104.5	0.267396	10
Second_Cowan	Cowan	mixed	3	7	7	60	41.5	0.165977	10
Second_Cowan	Cowan	mixed	4	7	7	70	38.25	0.108324	10
Second_Cowan	Cowan	mixed	5	7	7	40	100	0.161943	10
Second_Cowan	Cowan	mixed	6	7	7	10	86	0.174828	10
Second_Cowan	Cowan	mixed	7	7	7	40	45	0.177637	10
Second_Cowan	PAO1	mono	1	1	9	110	41	0.363233	9
Second_Cowan	PAO1	mono	2	1	9	100	60	0.408077	9
Second_Cowan	PAO1	mono	3	1	9	120	36	0.506654	9
Second_Cowan	PAO1	mono	4	1	9	90	27.8	0.23854	9
Second_Cowan	PAO1	mono	5	1	9	140	32	0.118156	9
Second_Cowan	PAO1	mono	6	1	9	90	68	0.3097	9
Second_Cowan	PAO1	mono	7	1	9	170	15	0.348242	9
Second_Cowan	PAO1	mono	8	1	9	130	9	0.557409	9
Second_Cowan	PAO1	mono	9	1	9	140	21	0.388689	9
Second_Cowan	Cowan	mono	1	2	6	170	26.3	0.191626	6
Second_Cowan	Cowan	mono	2	2	6	140	56	0.122223	6
Second_Cowan	Cowan	mono	3	2	6	40	28	0.403224	6
Second_Cowan	Cowan	mono	4	2	6	200	31	0.781243	6
Second_Cowan	Cowan	mono	5	2	6	150	34	0.242876	6
Second_Cowan	Cowan	mono	6	2	6	120	44	0.0525036	6
Second_Cowan	Cowan	mono	1	3	8	70	169	0.300898	8
Second_Cowan	Cowan	mono	2	3	8	110	109	0.260003	8
Second_Cowan	Cowan	mono	3	3	8	70	70	0.273937	8
Second_Cowan	Cowan	mono	4	3	8	40	65	0.10509	8
Second_Cowan	Cowan	mono	5	3	8	70	66.7	0.125585	8
Second_Cowan	Cowan	mono	6	3	8	10	75.3	0.11037	8
Second_Cowan	Cowan	mono	7	3	8	60	62	0.143454	8
Second_Cowan	Cowan	mono	8	3	8	60	108	0.417465	8
Third_Cowan	PAO1	mixed	1	2	4	100	65	0.690942	16
Third_Cowan	PAO1	mixed	2	2	4	120	34	0.586298	16
Third_Cowan	PAO1	mixed	3	2	4	150	26	0.440012	16
Third_Cowan	PAO1	mixed	4	2	4	20	105	0.0488775	16
Third_Cowan	Cowan	mixed	1	2	12	60	124	0.474526	16
Third_Cowan	Cowan	mixed	2	2	12	150	55.5	0.298248	16
Third_Cowan	Cowan	mixed	3	2	12	70	67.4	0.430449	16
Third_Cowan	Cowan	mixed	4	2	12	90	282	0.395656	16
Third_Cowan	Cowan	mixed	5	2	12	20	160	0.624582	16
Third_Cowan	Cowan	mixed	6	2	12	140	153	0.421728	16
Third_Cowan	Cowan	mixed	7	2	12	130	134	0.17946	16
Third_Cowan	Cowan	mixed	8	2	12	100	74	0.238611	16
Third_Cowan	Cowan	mixed	9	2	12	40	71	0.222723	16
Third_Cowan	Cowan	mixed	10	2	12	60	58.5	0.13353	16
Third_Cowan	Cowan	mixed	11	2	12	10	77	0.642299	16
Third_Cowan	Cowan	mixed	12	2	12	170	23.5	0.195826	16
Third_Cowan	PAO1	mixed	1	3	4	140	16	0.185587	8
Third_Cowan	PAO1	mixed	2	3	4	120	22	0.163441	8
Third_Cowan	PAO1	mixed	3	3	4	160	21	0.314419	8
Third_Cowan	PAO1	mixed	4	3	4	120	53	0.463706	8
Third_Cowan	Cowan	mixed	1	3	4	50	150	0.487225	8
Third_Cowan	Cowan	mixed	2	3	4	80	74	0.356661	8
Third_Cowan	Cowan	mixed	3	3	4	100	59.5	0.283556	8
Third_Cowan	Cowan	mixed	4	3	4	120	49.5	0.31205	8
Third_Cowan	PAO1	mixed	1	6	6	80	33	0.37576	13
Third_Cowan	PAO1	mixed	2	6	6	120	15	0.538236	13
Third_Cowan	PAO1	mixed	3	6	6	150	15	0.0634204	13
Third_Cowan	PAO1	mixed	4	6	6	140	13	0.210757	13
Third_Cowan	PAO1	mixed	5	6	6	120	15	0.329135	13
Third_Cowan	PAO1	mixed	6	6	6	80	33	0.660939	13
Third_Cowan	Cowan	mixed	1	6	7	110	38.5	0.291089	13
Third_Cowan	Cowan	mixed	2	6	7	80	41	0.0842633	13
Third_Cowan	Cowan	mixed	3	6	7	140	45	0.225975	13
Third_Cowan	Cowan	mixed	4	6	7	10	49.5	0.170557	13
Third_Cowan	Cowan	mixed	5	6	7	100	39.8	0.0673954	13
Third_Cowan	Cowan	mixed	6	6	7	110	30.5	0.289794	13
Third_Cowan	Cowan	mixed	7	6	7	90	38	0.126686	13
Third_Cowan	PAO1	mixed	1	7	13	60	54	0.110704	18
Third_Cowan	PAO1	mixed	2	7	13	150	21	0.684711	18
Third_Cowan	PAO1	mixed	3	7	13	130	20	0.326924	18
Third_Cowan	PAO1	mixed	4	7	13	170	12	0.241394	18
Third_Cowan	PAO1	mixed	5	7	13	40	36	0.0872857	18
Third_Cowan	PAO1	mixed	6	7	13	100	10.5	0.432515	18
Third_Cowan	PAO1	mixed	7	7	13	120	28	0.69053	18
Third_Cowan	PAO1	mixed	8	7	13	110	26	0.357491	18
Third_Cowan	PAO1	mixed	9	7	13	110	36	0.124254	18
Third_Cowan	PAO1	mixed	10	7	13	110	27	0.0806457	18
Third_Cowan	PAO1	mixed	11	7	13	100	31	0.0768906	18
Third_Cowan	PAO1	mixed	12	7	13	100	30	0.657174	18
Third_Cowan	PAO1	mixed	13	7	13	140	19	0.49343	18
Third_Cowan	Cowan	mixed	1	7	5	30	68	0.293708	18
Third_Cowan	Cowan	mixed	2	7	5	80	28	0.233956	18
Third_Cowan	Cowan	mixed	3	7	5	170	23.5	0.155657	18
Third_Cowan	Cowan	mixed	4	7	5	140	26	0.0430419	18
Third_Cowan	Cowan	mixed	5	7	5	100	45.3	0.182898	18
Third_Cowan	PAO1	mono	1	1	11	140	64	0.109085	11
Third_Cowan	PAO1	mono	2	1	11	110	98	0.157183	11
Third_Cowan	PAO1	mono	3	1	11	130	62	0.180402	11
Third_Cowan	PAO1	mono	4	1	11	170	29	0.244599	11
Third_Cowan	PAO1	mono	5	1	11	120	64	0.094735	11
Third_Cowan	PAO1	mono	6	1	11	130	63	0.21997	11
Third_Cowan	PAO1	mono	7	1	11	80	104	0.252421	11
Third_Cowan	PAO1	mono	8	1	11	150	55	0.0168783	11
Third_Cowan	PAO1	mono	9	1	11	90	121	0.226364	11
Third_Cowan	PAO1	mono	10	1	11	130	126	0.28424	11
Third_Cowan	PAO1	mono	11	1	11	160	32	0.231148	11
Third_Cowan	Cowan	mono	1	4	8	100	71	0.172725	8
Third_Cowan	Cowan	mono	2	4	8	90	31	0.203653	8
Third_Cowan	Cowan	mono	3	4	8	130	117	0.0728212	8
Third_Cowan	Cowan	mono	4	4	8	150	16	0.269458	8
Third_Cowan	Cowan	mono	5	4	8	100	42	0.277899	8
Third_Cowan	Cowan	mono	6	4	8	130	5	0.459902	8
Third_Cowan	Cowan	mono	7	4	8	70	59.5	0.299268	8
Third_Cowan	Cowan	mono	8	4	8	110	31.7	0.215899	8
Third_Cowan	Cowan	mono	1	5	10	90	107	0.111107	10
Third_Cowan	Cowan	mono	2	5	10	110	68.5	0.243824	10
Third_Cowan	Cowan	mono	3	5	10	140	50	0.3798	10
Third_Cowan	Cowan	mono	4	5	10	90	74.5	0.131536	10
Third_Cowan	Cowan	mono	5	5	10	100	124.5	0.0355842	10
Third_Cowan	Cowan	mono	6	5	10	90	44.25	0.432031	10
Third_Cowan	Cowan	mono	7	5	10	10	129	0.560012	10
Third_Cowan	Cowan	mono	8	5	10	100	107.5	0.185219	10
Third_Cowan	Cowan	mono	9	5	10	10	95.3	0.0755443	10
Third_Cowan	Cowan	mono	10	5	10	70	53.8	0.504414	10
First_JE2	PAO1	mixed	1	2	8	40	23	0.196918	14
First_JE2	PAO1	mixed	2	2	8	50	15	0.35979	14
First_JE2	PAO1	mixed	3	2	8	50	14	0.113718	14
First_JE2	PAO1	mixed	4	2	8	90	8	0.367635	14
First_JE2	PAO1	mixed	5	2	8	60	17.5	0.192756	14
First_JE2	PAO1	mixed	6	2	8	140	5	0.555253	14
First_JE2	PAO1	mixed	7	2	8	50	14	0.139881	14
First_JE2	PAO1	mixed	8	2	8	110	5	0.201337	14
First_JE2	JE2	mixed	1	2	6	100	101	0.102824	14
First_JE2	JE2	mixed	2	2	6	90	65	0.0943274	14
First_JE2	JE2	mixed	3	2	6	30	41	0.474428	14
First_JE2	JE2	mixed	4	2	6	90	62.5	0.362096	14
First_JE2	JE2	mixed	5	2	6	60	72	0.0962516	14
First_JE2	JE2	mixed	6	2	6	50	72	0.32807	14
First_JE2	PAO1	mixed	1	3	6	50	50	0.554704	8
First_JE2	PAO1	mixed	2	3	6	30	92	0.413498	8
First_JE2	PAO1	mixed	3	3	6	50	38	0.118582	8
First_JE2	PAO1	mixed	4	3	6	100	17	0.297114	8
First_JE2	PAO1	mixed	5	3	6	70	44	0.496278	8
First_JE2	PAO1	mixed	6	3	6	90	29	0.206734	8
First_JE2	JE2	mixed	1	3	2	40	95.7	0.0852575	8
First_JE2	JE2	mixed	2	3	2	50	67.3	0.083314	8
First_JE2	PAO1	mixed	1	6	4	70	54	0.0899552	10
First_JE2	PAO1	mixed	2	6	4	50	114	0.639137	10
First_JE2	PAO1	mixed	3	6	4	10	213	0.32646	10
First_JE2	PAO1	mixed	4	6	4	40	164	0.610383	10
First_JE2	JE2	mixed	1	6	6	50	186.5	0.577474	10
First_JE2	JE2	mixed	2	6	6	60	230.5	0.219719	10
First_JE2	JE2	mixed	3	6	6	30	217.3	0.37691	10
First_JE2	JE2	mixed	4	6	6	90	157	0.239033	10
First_JE2	JE2	mixed	5	6	6	60	161	0.430232	10
First_JE2	JE2	mixed	6	6	6	60	310	0.359892	10
First_JE2	PAO1	mixed	1	7	9	60	19	0.174524	18
First_JE2	PAO1	mixed	2	7	9	100	46.5	0.397982	18
First_JE2	PAO1	mixed	3	7	9	80	98	0.61226	18
First_JE2	PAO1	mixed	4	7	9	60	92	0.13184	18
First_JE2	PAO1	mixed	5	7	9	90	14	0.330125	18
First_JE2	PAO1	mixed	6	7	9	30	170	0.368351	18
First_JE2	PAO1	mixed	7	7	9	50	51	0.465382	18
First_JE2	PAO1	mixed	8	7	9	70	78	0.402887	18
First_JE2	PAO1	mixed	9	7	9	60	76	0.675348	18
First_JE2	JE2	mixed	1	7	9	70	151	0.615214	18
First_JE2	JE2	mixed	2	7	9	30	163.5	0.189037	18
First_JE2	JE2	mixed	3	7	9	40	218	0.220072	18
First_JE2	JE2	mixed	4	7	9	20	172.5	0.596852	18
First_JE2	JE2	mixed	5	7	9	30	121.5	0.288803	18
First_JE2	JE2	mixed	6	7	9	30	177.5	0.562913	18
First_JE2	JE2	mixed	7	7	9	30	193	0.198541	18
First_JE2	JE2	mixed	8	7	9	10	289	0.269402	18
First_JE2	JE2	mixed	9	7	9	10	95.5	0.400411	18
First_JE2	PAO1	mono	1	1	14	40	63	0.166681	14
First_JE2	PAO1	mono	2	1	14	40	63	0.222513	14
First_JE2	PAO1	mono	3	1	14	40	70	0.567036	14
First_JE2	PAO1	mono	4	1	14	40	63	0.356699	14
First_JE2	PAO1	mono	5	1	14	40	60	0.261908	14
First_JE2	PAO1	mono	6	1	14	50	48	0.49792	14
First_JE2	PAO1	mono	7	1	14	30	55	0.376482	14
First_JE2	PAO1	mono	8	1	14	50	52	0.113578	14
First_JE2	PAO1	mono	9	1	14	30	48.7	0.482321	14
First_JE2	PAO1	mono	10	1	14	60	37	0.255427	14
First_JE2	PAO1	mono	11	1	14	60	33	0.737911	14
First_JE2	PAO1	mono	12	1	14	40	43	0.726855	14
First_JE2	PAO1	mono	13	1	14	50	55	0.424173	14
First_JE2	PAO1	mono	14	1	14	40	54	0.416755	14
First_JE2	JE2	mono	1	4	5	20	140.5	0.152563	5
First_JE2	JE2	mono	2	4	5	70	95.5	0.293407	5
First_JE2	JE2	mono	3	4	5	50	163.5	0.442042	5
First_JE2	JE2	mono	4	4	5	10	204	0.353603	5
First_JE2	JE2	mono	5	4	5	90	72.5	0.356497	5
First_JE2	JE2	mono	1	5	9	40	142.7	0.51637	9
First_JE2	JE2	mono	2	5	9	60	133	0.343046	9
First_JE2	JE2	mono	3	5	9	40	115.7	0.139576	9
First_JE2	JE2	mono	4	5	9	30	98	0.184028	9
First_JE2	JE2	mono	5	5	9	50	121.5	0.351834	9
First_JE2	JE2	mono	6	5	9	50	49	0.51214	9
First_JE2	JE2	mono	7	5	9	60	84.3	0.487499	9
First_JE2	JE2	mono	8	5	9	30	147	0.345675	9
First_JE2	JE2	mono	9	5	9	40	157	0.145951	9
Second_JE2	PAO1	mixed	1	4	3	180	7	0.428594	8
Second_JE2	PAO1	mixed	2	4	3	140	15	0.068226	8
Second_JE2	PAO1	mixed	3	4	3	120	27	0.100926	8
Second_JE2	JE2	mixed	1	4	5	50	114	0.360906	8
Second_JE2	JE2	mixed	2	4	5	40	125	0.601102	8
Second_JE2	JE2	mixed	3	4	5	70	89.5	0.108218	8
Second_JE2	JE2	mixed	4	4	5	70	175	0.229884	8
Second_JE2	JE2	mixed	5	4	5	60	117.5	0.170596	8
Second_JE2	PAO1	mixed	1	5	8	140	25	0.345676	14
Second_JE2	PAO1	mixed	2	5	8	100	71	0.247942	14
Second_JE2	PAO1	mixed	3	5	8	120	44	0.697559	14
Second_JE2	PAO1	mixed	4	5	8	140	40	0.183247	14
Second_JE2	PAO1	mixed	5	5	8	120	51	0.589734	14
Second_JE2	PAO1	mixed	6	5	8	90	71	0.0916886	14
Second_JE2	PAO1	mixed	7	5	8	110	43	0.218784	14
Second_JE2	PAO1	mixed	8	5	8	110	61	0.41137	14
Second_JE2	JE2	mixed	1	5	6	60	213	0.594398	14
Second_JE2	JE2	mixed	2	5	6	50	258	0.224308	14
Second_JE2	JE2	mixed	3	5	6	80	159.3	0.48523	14
Second_JE2	JE2	mixed	4	5	6	80	140.5	0.437642	14
Second_JE2	JE2	mixed	5	5	6	70	125.7	0.232607	14
Second_JE2	JE2	mixed	6	5	6	50	59	0.219979	14
Second_JE2	PAO1	mixed	1	6	5	30	14	0.554218	15
Second_JE2	PAO1	mixed	2	6	5	100	14	0.118177	15
Second_JE2	PAO1	mixed	3	6	5	110	19	0.387837	15
Second_JE2	PAO1	mixed	4	6	5	100	11	0.333936	15
Second_JE2	PAO1	mixed	5	6	5	10	25	0.435048	15
Second_JE2	JE2	mixed	1	6	10	60	111	0.673513	15
Second_JE2	JE2	mixed	2	6	10	30	83.3	0.194171	15
Second_JE2	JE2	mixed	3	6	10	10	181	0.200453	15
Second_JE2	JE2	mixed	4	6	10	100	38	0.492853	15
Second_JE2	JE2	mixed	5	6	10	100	36.5	0.202538	15
Second_JE2	JE2	mixed	6	6	10	100	101.5	0.334162	15
Second_JE2	JE2	mixed	7	6	10	70	63.8	0.293637	15
Second_JE2	JE2	mixed	8	6	10	40	60	0.21971	15
Second_JE2	JE2	mixed	9	6	10	60	155	0.354226	15
Second_JE2	JE2	mixed	10	6	10	90	20.7	0.434622	15
Second_JE2	PAO1	mixed	1	7	5	70	27	0.195568	13
Second_JE2	PAO1	mixed	2	7	5	100	42	0.204026	13
Second_JE2	PAO1	mixed	3	7	5	110	33	0.454789	13
Second_JE2	PAO1	mixed	4	7	5	130	32	0.380628	13
Second_JE2	PAO1	mixed	5	7	5	120	33	0.17716	13
Second_JE2	JE2	mixed	1	7	8	90	178	0.13811	13
Second_JE2	JE2	mixed	2	7	8	70	161	0.408534	13
Second_JE2	JE2	mixed	3	7	8	80	90	0.225358	13
Second_JE2	JE2	mixed	4	7	8	80	142	0.252603	13
Second_JE2	JE2	mixed	5	7	8	100	99	0.189007	13
Second_JE2	JE2	mixed	6	7	8	80	158	0.04325	13
Second_JE2	JE2	mixed	7	7	8	80	181	0.0777154	13
Second_JE2	JE2	mixed	8	7	8	20	189	0.490986	13
Second_JE2	PAO1	mono	1	1	12	70	37	0.665375	12
Second_JE2	PAO1	mono	2	1	12	90	45	0.254867	12
Second_JE2	PAO1	mono	3	1	12	90	59	0.576867	12
Second_JE2	PAO1	mono	4	1	12	100	28.5	0.249274	12
Second_JE2	PAO1	mono	5	1	12	110	53	0.0131911	12
Second_JE2	PAO1	mono	6	1	12	100	31	0.276849	12
Second_JE2	PAO1	mono	7	1	12	90	61	0.126056	12
Second_JE2	PAO1	mono	8	1	12	80	64	0.392994	12
Second_JE2	PAO1	mono	9	1	12	100	54	0.528987	12
Second_JE2	PAO1	mono	10	1	12	100	45	0.596351	12
Second_JE2	PAO1	mono	11	1	12	80	61	0.131105	12
Second_JE2	PAO1	mono	12	1	12	80	60	0.21595	12
Second_JE2	JE2	mono	1	2	8	80	134.5	0.346798	8
Second_JE2	JE2	mono	2	2	8	80	121.3	0.0775755	8
Second_JE2	JE2	mono	3	2	8	100	127.5	0.381125	8
Second_JE2	JE2	mono	4	2	8	120	127	0.142343	8
Second_JE2	JE2	mono	5	2	8	20	184.5	0.0506159	8
Second_JE2	JE2	mono	6	2	8	60	226	0.252538	8
Second_JE2	JE2	mono	7	2	8	20	143	0.404159	8
Second_JE2	JE2	mono	8	2	8	20	84	0.770012	8
Second_JE2	JE2	mono	1	3	11	120	153	0.288358	11
Second_JE2	JE2	mono	2	3	11	120	210	0.3993	11
Second_JE2	JE2	mono	3	3	11	100	211	0.279057	11
Second_JE2	JE2	mono	4	3	11	100	121	0.160713	11
Second_JE2	JE2	mono	5	3	11	70	82.5	0.120104	11
Second_JE2	JE2	mono	6	3	11	90	97	0.332864	11
Second_JE2	JE2	mono	7	3	11	70	118	0.610344	11
Second_JE2	JE2	mono	8	3	11	10	51.8	0.347498	11
Second_JE2	JE2	mono	9	3	11	80	159.5	0.147183	11
Second_JE2	JE2	mono	10	3	11	80	96.3	0.304765	11
Second_JE2	JE2	mono	11	3	11	80	138.5	0.0784064	11
Third_JE2	PAO1	mixed	1	2	9	50	19	0.516042	12
Third_JE2	PAO1	mixed	2	2	9	140	11	0.522548	12
Third_JE2	PAO1	mixed	3	2	9	90	22	0.0681122	12
Third_JE2	PAO1	mixed	4	2	9	60	29.5	0.297484	12
Third_JE2	PAO1	mixed	5	2	9	170	5	0.768078	12
Third_JE2	PAO1	mixed	6	2	9	30	21	0.294583	12
Third_JE2	PAO1	mixed	7	2	9	80	33	0.353435	12
Third_JE2	PAO1	mixed	8	2	9	130	10	0.0683277	12
Third_JE2	PAO1	mixed	9	2	9	30	51	0.129662	12
Third_JE2	JE2	mixed	1	2	3	90	123.5	0.188886	12
Third_JE2	JE2	mixed	2	2	3	130	150	0.389821	12
Third_JE2	JE2	mixed	3	2	3	100	99	0.402685	12
Third_JE2	PAO1	mixed	1	3	2	80	11	0.129445	6
Third_JE2	PAO1	mixed	2	3	2	80	19	0.433675	6
Third_JE2	JE2	mixed	1	3	4	90	64	0.518329	6
Third_JE2	JE2	mixed	2	3	4	90	93.75	0.384568	6
Third_JE2	JE2	mixed	3	3	4	100	123.5	0.467492	6
Third_JE2	JE2	mixed	4	3	4	60	100.5	0.171404	6
Third_JE2	PAO1	mixed	1	5	6	80	16	0.359836	13
Third_JE2	PAO1	mixed	2	5	6	80	20	0.502633	13
Third_JE2	PAO1	mixed	3	5	6	110	22	0.41622	13
Third_JE2	PAO1	mixed	4	5	6	70	45	0.28802	13
Third_JE2	PAO1	mixed	5	5	6	100	29	0.245256	13
Third_JE2	PAO1	mixed	6	5	6	80	35	0.216488	13
Third_JE2	JE2	mixed	1	5	7	120	162	0.149022	13
Third_JE2	JE2	mixed	2	5	7	110	81.5	0.313565	13
Third_JE2	JE2	mixed	3	5	7	100	272	0.235687	13
Third_JE2	JE2	mixed	4	5	7	100	260	0.180761	13
Third_JE2	JE2	mixed	5	5	7	60	412	0.207875	13
Third_JE2	JE2	mixed	6	5	7	120	73.5	0.32197	13
Third_JE2	JE2	mixed	7	5	7	80	351	0.0817598	13
Third_JE2	PAO1	mixed	1	6	5	190	9	0.619512	10
Third_JE2	PAO1	mixed	2	6	5	160	13	0.228265	10
Third_JE2	PAO1	mixed	3	6	5	160	31	0.262184	10
Third_JE2	PAO1	mixed	4	6	5	100	47	0.0906414	10
Third_JE2	PAO1	mixed	5	6	5	80	46	0.628893	10
Third_JE2	JE2	mixed	1	6	5	60	71.5	0.421015	10
Third_JE2	JE2	mixed	2	6	5	130	215	0.415083	10
Third_JE2	JE2	mixed	3	6	5	90	85.5	0.331325	10
Third_JE2	JE2	mixed	4	6	5	100	56.5	0.539072	10
Third_JE2	JE2	mixed	5	6	5	100	117	0.51308	10
Third_JE2	PAO1	mono	1	1	10	40	36	0.704913	10
Third_JE2	PAO1	mono	2	1	10	90	57	0.0122733	10
Third_JE2	PAO1	mono	3	1	10	90	51	0.149366	10
Third_JE2	PAO1	mono	4	1	10	100	55.5	0.172752	10
Third_JE2	PAO1	mono	5	1	10	100	32	0.335015	10
Third_JE2	PAO1	mono	6	1	10	80	61	0.111138	10
Third_JE2	PAO1	mono	7	1	10	100	55	0.0722912	10
Third_JE2	PAO1	mono	8	1	10	100	26	0.323726	10
Third_JE2	PAO1	mono	9	1	10	90	47	0.162385	10
Third_JE2	PAO1	mono	10	1	10	100	54	0.416026	10
Third_JE2	JE2	mono	1	4	14	70	120	0.652966	14
Third_JE2	JE2	mono	2	4	14	120	143	0.826653	14
Third_JE2	JE2	mono	3	4	14	20	144	0.187322	14
Third_JE2	JE2	mono	4	4	14	170	201	0.204704	14
Third_JE2	JE2	mono	5	4	14	210	30	0.320727	14
Third_JE2	JE2	mono	6	4	14	170	89.5	0.10999	14
Third_JE2	JE2	mono	7	4	14	160	102.5	0.337607	14
Third_JE2	JE2	mono	8	4	14	150	79	0.443125	14
Third_JE2	JE2	mono	9	4	14	110	93.5	0.268313	14
Third_JE2	JE2	mono	10	4	14	80	44.3	0.505031	14
Third_JE2	JE2	mono	11	4	14	110	29.75	0.354542	14
Third_JE2	JE2	mono	12	4	14	160	171	0.278741	14
Third_JE2	JE2	mono	13	4	14	90	180	0.616718	14
Third_JE2	JE2	mono	14	4	14	70	73	0.0843257	14
Third_JE2	PAO1	mono	1	7	8	80	37	0.453906	8
Third_JE2	PAO1	mono	2	7	8	90	58	0.772639	8
Third_JE2	PAO1	mono	3	7	8	30	65	0.365964	8
Third_JE2	PAO1	mono	4	7	8	100	85	0.315546	8
Third_JE2	PAO1	mono	5	7	8	70	59.6	0.101889	8
Third_JE2	PAO1	mono	6	7	8	60	94	0.655168	8
Third_JE2	PAO1	mono	7	7	8	10	144	0.542724	8
Third_JE2	PAO1	mono	8	7	8	60	114	0.150361	8
First_6850	PAO1	mixed	1	2	6	80	18	0.530602	12
First_6850	PAO1	mixed	2	2	6	50	9	0.213786	12
First_6850	PAO1	mixed	3	2	6	30	10	0.365949	12
First_6850	PAO1	mixed	4	2	6	90	30	0.459138	12
First_6850	PAO1	mixed	5	2	6	50	22	0.457535	12
First_6850	PAO1	mixed	6	2	6	50	30	0.306497	12
First_6850	Strain6850	mixed	1	2	6	20	16	0.149651	12
First_6850	Strain6850	mixed	2	2	6	60	7.7	0.086619	12
First_6850	Strain6850	mixed	3	2	6	50	20	0.0671542	12
First_6850	Strain6850	mixed	4	2	6	90	10.7	0.081256	12
First_6850	Strain6850	mixed	5	2	6	80	10.7	0.112202	12
First_6850	Strain6850	mixed	6	2	6	80	7	0.137035	12
First_6850	PAO1	mixed	1	3	5	10	40	0.178078	11
First_6850	PAO1	mixed	2	3	5	80	20	0.382201	11
First_6850	PAO1	mixed	3	3	5	90	40	0.587508	11
First_6850	PAO1	mixed	4	3	5	110	16	0.571901	11
First_6850	PAO1	mixed	5	3	5	50	32	0.339015	11
First_6850	Strain6850	mixed	1	3	6	60	19.3	0.3021	11
First_6850	Strain6850	mixed	2	3	6	80	11.8	0.175539	11
First_6850	Strain6850	mixed	3	3	6	50	15.7	0.206622	11
First_6850	Strain6850	mixed	4	3	6	110	4.3	0.0877069	11
First_6850	Strain6850	mixed	5	3	6	20	15	0.150894	11
First_6850	Strain6850	mixed	6	3	6	40	8	0.101191	11
First_6850	PAO1	mixed	1	6	5	80	30	0.525623	8
First_6850	PAO1	mixed	2	6	5	120	21	0.409916	8
First_6850	PAO1	mixed	3	6	5	80	22	0.3706	8
First_6850	PAO1	mixed	4	6	5	90	34	0.291456	8
First_6850	PAO1	mixed	5	6	5	110	28	0.473815	8
First_6850	Strain6850	mixed	1	6	3	100	19.3	0.168366	8
First_6850	Strain6850	mixed	2	6	3	50	17.5	0.126766	8
First_6850	Strain6850	mixed	3	6	3	20	16.3	0.134539	8
First_6850	PAO1	mixed	1	7	8	80	10	0.258566	13
First_6850	PAO1	mixed	2	7	8	120	6	0.378654	13
First_6850	PAO1	mixed	3	7	8	80	25	0.408982	13
First_6850	PAO1	mixed	4	7	8	100	8.5	0.658182	13
First_6850	PAO1	mixed	5	7	8	150	3	0.613633	13
First_6850	PAO1	mixed	6	7	8	70	23	0.323551	13
First_6850	PAO1	mixed	7	7	8	80	27	0.213855	13
First_6850	PAO1	mixed	8	7	8	50	23	0.461179	13
First_6850	Strain6850	mixed	1	7	5	10	15	0.172901	13
First_6850	Strain6850	mixed	2	7	5	40	20.5	0.265923	13
First_6850	Strain6850	mixed	3	7	5	30	7.8	0.0506631	13
First_6850	Strain6850	mixed	4	7	5	30	27	0.0888527	13
First_6850	Strain6850	mixed	5	7	5	90	7.5	0.0212256	13
First_6850	PAO1	mono	1	1	14	70	43	0.0968806	14
First_6850	PAO1	mono	2	1	14	100	30	0.119753	14
First_6850	PAO1	mono	3	1	14	10	60	0.386053	14
First_6850	PAO1	mono	4	1	14	90	39	0.663072	14
First_6850	PAO1	mono	5	1	14	80	63	0.213838	14
First_6850	PAO1	mono	6	1	14	70	38.5	0.332508	14
First_6850	PAO1	mono	7	1	14	120	20	0.520687	14
First_6850	PAO1	mono	8	1	14	130	22	0.351472	14
First_6850	PAO1	mono	9	1	14	100	51	0.479517	14
First_6850	PAO1	mono	10	1	14	80	31	0.452419	14
First_6850	PAO1	mono	11	1	14	50	62	0.122731	14
First_6850	PAO1	mono	12	1	14	60	32	0.151713	14
First_6850	PAO1	mono	13	1	14	70	37	0.290697	14
First_6850	PAO1	mono	14	1	14	60	57	0.226637	14
First_6850	Strain6850	mono	1	4	11	60	37	0.340547	11
First_6850	Strain6850	mono	2	4	11	30	10.4	0.237065	11
First_6850	Strain6850	mono	3	4	11	100	7.5	0.187513	11
First_6850	Strain6850	mono	4	4	11	80	9	0.04698	11
First_6850	Strain6850	mono	5	4	11	70	24	0.149763	11
First_6850	Strain6850	mono	6	4	11	10	17.3	0.432774	11
First_6850	Strain6850	mono	7	4	11	10	20.5	0.246096	11
First_6850	Strain6850	mono	8	4	11	120	25	0.0496398	11
First_6850	Strain6850	mono	9	4	11	90	18.7	0.141614	11
First_6850	Strain6850	mono	10	4	11	70	15.5	0.559985	11
First_6850	Strain6850	mono	11	4	11	20	43	0.201883	11
First_6850	Strain6850	mono	1	5	6	60	16.2	0.0292228	6
First_6850	Strain6850	mono	2	5	6	70	13.8	0.16616	6
First_6850	Strain6850	mono	3	5	6	70	18	0.269461	6
First_6850	Strain6850	mono	4	5	6	30	17	0.17325	6
First_6850	Strain6850	mono	5	5	6	10	7	0.0655836	6
First_6850	Strain6850	mono	6	5	6	30	2.3	0.330958	6
Second_6850	PAO1	mixed	1	3	11	90	62	0.34189	15
Second_6850	PAO1	mixed	2	3	11	90	35.3	0.122978	15
Second_6850	PAO1	mixed	3	3	11	100	55	0.392329	15
Second_6850	PAO1	mixed	4	3	11	70	104	0.505578	15
Second_6850	PAO1	mixed	5	3	11	80	118	0.220398	15
Second_6850	PAO1	mixed	6	3	11	80	81	0.226453	15
Second_6850	PAO1	mixed	7	3	11	70	123	0.204015	15
Second_6850	PAO1	mixed	8	3	11	50	122	0.325566	15
Second_6850	PAO1	mixed	9	3	11	60	81	0.426889	15
Second_6850	PAO1	mixed	10	3	11	80	77	0.280253	15
Second_6850	PAO1	mixed	11	3	11	60	127	0.19823	15
Second_6850	Strain6850	mixed	1	3	4	10	18.5	0.327954	15
Second_6850	Strain6850	mixed	2	3	4	10	13	0.139118	15
Second_6850	Strain6850	mixed	3	3	4	30	12.3	0.191626	15
Second_6850	Strain6850	mixed	4	3	4	160	2.3	0.224441	15
Second_6850	PAO1	mixed	1	4	4	90	53	0.482809	5
Second_6850	PAO1	mixed	2	4	4	70	297	0.311043	5
Second_6850	PAO1	mixed	3	4	4	70	287	0.504904	5
Second_6850	PAO1	mixed	4	4	4	90	99	0.396206	5
Second_6850	Strain6850	mixed	1	4	1	70	31.3	0.342035	5
Second_6850	PAO1	mixed	1	5	6	70	40	0.326387	11
Second_6850	PAO1	mixed	2	5	6	80	38	0.733064	11
Second_6850	PAO1	mixed	3	5	6	110	30	0.27688	11
Second_6850	PAO1	mixed	4	5	6	90	37	0.201798	11
Second_6850	PAO1	mixed	5	5	6	100	42	0.431819	11
Second_6850	PAO1	mixed	6	5	6	80	45	0.781262	11
Second_6850	Strain6850	mixed	1	5	5	10	12	0.298357	11
Second_6850	Strain6850	mixed	2	5	5	40	8.3	0.393907	11
Second_6850	Strain6850	mixed	3	5	5	10	9	0.190317	11
Second_6850	Strain6850	mixed	4	5	5	70	5	0.65428	11
Second_6850	Strain6850	mixed	5	5	5	20	2.3	0.330809	11
Second_6850	PAO1	mixed	1	6	5	60	82	0.192391	10
Second_6850	PAO1	mixed	2	6	5	80	64	0.557393	10
Second_6850	PAO1	mixed	3	6	5	90	66	0.208649	10
Second_6850	PAO1	mixed	4	6	5	90	44	0.414243	10
Second_6850	PAO1	mixed	5	6	5	80	58	0.215759	10
Second_6850	Strain6850	mixed	1	6	5	30	7.7	0.0799139	10
Second_6850	Strain6850	mixed	2	6	5	60	6	0.331176	10
Second_6850	Strain6850	mixed	3	6	5	10	10.5	0.270949	10
Second_6850	Strain6850	mixed	4	6	5	80	6	0.283751	10
Second_6850	Strain6850	mixed	5	6	5	80	7.8	0.152833	10
Second_6850	PAO1	mono	1	1	13	80	27	0.239577	13
Second_6850	PAO1	mono	2	1	13	40	31.3	0.201148	13
Second_6850	PAO1	mono	3	1	13	50	71	0.2922	13
Second_6850	PAO1	mono	4	1	13	20	52	0.215084	13
Second_6850	PAO1	mono	5	1	13	10	108	0.60268	13
Second_6850	PAO1	mono	6	1	13	90	63	0.403003	13
Second_6850	PAO1	mono	7	1	13	100	31	0.291924	13
Second_6850	PAO1	mono	8	1	13	60	46.7	0.193288	13
Second_6850	PAO1	mono	9	1	13	20	87	0.582097	13
Second_6850	PAO1	mono	10	1	13	80	42.5	0.237278	13
Second_6850	PAO1	mono	11	1	13	80	40	0.079988	13
Second_6850	PAO1	mono	12	1	13	50	62	0.130351	13
Second_6850	PAO1	mono	13	1	13	70	27	0.280397	13
Second_6850	Strain6850	mono	1	2	12	110	19	0.12584	12
Second_6850	Strain6850	mono	2	2	12	70	44	0.0630441	12
Second_6850	Strain6850	mono	3	2	12	90	25	0.346971	12
Second_6850	Strain6850	mono	4	2	12	80	12.3	0.098835	12
Second_6850	Strain6850	mono	5	2	12	60	11.5	0.363442	12
Second_6850	Strain6850	mono	6	2	12	100	10.5	0.250592	12
Second_6850	Strain6850	mono	7	2	12	60	33.5	0.153203	12
Second_6850	Strain6850	mono	8	2	12	100	12	0.300355	12
Second_6850	Strain6850	mono	9	2	12	20	18.3	0.220225	12
Second_6850	Strain6850	mono	10	2	12	30	22.7	0.0383825	12
Second_6850	Strain6850	mono	11	2	12	80	18.5	0.311814	12
Second_6850	Strain6850	mono	12	2	12	40	32	0.127443	12
Third_6850	PAO1	mixed	1	5	15	70	24	0.272351	20
Third_6850	PAO1	mixed	2	5	15	100	26	0.31566	20
Third_6850	PAO1	mixed	3	5	15	50	54	0.579374	20
Third_6850	PAO1	mixed	4	5	15	110	29	0.584456	20
Third_6850	PAO1	mixed	5	5	15	80	13	0.262224	20
Third_6850	PAO1	mixed	6	5	15	80	26	0.425731	20
Third_6850	PAO1	mixed	7	5	15	80	32	0.312757	20
Third_6850	PAO1	mixed	8	5	15	110	15	0.8043	20
Third_6850	PAO1	mixed	9	5	15	60	25	0.317773	20
Third_6850	PAO1	mixed	10	5	15	80	30	0.176818	20
Third_6850	PAO1	mixed	11	5	15	70	15	0.205492	20
Third_6850	PAO1	mixed	12	5	15	50	31	0.904247	20
Third_6850	PAO1	mixed	13	5	15	50	35	0.75711	20
Third_6850	PAO1	mixed	14	5	15	20	23	0.112836	20
Third_6850	PAO1	mixed	15	5	15	90	5	0.174918	20
Third_6850	Strain6850	mixed	1	5	5	50	4	0.357486	20
Third_6850	Strain6850	mixed	2	5	5	60	1.5	0.440636	20
Third_6850	Strain6850	mixed	3	5	5	10	2	0.324427	20
Third_6850	Strain6850	mixed	4	5	5	70	5	0.688553	20
Third_6850	Strain6850	mixed	5	5	5	10	1.7	0.327117	20
Third_6850	PAO1	mixed	1	6	13	90	6	0.0874768	17
Third_6850	PAO1	mixed	2	6	13	60	15	0.204397	17
Third_6850	PAO1	mixed	3	6	13	90	7	0.260293	17
Third_6850	PAO1	mixed	4	6	13	100	8	0.436244	17
Third_6850	PAO1	mixed	5	6	13	100	7	0.128762	17
Third_6850	PAO1	mixed	6	6	13	90	7	0.52146	17
Third_6850	PAO1	mixed	7	6	13	120	3	0.644224	17
Third_6850	PAO1	mixed	8	6	13	70	10	0.232335	17
Third_6850	PAO1	mixed	9	6	13	60	10.5	0.344091	17
Third_6850	PAO1	mixed	10	6	13	140	4	0.250696	17
Third_6850	PAO1	mixed	11	6	13	90	7	0.743276	17
Third_6850	PAO1	mixed	12	6	13	90	6	0.433338	17
Third_6850	PAO1	mixed	13	6	13	30	11	0.471725	17
Third_6850	Strain6850	mixed	1	6	4	140	3	0.391856	17
Third_6850	Strain6850	mixed	2	6	4	150	1	0.204418	17
Third_6850	Strain6850	mixed	3	6	4	110	3	0.382767	17
Third_6850	Strain6850	mixed	4	6	4	80	3	0.285313	17
Third_6850	PAO1	mixed	1	7	11	20	18.7	0.552799	15
Third_6850	PAO1	mixed	2	7	11	60	22	0.369691	15
Third_6850	PAO1	mixed	3	7	11	50	14.3	0.432938	15
Third_6850	PAO1	mixed	4	7	11	60	16	0.300772	15
Third_6850	PAO1	mixed	5	7	11	90	19	0.403876	15
Third_6850	PAO1	mixed	6	7	11	80	22	0.498352	15
Third_6850	PAO1	mixed	7	7	11	80	23	0.147695	15
Third_6850	PAO1	mixed	8	7	11	60	21	0.818166	15
Third_6850	PAO1	mixed	9	7	11	90	14	0.182793	15
Third_6850	PAO1	mixed	10	7	11	100	14	0.202758	15
Third_6850	PAO1	mixed	11	7	11	80	15.5	0.148639	15
Third_6850	Strain6850	mixed	1	7	4	90	2	0.488594	15
Third_6850	Strain6850	mixed	2	7	4	90	1.5	0.476502	15
Third_6850	Strain6850	mixed	3	7	4	80	3	0.105401	15
Third_6850	Strain6850	mixed	4	7	4	110	1.5	0.25096	15
Third_6850	PAO1	mono	1	1	19	80	15	0.192114	19
Third_6850	PAO1	mono	2	1	19	40	25	0.30365	19
Third_6850	PAO1	mono	3	1	19	80	16	0.190229	19
Third_6850	PAO1	mono	4	1	19	80	17	0.421692	19
Third_6850	PAO1	mono	5	1	19	80	21	0.35511	19
Third_6850	PAO1	mono	6	1	19	40	15	0.441168	19
Third_6850	PAO1	mono	7	1	19	80	15	0.285544	19
Third_6850	PAO1	mono	8	1	19	70	26	0.196249	19
Third_6850	PAO1	mono	9	1	19	70	25.5	0.341698	19
Third_6850	PAO1	mono	10	1	19	30	23	0.162643	19
Third_6850	PAO1	mono	11	1	19	60	19.3	0.163672	19
Third_6850	PAO1	mono	12	1	19	70	31	0.552851	19
Third_6850	PAO1	mono	13	1	19	30	39	0.252957	19
Third_6850	PAO1	mono	14	1	19	50	27	0.385197	19
Third_6850	PAO1	mono	15	1	19	90	10.5	0.348734	19
Third_6850	PAO1	mono	16	1	19	80	14.5	0.330097	19
Third_6850	PAO1	mono	17	1	19	30	25	0.351831	19
Third_6850	PAO1	mono	18	1	19	80	16.5	0.382108	19
Third_6850	PAO1	mono	19	1	19	30	31	0.462428	19
Third_6850	Strain6850	mono	1	2	8	70	58	0.58589	8
Third_6850	Strain6850	mono	2	2	8	140	18	0.321731	8
Third_6850	Strain6850	mono	3	2	8	80	18	0.264956	8
Third_6850	Strain6850	mono	4	2	8	70	7.5	0.220861	8
Third_6850	Strain6850	mono	5	2	8	10	24	0.651667	8
Third_6850	Strain6850	mono	6	2	8	30	15	0.730629	8
Third_6850	Strain6850	mono	7	2	8	80	5	0.0847076	8
Third_6850	Strain6850	mono	8	2	8	140	7.25	0.361561	8

## Sheet: Figure4
Strain_combination	Category	Detected
PAO1_JE2	SA_overgrows_PA	23
PAO1_JE2	PA_grows_around_SA	2
PAO1_6850	SA_overgrows_PA	3
PAO1_6850	PA_grows_around_SA	14
PAO1_Cowan	SA_overgrows_PA	7
PAO1_Cowan	PA_grows_around_SA	13

## Sheet: Figure5a_FigureS3a
Label	Culture_type	TRITC_log_IntDen_corrected	FITC_log_IntDen_corrected	Experiment	Timepoint	Mono_or_mixed
lasR_1_Multichannel - PH; TRITC_LED100%; FITC_LED100% - T=0 C=1.tif:0001-0016	lasR	-0.470758	1.93707	Exp1	TP1	mono
lasR_1_Multichannel - PH; TRITC_LED100%; FITC_LED100% - T=0 C=1.tif:0002-0021	lasR	-0.0693126	2.34304	Exp1	TP1	mono
lasR_1_Multichannel - PH; TRITC_LED100%; FITC_LED100% - T=0 C=1.tif:0003-0033	lasR	-0.0765408	2.42012	Exp1	TP1	mono
lasR_1_Multichannel - PH; TRITC_LED100%; FITC_LED100% - T=0 C=1.tif:0004-0030	lasR	-0.0193305	2.36056	Exp1	TP1	mono
lasR_1_Multichannel - PH; TRITC_LED100%; FITC_LED100% - T=0 C=1.tif:0005-0037	lasR	-0.497116	1.95583	Exp1	TP1	mono
lasR_1_Multichannel - PH; TRITC_LED100%; FITC_LED100% - T=0 C=1.tif:0006-0042	lasR	-0.0138064	2.21691	Exp1	TP1	mono
lasR_1_Multichannel - PH; TRITC_LED100%; FITC_LED100% - T=0 C=1.tif:0007-0046	lasR	-0.458497	1.93622	Exp1	TP1	mono
lasR_1_Multichannel - PH; TRITC_LED100%; FITC_LED100% - T=0 C=1.tif:0008-0051	lasR	-0.0200779	2.21157	Exp1	TP1	mono
lasR_1_Multichannel - PH; TRITC_LED100%; FITC_LED100% - T=0 C=1.tif:0009-0062	lasR	-0.0798665	2.32002	Exp1	TP1	mono
lasR_1_Multichannel - PH; TRITC_LED100%; FITC_LED100% - T=0 C=1.tif:0010-0062	lasR	0.207698	2.34708	Exp1	TP1	mono
lasR_1_Multichannel - PH; TRITC_LED100%; FITC_LED100% - T=0 C=1.tif:0011-0072	lasR	-0.388304	1.9519	Exp1	TP1	mono
lasR_1_Multichannel - PH; TRITC_LED100%; FITC_LED100% - T=0 C=1.tif:0012-0063	lasR	0.193903	2.35294	Exp1	TP1	mono
lasR_1_Multichannel - PH; TRITC_LED100%; FITC_LED100% - T=0 C=1.tif:0013-0070	lasR	0.173792	2.27793	Exp1	TP1	mono
lasR_1_Multichannel - PH; TRITC_LED100%; FITC_LED100% - T=0 C=1.tif:0014-0079	lasR	0.0159547	2.27539	Exp1	TP1	mono
lasR_1_Multichannel - PH; TRITC_LED100%; FITC_LED100% - T=0 C=1.tif:0015-0078	lasR	0.316755	2.5023	Exp1	TP1	mono
lasR_1_Multichannel - PH; TRITC_LED100%; FITC_LED100% - T=0 C=1.tif:0016-0089	lasR	0.07227	2.51043	Exp1	TP1	mono
lasR_1_Multichannel - PH; TRITC_LED100%; FITC_LED100% - T=0 C=1.tif:0017-0435	lasR	-0.379849	2.70741	Exp1	TP1	mono
lasR_1_Multichannel - PH; TRITC_LED100%; FITC_LED100% - T=0 C=1.tif:0018-0439	lasR	-0.52332	2.44284	Exp1	TP1	mono
lasR_1_Multichannel - PH; TRITC_LED100%; FITC_LED100% - T=0 C=1.tif:0019-0449	lasR	-0.7145	2.14951	Exp1	TP1	mono
lasR_1_Multichannel - PH; TRITC_LED100%; FITC_LED100% - T=0 C=1.tif:0020-0465	lasR	-0.36932	2.45547	Exp1	TP1	mono
lasR_1_Multichannel - PH; TRITC_LED100%; FITC_LED100% - T=0 C=1.tif:0021-0459	lasR	-0.571734	2.0993	Exp1	TP1	mono
lasR_1_Multichannel - PH; TRITC_LED100%; FITC_LED100% - T=0 C=1.tif:0022-0461	lasR	-0.474292	2.38302	Exp1	TP1	mono
lasR_1_Multichannel - PH; TRITC_LED100%; FITC_LED100% - T=0 C=1.tif:0023-0464	lasR	-0.597971	2.09525	Exp1	TP1	mono
lasR_1_Multichannel - PH; TRITC_LED100%; FITC_LED100% - T=0 C=1.tif:0024-0470	lasR	-0.474292	2.19288	Exp1	TP1	mono
lasR_1_Multichannel - PH; TRITC_LED100%; FITC_LED100% - T=0 C=1.tif:0025-0482	lasR	-0.606225	2.17002	Exp1	TP1	mono
lasR_1_Multichannel - PH; TRITC_LED100%; FITC_LED100% - T=0 C=1.tif:0026-0477	lasR	-0.329755	2.41781	Exp1	TP1	mono
lasR_1_Multichannel - PH; TRITC_LED100%; FITC_LED100% - T=0 C=1.tif:0027-0478	lasR	-0.349708	2.40908	Exp1	TP1	mono
lasR_1_Multichannel - PH; TRITC_LED100%; FITC_LED100% - T=0 C=1.tif:0028-0496	lasR	-0.429386	2.43627	Exp1	TP1	mono
lasR_1_Multichannel - PH; TRITC_LED100%; FITC_LED100% - T=0 C=1.tif:0029-0490	lasR	-0.363416	2.2634	Exp1	TP1	mono
lasR_1_Multichannel - PH; TRITC_LED100%; FITC_LED100% - T=0 C=1.tif:0030-0490	lasR	-0.427471	2.1948	Exp1	TP1	mono
lasR_1_Multichannel - PH; TRITC_LED100%; FITC_LED100% - T=0 C=1.tif:0031-0493	lasR	-0.492652	2.20423	Exp1	TP1	mono
lasR_1_Multichannel - PH; TRITC_LED100%; FITC_LED100% - T=0 C=1.tif:0032-0508	lasR	-0.505168	2.47578	Exp1	TP1	mono
lasR_1_Multichannel - PH; TRITC_LED100%; FITC_LED100% - T=0 C=1.tif:0033-0507	lasR	-0.424508	2.37856	Exp1	TP1	mono
lasR_1_Multichannel - PH; TRITC_LED100%; FITC_LED100% - T=0 C=1.tif:0034-0826	lasR	-0.152478	2.38139	Exp1	TP1	mono
lasR_1_Multichannel - PH; TRITC_LED100%; FITC_LED100% - T=0 C=1.tif:0035-0826	lasR	-0.269079	2.09532	Exp1	TP1	mono
lasR_1_Multichannel - PH; TRITC_LED100%; FITC_LED100% - T=0 C=1.tif:0036-0834	lasR	-0.544205	1.93803	Exp1	TP1	mono
lasR_1_Multichannel - PH; TRITC_LED100%; FITC_LED100% - T=0 C=1.tif:0037-0857	lasR	-0.190513	2.33168	Exp1	TP1	mono
lasR_1_Multichannel - PH; TRITC_LED100%; FITC_LED100% - T=0 C=1.tif:0038-0843	lasR	-0.571734	1.98678	Exp1	TP1	mono
lasR_1_Multichannel - PH; TRITC_LED100%; FITC_LED100% - T=0 C=1.tif:0039-0845	lasR	0.0150357	2.29566	Exp1	TP1	mono
lasR_1_Multichannel - PH; TRITC_LED100%; FITC_LED100% - T=0 C=1.tif:0040-0842	lasR	-0.328231	1.93045	Exp1	TP1	mono
lasR_1_Multichannel - PH; TRITC_LED100%; FITC_LED100% - T=0 C=1.tif:0041-0847	lasR	-0.0754064	1.99603	Exp1	TP1	mono
lasR_1_Multichannel - PH; TRITC_LED100%; FITC_LED100% - T=0 C=1.tif:0042-0856	lasR	-0.0721145	2.30996	Exp1	TP1	mono
lasR_1_Multichannel - PH; TRITC_LED100%; FITC_LED100% - T=0 C=1.tif:0043-0859	lasR	-0.283624	1.92591	Exp1	TP1	mono
lasR_1_Multichannel - PH; TRITC_LED100%; FITC_LED100% - T=0 C=1.tif:0044-0870	lasR	-0.14621	2.32947	Exp1	TP1	mono
lasR_1_Multichannel - PH; TRITC_LED100%; FITC_LED100% - T=0 C=1.tif:0045-1045	lasR	-0.44613	2.10119	Exp1	TP1	mono
lasR_1_Multichannel - PH; TRITC_LED100%; FITC_LED100% - T=0 C=1.tif:0046-1052	lasR	-0.508994	2.09652	Exp1	TP1	mono
lasR_1_Multichannel - PH; TRITC_LED100%; FITC_LED100% - T=0 C=1.tif:0047-1055	lasR	-0.17008	2.32041	Exp1	TP1	mono
lasR_1_Multichannel - PH; TRITC_LED100%; FITC_LED100% - T=0 C=1.tif:0048-1049	lasR	-0.503647	2.06068	Exp1	TP1	mono
lasR_1_Multichannel - PH; TRITC_LED100%; FITC_LED100% - T=0 C=1.tif:0049-1057	lasR	-0.609119	2.06207	Exp1	TP1	mono
lasR_1_Multichannel - PH; TRITC_LED100%; FITC_LED100% - T=0 C=1.tif:0050-1068	lasR	-0.437569	2.34085	Exp1	TP1	mono
lasR_1_Multichannel - PH; TRITC_LED100%; FITC_LED100% - T=0 C=1.tif:0051-1062	lasR	-0.434536	2.13581	Exp1	TP1	mono
lasR_1_Multichannel - PH; TRITC_LED100%; FITC_LED100% - T=0 C=1.tif:0052-1067	lasR	-0.502131	2.33501	Exp1	TP1	mono
lasR_1_Multichannel - PH; TRITC_LED100%; FITC_LED100% - T=0 C=1.tif:0053-1074	lasR	-0.283624	2.28401	Exp1	TP1	mono
lasR_1_Multichannel - PH; TRITC_LED100%; FITC_LED100% - T=0 C=1.tif:0054-1076	lasR	-0.244985	2.02554	Exp1	TP1	mono
lasR_1_Multichannel - PH; TRITC_LED100%; FITC_LED100% - T=0 C=1.tif:0055-1075	lasR	-0.275616	2.33508	Exp1	TP1	mono
lasR_1_Multichannel - PH; TRITC_LED100%; FITC_LED100% - T=0 C=1.tif:0056-1090	lasR	-0.54504	1.96423	Exp1	TP1	mono
lasR_1_Multichannel - PH; TRITC_LED100%; FITC_LED100% - T=0 C=1.tif:0057-1087	lasR	-0.403309	2.02907	Exp1	TP1	mono
lasR_1_Multichannel - PH; TRITC_LED100%; FITC_LED100% - T=0 C=1.tif:0058-1091	lasR	-0.577096	1.98673	Exp1	TP1	mono
lasR_1_Multichannel - PH; TRITC_LED100%; FITC_LED100% - T=0 C=1.tif:0059-1091	lasR	-0.532148	1.97971	Exp1	TP1	mono
lasR_1_Multichannel - PH; TRITC_LED100%; FITC_LED100% - T=0 C=1.tif:0060-1092	lasR	-0.487744	2.02334	Exp1	TP1	mono
lasR_1_Multichannel - PH; TRITC_LED100%; FITC_LED100% - T=0 C=1.tif:0061-1093	lasR	-0.272038	2.06609	Exp1	TP1	mono
lasR_1_Multichannel - PH; TRITC_LED100%; FITC_LED100% - T=0 C=1.tif:0062-1103	lasR	-0.355967	2.35677	Exp1	TP1	mono
lasR_1_Multichannel - PH; TRITC_LED100%; FITC_LED100% - T=0 C=1.tif:0063-1107	lasR	-0.343362	2.31891	Exp1	TP1	mono
lasR_1_Multichannel - PH; TRITC_LED100%; FITC_LED100% - T=0 C=1.tif:0064-1114	lasR	-0.570256	1.97192	Exp1	TP1	mono
lasR_1_Multichannel - PH; TRITC_LED100%; FITC_LED100% - T=0 C=1.tif:0065-1115	lasR	-0.392203	2.00267	Exp1	TP1	mono
lasR_1_Multichannel - PH; TRITC_LED100%; FITC_LED100% - T=0 C=1.tif:0066-1115	lasR	-0.481928	1.88364	Exp1	TP1	mono
lasR_1_Multichannel - PH; TRITC_LED100%; FITC_LED100% - T=0 C=1.tif:0067-1121	lasR	-0.5589	2.00085	Exp1	TP1	mono
lasR_1_Multichannel - PH; TRITC_LED100%; FITC_LED100% - T=0 C=1.tif:0068-1133	lasR	-0.657177	1.97469	Exp1	TP1	mono
lasR_1_Multichannel - PH; TRITC_LED100%; FITC_LED100% - T=0 C=1.tif:0069-1135	lasR	-0.581615	1.95784	Exp1	TP1	mono
lasR_1_Multichannel - PH; TRITC_LED100%; FITC_LED100% - T=0 C=1.tif:0070-1209	lasR	-0.540884	2.45702	Exp1	TP1	mono
lasR_1_Multichannel - PH; TRITC_LED100%; FITC_LED100% - T=0 C=1.tif:0071-1207	lasR	-0.499867	2.42326	Exp1	TP1	mono
lasR_1_Multichannel - PH; TRITC_LED100%; FITC_LED100% - T=0 C=1.tif:0072-1204	lasR	-0.544205	2.53021	Exp1	TP1	mono
lasR_1_Multichannel - PH; TRITC_LED100%; FITC_LED100% - T=0 C=1.tif:0073-1211	lasR	-0.687784	2.46981	Exp1	TP1	mono
lasR_1_Multichannel - PH; TRITC_LED100%; FITC_LED100% - T=0 C=1.tif:0074-1232	lasR	-0.585876	2.49943	Exp1	TP1	mono
lasR_1_Multichannel - PH; TRITC_LED100%; FITC_LED100% - T=0 C=1.tif:0075-1219	lasR	-0.477616	2.32203	Exp1	TP1	mono
lasR_1_Multichannel - PH; TRITC_LED100%; FITC_LED100% - T=0 C=1.tif:0076-1224	lasR	-0.682022	2.39169	Exp1	TP1	mono
lasR_1_Multichannel - PH; TRITC_LED100%; FITC_LED100% - T=0 C=1.tif:0077-1242	lasR	-0.496369	2.42107	Exp1	TP1	mono
lasR_1_Multichannel - PH; TRITC_LED100%; FITC_LED100% - T=0 C=1.tif:0078-1227	lasR	-0.514928	2.11031	Exp1	TP1	mono
lasR_1_Multichannel - PH; TRITC_LED100%; FITC_LED100% - T=0 C=1.tif:0079-1228	lasR	-0.479766	2.09402	Exp1	TP1	mono
lasR_1_Multichannel - PH; TRITC_LED100%; FITC_LED100% - T=0 C=1.tif:0080-1234	lasR	-0.65826	2.04737	Exp1	TP1	mono
lasR_1_Multichannel - PH; TRITC_LED100%; FITC_LED100% - T=0 C=1.tif:0081-1243	lasR	-0.405726	2.41773	Exp1	TP1	mono
lasR_1_Multichannel - PH; TRITC_LED100%; FITC_LED100% - T=0 C=1.tif:0082-1252	lasR	-0.479766	2.42401	Exp1	TP1	mono
lasR_1_Multichannel - PH; TRITC_LED100%; FITC_LED100% - T=0 C=1.tif:0083-1241	lasR	-0.56673	2.11669	Exp1	TP1	mono
lasR_1_Multichannel - PH; TRITC_LED100%; FITC_LED100% - T=0 C=1.tif:0084-1241	lasR	-0.680879	2.03608	Exp1	TP1	mono
lasR_1_Multichannel - PH; TRITC_LED100%; FITC_LED100% - T=0 C=1.tif:0085-1242	lasR	-0.593279	2.07186	Exp1	TP1	mono
lasR_1_Multichannel - PH; TRITC_LED100%; FITC_LED100% - T=0 C=1.tif:0086-1255	lasR	-0.344414	2.4006	Exp1	TP1	mono
lasR_1_Multichannel - PH; TRITC_LED100%; FITC_LED100% - T=0 C=1.tif:0087-1260	lasR	-0.512596	2.43392	Exp1	TP1	mono
lasR_1_Multichannel - PH; TRITC_LED100%; FITC_LED100% - T=0 C=1.tif:0088-1256	lasR	-0.700339	2.02857	Exp1	TP1	mono
lasR_1_Multichannel - PH; TRITC_LED100%; FITC_LED100% - T=0 C=1.tif:0089-1256	lasR	-0.552339	2.07556	Exp1	TP1	mono
lasR_1_Multichannel - PH; TRITC_LED100%; FITC_LED100% - T=0 C=1.tif:0090-1260	lasR	-0.592346	2.3653	Exp1	TP1	mono
lasR_1_Multichannel - PH; TRITC_LED100%; FITC_LED100% - T=0 C=1.tif:0091-1276	lasR	-0.5589	2.36685	Exp1	TP1	mono
lasR_1_Multichannel - PH; TRITC_LED100%; FITC_LED100% - T=0 C=1.tif:0092-1286	lasR	-0.442158	2.35551	Exp1	TP1	mono
lasR_1_Multichannel - PH; TRITC_LED100%; FITC_LED100% - T=0 C=1.tif:0093-1277	lasR	-0.614639	2.39188	Exp1	TP1	mono
lasR_1_Multichannel - PH; TRITC_LED100%; FITC_LED100% - T=0 C=1.tif:0094-1293	lasR	-0.537587	2.48858	Exp1	TP1	mono
lasR_1_Multichannel - PH; TRITC_LED100%; FITC_LED100% - T=0 C=1.tif:0095-1289	lasR	-0.575301	2.39989	Exp1	TP1	mono
lasR_1_Multichannel - PH; TRITC_LED100%; FITC_LED100% - T=0 C=1.tif:0096-1291	lasR	-0.512596	2.37122	Exp1	TP1	mono
lasR_1_Multichannel - PH; TRITC_LED100%; FITC_LED100% - T=0 C=1.tif:0097-1297	lasR	-0.449915	2.43231	Exp1	TP1	mono
lasR_1_Multichannel - PH; TRITC_LED100%; FITC_LED100% - T=0 C=1.tif:0098-1307	lasR	-0.631294	2.42364	Exp1	TP1	mono
lasR_1_Multichannel - PH; TRITC_LED100%; FITC_LED100% - T=0 C=1.tif:0099-1319	lasR	-0.593279	2.39723	Exp1	TP1	mono
lasR_1_Multichannel - PH; TRITC_LED100%; FITC_LED100% - T=0 C=1.tif:0100-1324	lasR	-0.504407	2.46218	Exp1	TP1	mono
lasR_1_Multichannel - PH; TRITC_LED100%; FITC_LED100% - T=0 C=1.tif:0101-1330	lasR	-0.584349	2.32846	Exp1	TP1	mono
lasR_1_Multichannel - PH; TRITC_LED100%; FITC_LED100% - T=0 C=1.tif:0102-1343	lasR	-0.536767	2.40391	Exp1	TP1	mono
lasR_1_Multichannel - PH; TRITC_LED100%; FITC_LED100% - T=0 C=1.tif:0103-1349	lasR	-0.68547	2.3602	Exp1	TP1	mono
lasR_1_Multichannel - PH; TRITC_LED100%; FITC_LED100% - T=0 C=1.tif:0104-1371	lasR	-0.607188	2.42087	Exp1	TP1	mono
lasR_1_Multichannel - PH; TRITC_LED100%; FITC_LED100% - T=0 C=1.tif:0105-1366	lasR	-0.648612	2.31795	Exp1	TP1	mono
lasR_1_Multichannel - PH; TRITC_LED100%; FITC_LED100% - T=0 C=1.tif:0106-1495	lasR	-0.470054	2.02991	Exp1	TP1	mono
lasR_1_Multichannel - PH; TRITC_LED100%; FITC_LED100% - T=0 C=1.tif:0107-1488	lasR	-0.511822	2.08115	Exp1	TP1	mono
lasR_1_Multichannel - PH; TRITC_LED100%; FITC_LED100% - T=0 C=1.tif:0108-1498	lasR	-0.516489	2.13505	Exp1	TP1	mono
lasR_1_Multichannel - PH; TRITC_LED100%; FITC_LED100% - T=0 C=1.tif:0109-1513	lasR	-0.122109	2.6169	Exp1	TP1	mono
lasR_1_Multichannel - PH; TRITC_LED100%; FITC_LED100% - T=0 C=1.tif:0110-1509	lasR	-0.0332419	2.43791	Exp1	TP1	mono
lasR_1_Multichannel - PH; TRITC_LED100%; FITC_LED100% - T=0 C=1.tif:0111-1517	lasR	0.061934	2.4782	Exp1	TP1	mono
lasR_1_Multichannel - PH; TRITC_LED100%; FITC_LED100% - T=0 C=1.tif:0112-1528	lasR	-0.391616	2.09057	Exp1	TP1	mono
lasR_1_Multichannel - PH; TRITC_LED100%; FITC_LED100% - T=0 C=1.tif:0113-1529	lasR	-0.226281	2.06225	Exp1	TP1	mono
lasR_1_Multichannel - PH; TRITC_LED100%; FITC_LED100% - T=0 C=1.tif:0114-1531	lasR	-0.38947	2.03654	Exp1	TP1	mono
lasR_1_Multichannel - PH; TRITC_LED100%; FITC_LED100% - T=0 C=1.tif:0115-1555	lasR	-0.534316	2.1001	Exp1	TP1	mono
lasR_1_Multichannel - PH; TRITC_LED100%; FITC_LED100% - T=0 C=1.tif:0116-1548	lasR	-0.53296	2.04719	Exp1	TP1	mono
lasR_1_Multichannel - PH; TRITC_LED100%; FITC_LED100% - T=0 C=1.tif:0117-1551	lasR	-0.511049	2.04129	Exp1	TP1	mono
lasR_2_Multichannel - PH; TRITC_LED100%; FITC_LED100% - T=0 C=1.tif:0001-0024	lasR	-0.262638	2.1321	Exp1	TP1	mono
lasR_2_Multichannel - PH; TRITC_LED100%; FITC_LED100% - T=0 C=1.tif:0002-0019	lasR	-0.630276	1.68016	Exp1	TP1	mono
lasR_2_Multichannel - PH; TRITC_LED100%; FITC_LED100% - T=0 C=1.tif:0003-0014	lasR	-0.348113	1.72802	Exp1	TP1	mono
lasR_2_Multichannel - PH; TRITC_LED100%; FITC_LED100% - T=0 C=1.tif:0005-0037	lasR	-0.176586	2.02312	Exp1	TP1	mono
lasR_2_Multichannel - PH; TRITC_LED100%; FITC_LED100% - T=0 C=1.tif:0006-0031	lasR	-0.4841	1.69597	Exp1	TP1	mono
lasR_2_Multichannel - PH; TRITC_LED100%; FITC_LED100% - T=0 C=1.tif:0008-0050	lasR	-0.61759	1.75143	Exp1	TP1	mono
lasR_2_Multichannel - PH; TRITC_LED100%; FITC_LED100% - T=0 C=1.tif:0009-0049	lasR	-0.44613	1.70816	Exp1	TP1	mono
lasR_2_Multichannel - PH; TRITC_LED100%; FITC_LED100% - T=0 C=1.tif:0010-0055	lasR	-0.391616	1.78934	Exp1	TP1	mono
lasR_2_Multichannel - PH; TRITC_LED100%; FITC_LED100% - T=0 C=1.tif:0011-0068	lasR	-0.528113	1.69132	Exp1	TP1	mono
lasR_2_Multichannel - PH; TRITC_LED100%; FITC_LED100% - T=0 C=1.tif:0013-0070	lasR	-0.457131	1.7218	Exp1	TP1	mono
lasR_2_Multichannel - PH; TRITC_LED100%; FITC_LED100% - T=0 C=1.tif:0014-0079	lasR	-0.46609	1.76157	Exp1	TP1	mono
lasR_2_Multichannel - PH; TRITC_LED100%; FITC_LED100% - T=0 C=1.tif:0016-0077	lasR	-0.477616	1.79936	Exp1	TP1	mono
lasR_2_Multichannel - PH; TRITC_LED100%; FITC_LED100% - T=0 C=1.tif:0017-0081	lasR	-0.432598	1.6942	Exp1	TP1	mono
lasR_2_Multichannel - PH; TRITC_LED100%; FITC_LED100% - T=0 C=1.tif:0018-0086	lasR	-0.629261	1.7411	Exp1	TP1	mono
lasR_2_Multichannel - PH; TRITC_LED100%; FITC_LED100% - T=0 C=1.tif:0019-0091	lasR	-0.388304	1.77287	Exp1	TP1	mono
lasR_2_Multichannel - PH; TRITC_LED100%; FITC_LED100% - T=0 C=1.tif:0020-0093	lasR	-0.569372	1.76706	Exp1	TP1	mono
lasR_2_Multichannel - PH; TRITC_LED100%; FITC_LED100% - T=0 C=1.tif:0021-0102	lasR	-0.260898	2.11432	Exp1	TP1	mono
lasR_2_Multichannel - PH; TRITC_LED100%; FITC_LED100% - T=0 C=1.tif:0022-0095	lasR	-0.586794	1.79671	Exp1	TP1	mono
lasR_2_Multichannel - PH; TRITC_LED100%; FITC_LED100% - T=0 C=1.tif:0023-0102	lasR	-0.464006	1.86191	Exp1	TP1	mono
lasR_2_Multichannel - PH; TRITC_LED100%; FITC_LED100% - T=0 C=1.tif:0024-0103	lasR	-0.504407	1.79632	Exp1	TP1	mono
lasR_2_Multichannel - PH; TRITC_LED100%; FITC_LED100% - T=0 C=1.tif:0025-0105	lasR	-0.330773	1.76737	Exp1	TP1	mono
lasR_2_Multichannel - PH; TRITC_LED100%; FITC_LED100% - T=0 C=1.tif:0026-0107	lasR	-0.421355	1.86912	Exp1	TP1	mono
lasR_2_Multichannel - PH; TRITC_LED100%; FITC_LED100% - T=0 C=1.tif:0027-0112	lasR	-0.441499	1.89526	Exp1	TP1	mono
lasR_2_Multichannel - PH; TRITC_LED100%; FITC_LED100% - T=0 C=1.tif:0028-0126	lasR	-0.496369	1.89887	Exp1	TP1	mono
lasR_2_Multichannel - PH; TRITC_LED100%; FITC_LED100% - T=0 C=1.tif:0029-0121	lasR	-0.455316	1.92353	Exp1	TP1	mono
lasR_2_Multichannel - PH; TRITC_LED100%; FITC_LED100% - T=0 C=1.tif:0030-0124	lasR	-0.458497	1.86902	Exp1	TP1	mono
lasR_2_Multichannel - PH; TRITC_LED100%; FITC_LED100% - T=0 C=1.tif:0031-0121	lasR	-0.474292	1.76291	Exp1	TP1	mono
lasR_2_Multichannel - PH; TRITC_LED100%; FITC_LED100% - T=0 C=1.tif:0033-0128	lasR	-0.393379	1.84415	Exp1	TP1	mono
lasR_2_Multichannel - PH; TRITC_LED100%; FITC_LED100% - T=0 C=1.tif:0034-0131	lasR	-0.18867	1.88423	Exp1	TP1	mono
lasR_2_Multichannel - PH; TRITC_LED100%; FITC_LED100% - T=0 C=1.tif:0035-0131	lasR	-0.442158	1.87355	Exp1	TP1	mono
lasR_2_Multichannel - PH; TRITC_LED100%; FITC_LED100% - T=0 C=1.tif:0036-0137	lasR	-0.490436	1.81579	Exp1	TP1	mono
lasR_2_Multichannel - PH; TRITC_LED100%; FITC_LED100% - T=0 C=1.tif:0037-0137	lasR	-0.34092	1.9545	Exp1	TP1	mono
lasR_2_Multichannel - PH; TRITC_LED100%; FITC_LED100% - T=0 C=1.tif:0038-0148	lasR	-0.235737	1.87999	Exp1	TP1	mono
lasR_2_Multichannel - PH; TRITC_LED100%; FITC_LED100% - T=0 C=1.tif:0039-0141	lasR	-0.27998	1.88659	Exp1	TP1	mono
lasR_2_Multichannel - PH; TRITC_LED100%; FITC_LED100% - T=0 C=1.tif:0040-0144	lasR	-0.0835064	2.02764	Exp1	TP1	mono
lasR_2_Multichannel - PH; TRITC_LED100%; FITC_LED100% - T=0 C=1.tif:0041-0157	lasR	-0.0274546	1.95431	Exp1	TP1	mono
lasR_2_Multichannel - PH; TRITC_LED100%; FITC_LED100% - T=0 C=1.tif:0042-0155	lasR	-0.390054	1.90922	Exp1	TP1	mono
lasR_2_Multichannel - PH; TRITC_LED100%; FITC_LED100% - T=0 C=1.tif:0043-0157	lasR	-0.38042	2.0366	Exp1	TP1	mono
lasR_2_Multichannel - PH; TRITC_LED100%; FITC_LED100% - T=0 C=1.tif:0045-0154	lasR	-0.392203	1.90376	Exp1	TP1	mono
lasR_2_Multichannel - PH; TRITC_LED100%; FITC_LED100% - T=0 C=1.tif:0046-0169	lasR	-0.189775	1.84837	Exp1	TP1	mono
lasR_2_Multichannel - PH; TRITC_LED100%; FITC_LED100% - T=0 C=1.tif:0047-0158	lasR	-0.153155	1.90249	Exp1	TP1	mono
lasR_2_Multichannel - PH; TRITC_LED100%; FITC_LED100% - T=0 C=1.tif:0048-0168	lasR	-0.601444	1.86995	Exp1	TP1	mono
lasR_2_Multichannel - PH; TRITC_LED100%; FITC_LED100% - T=0 C=1.tif:0049-0155	lasR	-0.329755	1.90583	Exp1	TP1	mono
lasR_2_Multichannel - PH; TRITC_LED100%; FITC_LED100% - T=0 C=1.tif:0051-0172	lasR	-0.536767	1.76425	Exp1	TP1	mono
lasR_2_Multichannel - PH; TRITC_LED100%; FITC_LED100% - T=0 C=1.tif:0052-0167	lasR	-0.461932	1.92434	Exp1	TP1	mono
lasR_2_Multichannel - PH; TRITC_LED100%; FITC_LED100% - T=0 C=1.tif:0053-0172	lasR	-0.124005	1.84362	Exp1	TP1	mono
lasR_2_Multichannel - PH; TRITC_LED100%; FITC_LED100% - T=0 C=1.tif:0054-0173	lasR	-0.444802	1.96877	Exp1	TP1	mono
lasR_2_Multichannel - PH; TRITC_LED100%; FITC_LED100% - T=0 C=1.tif:0055-0183	lasR	-0.295371	2.00162	Exp1	TP1	mono
lasR_2_Multichannel - PH; TRITC_LED100%; FITC_LED100% - T=0 C=1.tif:0056-0181	lasR	-0.554894	1.62354	Exp1	TP1	mono
lasR_2_Multichannel - PH; TRITC_LED100%; FITC_LED100% - T=0 C=1.tif:0057-0192	lasR	-0.250037	1.88266	Exp1	TP1	mono
lasR_2_Multichannel - PH; TRITC_LED100%; FITC_LED100% - T=0 C=1.tif:0060-0188	lasR	-0.56673	1.65899	Exp1	TP1	mono
lasR_2_Multichannel - PH; TRITC_LED100%; FITC_LED100% - T=0 C=1.tif:0062-0190	lasR	-0.515708	1.93888	Exp1	TP1	mono
lasR_2_Multichannel - PH; TRITC_LED100%; FITC_LED100% - T=0 C=1.tif:0063-0193	lasR	-0.367651	1.93232	Exp1	TP1	mono
lasR_2_Multichannel - PH; TRITC_LED100%; FITC_LED100% - T=0 C=1.tif:0064-0195	lasR	-0.183675	1.9165	Exp1	TP1	mono
lasR_2_Multichannel - PH; TRITC_LED100%; FITC_LED100% - T=0 C=1.tif:0065-0200	lasR	-0.203377	1.87079	Exp1	TP1	mono
lasR_2_Multichannel - PH; TRITC_LED100%; FITC_LED100% - T=0 C=1.tif:0066-0196	lasR	-0.118132	1.89912	Exp1	TP1	mono
lasR_2_Multichannel - PH; TRITC_LED100%; FITC_LED100% - T=0 C=1.tif:0068-0200	lasR	-0.230578	1.83995	Exp1	TP1	mono
lasR_2_Multichannel - PH; TRITC_LED100%; FITC_LED100% - T=0 C=1.tif:0070-0209	lasR	-0.453282	2.02944	Exp1	TP1	mono
lasR_2_Multichannel - PH; TRITC_LED100%; FITC_LED100% - T=0 C=1.tif:0071-0201	lasR	-0.487013	1.74309	Exp1	TP1	mono
lasR_2_Multichannel - PH; TRITC_LED100%; FITC_LED100% - T=0 C=1.tif:0072-0209	lasR	-0.570256	1.6009	Exp1	TP1	mono
lasR_2_Multichannel - PH; TRITC_LED100%; FITC_LED100% - T=0 C=1.tif:0073-0212	lasR	-0.449915	1.68761	Exp1	TP1	mono
lasR_2_Multichannel - PH; TRITC_LED100%; FITC_LED100% - T=0 C=1.tif:0075-0220	lasR	-0.52571	1.94467	Exp1	TP1	mono
lasR_2_Multichannel - PH; TRITC_LED100%; FITC_LED100% - T=0 C=1.tif:0076-0213	lasR	-0.236147	2.01303	Exp1	TP1	mono
lasR_2_Multichannel - PH; TRITC_LED100%; FITC_LED100% - T=0 C=1.tif:0077-0222	lasR	-0.592346	1.68655	Exp1	TP1	mono
lasR_2_Multichannel - PH; TRITC_LED100%; FITC_LED100% - T=0 C=1.tif:0078-0220	lasR	-0.475002	1.69993	Exp1	TP1	mono
lasR_2_Multichannel - PH; TRITC_LED100%; FITC_LED100% - T=0 C=1.tif:0079-0222	lasR	-0.421984	1.65145	Exp1	TP1	mono
lasR_2_Multichannel - PH; TRITC_LED100%; FITC_LED100% - T=0 C=1.tif:0080-0225	lasR	-0.466787	1.88328	Exp1	TP1	mono
lasR_2_Multichannel - PH; TRITC_LED100%; FITC_LED100% - T=0 C=1.tif:0081-0231	lasR	-0.461932	2.00938	Exp1	TP1	mono
lasR_2_Multichannel - PH; TRITC_LED100%; FITC_LED100% - T=0 C=1.tif:0082-0228	lasR	-0.135345	1.89739	Exp1	TP1	mono
lasR_2_Multichannel - PH; TRITC_LED100%; FITC_LED100% - T=0 C=1.tif:0083-0226	lasR	-0.0911727	1.95413	Exp1	TP1	mono
lasR_2_Multichannel - PH; TRITC_LED100%; FITC_LED100% - T=0 C=1.tif:0084-0227	lasR	-0.607188	1.71355	Exp1	TP1	mono
lasR_2_Multichannel - PH; TRITC_LED100%; FITC_LED100% - T=0 C=1.tif:0085-0231	lasR	-0.355427	1.73866	Exp1	TP1	mono
lasR_2_Multichannel - PH; TRITC_LED100%; FITC_LED100% - T=0 C=1.tif:0086-0245	lasR	-0.285764	2.01632	Exp1	TP1	mono
lasR_2_Multichannel - PH; TRITC_LED100%; FITC_LED100% - T=0 C=1.tif:0088-0242	lasR	-0.36013	2.11819	Exp1	TP1	mono
lasR_2_Multichannel - PH; TRITC_LED100%; FITC_LED100% - T=0 C=1.tif:0089-0237	lasR	-0.393379	1.7173	Exp1	TP1	mono
lasR_2_Multichannel - PH; TRITC_LED100%; FITC_LED100% - T=0 C=1.tif:0090-0241	lasR	-0.345995	1.80127	Exp1	TP1	mono
lasR_2_Multichannel - PH; TRITC_LED100%; FITC_LED100% - T=0 C=1.tif:0091-0241	lasR	-0.459182	1.55416	Exp1	TP1	mono
lasR_2_Multichannel - PH; TRITC_LED100%; FITC_LED100% - T=0 C=1.tif:0093-0249	lasR	-0.319366	1.74441	Exp1	TP1	mono
lasR_2_Multichannel - PH; TRITC_LED100%; FITC_LED100% - T=0 C=1.tif:0094-0244	lasR	-0.481928	1.69308	Exp1	TP1	mono
lasR_2_Multichannel - PH; TRITC_LED100%; FITC_LED100% - T=0 C=1.tif:0095-0253	lasR	-0.592346	1.70606	Exp1	TP1	mono
lasR_2_Multichannel - PH; TRITC_LED100%; FITC_LED100% - T=0 C=1.tif:0096-0248	lasR	-0.55149	1.68833	Exp1	TP1	mono
lasR_2_Multichannel - PH; TRITC_LED100%; FITC_LED100% - T=0 C=1.tif:0097-0251	lasR	-0.427471	1.91672	Exp1	TP1	mono
lasR_2_Multichannel - PH; TRITC_LED100%; FITC_LED100% - T=0 C=1.tif:0099-0259	lasR	-0.550643	1.75593	Exp1	TP1	mono
lasR_2_Multichannel - PH; TRITC_LED100%; FITC_LED100% - T=0 C=1.tif:0101-0255	lasR	-0.52332	1.68789	Exp1	TP1	mono
lasR_2_Multichannel - PH; TRITC_LED100%; FITC_LED100% - T=0 C=1.tif:0102-0259	lasR	-0.423244	1.69881	Exp1	TP1	mono
lasR_2_Multichannel - PH; TRITC_LED100%; FITC_LED100% - T=0 C=1.tif:0103-0271	lasR	-0.540884	1.96164	Exp1	TP1	mono
lasR_2_Multichannel - PH; TRITC_LED100%; FITC_LED100% - T=0 C=1.tif:0104-0266	lasR	-0.552339	1.72129	Exp1	TP1	mono
lasR_2_Multichannel - PH; TRITC_LED100%; FITC_LED100% - T=0 C=1.tif:0105-0264	lasR	-0.391225	1.716	Exp1	TP1	mono
lasR_2_Multichannel - PH; TRITC_LED100%; FITC_LED100% - T=0 C=1.tif:0106-0268	lasR	-0.481206	2.01069	Exp1	TP1	mono
lasR_2_Multichannel - PH; TRITC_LED100%; FITC_LED100% - T=0 C=1.tif:0107-0273	lasR	-0.3347	1.7346	Exp1	TP1	mono
lasR_2_Multichannel - PH; TRITC_LED100%; FITC_LED100% - T=0 C=1.tif:0108-0274	lasR	-0.4897	1.6883	Exp1	TP1	mono
lasR_2_Multichannel - PH; TRITC_LED100%; FITC_LED100% - T=0 C=1.tif:0109-0276	lasR	-0.527311	1.9433	Exp1	TP1	mono
lasR_2_Multichannel - PH; TRITC_LED100%; FITC_LED100% - T=0 C=1.tif:0110-0277	lasR	-0.487744	1.74548	Exp1	TP1	mono
lasR_2_Multichannel - PH; TRITC_LED100%; FITC_LED100% - T=0 C=1.tif:0112-0275	lasR	-0.201101	2.0057	Exp1	TP1	mono
lasR_2_Multichannel - PH; TRITC_LED100%; FITC_LED100% - T=0 C=1.tif:0113-0280	lasR	-0.428108	1.97822	Exp1	TP1	mono
lasR_2_Multichannel - PH; TRITC_LED100%; FITC_LED100% - T=0 C=1.tif:0114-0286	lasR	-0.542541	1.56957	Exp1	TP1	mono
lasR_2_Multichannel - PH; TRITC_LED100%; FITC_LED100% - T=0 C=1.tif:0115-0283	lasR	-0.597971	1.62259	Exp1	TP1	mono
lasR_2_Multichannel - PH; TRITC_LED100%; FITC_LED100% - T=0 C=1.tif:0116-0293	lasR	-0.578898	1.82032	Exp1	TP1	mono
lasR_2_Multichannel - PH; TRITC_LED100%; FITC_LED100% - T=0 C=1.tif:0117-0288	lasR	-0.513372	1.59181	Exp1	TP1	mono
lasR_2_Multichannel - PH; TRITC_LED100%; FITC_LED100% - T=0 C=1.tif:0118-0293	lasR	-0.412238	1.66546	Exp1	TP1	mono
lasR_2_Multichannel - PH; TRITC_LED100%; FITC_LED100% - T=0 C=1.tif:0119-0296	lasR	-0.571142	1.85667	Exp1	TP1	mono
lasR_2_Multichannel - PH; TRITC_LED100%; FITC_LED100% - T=0 C=1.tif:0120-0297	lasR	-0.607188	1.67699	Exp1	TP1	mono
lasR_2_Multichannel - PH; TRITC_LED100%; FITC_LED100% - T=0 C=1.tif:0121-0404	lasR	-0.448575	1.77071	Exp1	TP1	mono
lasR_2_Multichannel - PH; TRITC_LED100%; FITC_LED100% - T=0 C=1.tif:0122-0430	lasR	-0.364517	1.77424	Exp1	TP1	mono
lasR_2_Multichannel - PH; TRITC_LED100%; FITC_LED100% - T=0 C=1.tif:0123-0479	lasR	-0.357049	2.08946	Exp1	TP1	mono
lasR_2_Multichannel - PH; TRITC_LED100%; FITC_LED100% - T=0 C=1.tif:0124-0482	lasR	-0.487744	1.92391	Exp1	TP1	mono
lasR_2_Multichannel - PH; TRITC_LED100%; FITC_LED100% - T=0 C=1.tif:0125-0495	lasR	-0.541712	2.05825	Exp1	TP1	mono
lasR_2_Multichannel - PH; TRITC_LED100%; FITC_LED100% - T=0 C=1.tif:0126-0493	lasR	-0.613008	1.77123	Exp1	TP1	mono
lasR_2_Multichannel - PH; TRITC_LED100%; FITC_LED100% - T=0 C=1.tif:0127-0490	lasR	-0.596088	1.83919	Exp1	TP1	mono
lasR_2_Multichannel - PH; TRITC_LED100%; FITC_LED100% - T=0 C=1.tif:0128-0490	lasR	-0.354349	2.01438	Exp1	TP1	mono
lasR_2_Multichannel - PH; TRITC_LED100%; FITC_LED100% - T=0 C=1.tif:0129-0493	lasR	-0.420728	2.06724	Exp1	TP1	mono
lasR_2_Multichannel - PH; TRITC_LED100%; FITC_LED100% - T=0 C=1.tif:0130-0492	lasR	-0.60335	1.81307	Exp1	TP1	mono
lasR_2_Multichannel - PH; TRITC_LED100%; FITC_LED100% - T=0 C=1.tif:0131-0499	lasR	-0.403309	2.12953	Exp1	TP1	mono
lasR_2_Multichannel - PH; TRITC_LED100%; FITC_LED100% - T=0 C=1.tif:0132-0497	lasR	-0.253295	1.97136	Exp1	TP1	mono
lasR_2_Multichannel - PH; TRITC_LED100%; FITC_LED100% - T=0 C=1.tif:0133-0499	lasR	-0.425775	2.11826	Exp1	TP1	mono
lasR_2_Multichannel - PH; TRITC_LED100%; FITC_LED100% - T=0 C=1.tif:0134-0505	lasR	-0.141677	2.2207	Exp1	TP1	mono
lasR_2_Multichannel - PH; TRITC_LED100%; FITC_LED100% - T=0 C=1.tif:0135-0505	lasR	-0.620562	1.83565	Exp1	TP1	mono
lasR_2_Multichannel - PH; TRITC_LED100%; FITC_LED100% - T=0 C=1.tif:0136-0511	lasR	-0.578898	1.90567	Exp1	TP1	mono
lasR_2_Multichannel - PH; TRITC_LED100%; FITC_LED100% - T=0 C=1.tif:0137-0510	lasR	-0.285764	1.65969	Exp1	TP1	mono
lasR_2_Multichannel - PH; TRITC_LED100%; FITC_LED100% - T=0 C=1.tif:0138-0505	lasR	-0.363416	1.81245	Exp1	TP1	mono
lasR_2_Multichannel - PH; TRITC_LED100%; FITC_LED100% - T=0 C=1.tif:0139-0513	lasR	-0.243036	2.01019	Exp1	TP1	mono
lasR_2_Multichannel - PH; TRITC_LED100%; FITC_LED100% - T=0 C=1.tif:0140-0511	lasR	-0.600494	1.67698	Exp1	TP1	mono
lasR_2_Multichannel - PH; TRITC_LED100%; FITC_LED100% - T=0 C=1.tif:0141-0506	lasR	-0.241788	1.90616	Exp1	TP1	mono
lasR_2_Multichannel - PH; TRITC_LED100%; FITC_LED100% - T=0 C=1.tif:0144-0512	lasR	-0.124322	2.012	Exp1	TP1	mono
lasR_2_Multichannel - PH; TRITC_LED100%; FITC_LED100% - T=0 C=1.tif:0146-0515	lasR	-0.475713	1.81723	Exp1	TP1	mono
lasR_2_Multichannel - PH; TRITC_LED100%; FITC_LED100% - T=0 C=1.tif:0148-0527	lasR	-0.554041	1.96105	Exp1	TP1	mono
lasR_2_Multichannel - PH; TRITC_LED100%; FITC_LED100% - T=0 C=1.tif:0149-0521	lasR	-0.338317	1.97829	Exp1	TP1	mono
lasR_2_Multichannel - PH; TRITC_LED100%; FITC_LED100% - T=0 C=1.tif:0151-0523	lasR	-0.263511	1.90304	Exp1	TP1	mono
lasR_2_Multichannel - PH; TRITC_LED100%; FITC_LED100% - T=0 C=1.tif:0152-0523	lasR	-0.331794	1.97132	Exp1	TP1	mono
lasR_2_Multichannel - PH; TRITC_LED100%; FITC_LED100% - T=0 C=1.tif:0153-0518	lasR	-0.36562	2.00016	Exp1	TP1	mono
lasR_2_Multichannel - PH; TRITC_LED100%; FITC_LED100% - T=0 C=1.tif:0154-0523	lasR	-0.535131	1.82012	Exp1	TP1	mono
lasR_2_Multichannel - PH; TRITC_LED100%; FITC_LED100% - T=0 C=1.tif:0155-0529	lasR	-0.354888	1.93898	Exp1	TP1	mono
lasR_2_Multichannel - PH; TRITC_LED100%; FITC_LED100% - T=0 C=1.tif:0156-0521	lasR	-0.365068	2.01099	Exp1	TP1	mono
lasR_2_Multichannel - PH; TRITC_LED100%; FITC_LED100% - T=0 C=1.tif:0157-0524	lasR	-0.518842	1.87415	Exp1	TP1	mono
lasR_2_Multichannel - PH; TRITC_LED100%; FITC_LED100% - T=0 C=1.tif:0158-0527	lasR	-0.200345	1.71741	Exp1	TP1	mono
lasR_2_Multichannel - PH; TRITC_LED100%; FITC_LED100% - T=0 C=1.tif:0159-0521	lasR	-0.372676	1.93123	Exp1	TP1	mono
lasR_2_Multichannel - PH; TRITC_LED100%; FITC_LED100% - T=0 C=1.tif:0160-0520	lasR	-0.408156	1.71587	Exp1	TP1	mono
lasR_2_Multichannel - PH; TRITC_LED100%; FITC_LED100% - T=0 C=1.tif:0161-0532	lasR	-0.441499	1.81628	Exp1	TP1	mono
lasR_2_Multichannel - PH; TRITC_LED100%; FITC_LED100% - T=0 C=1.tif:0162-0527	lasR	-0.550643	1.69344	Exp1	TP1	mono
lasR_2_Multichannel - PH; TRITC_LED100%; FITC_LED100% - T=0 C=1.tif:0163-0531	lasR	-0.230578	1.9515	Exp1	TP1	mono
lasR_2_Multichannel - PH; TRITC_LED100%; FITC_LED100% - T=0 C=1.tif:0164-0529	lasR	-0.184403	2.02607	Exp1	TP1	mono
lasR_2_Multichannel - PH; TRITC_LED100%; FITC_LED100% - T=0 C=1.tif:0166-0531	lasR	-0.282254	2.04401	Exp1	TP1	mono
lasR_2_Multichannel - PH; TRITC_LED100%; FITC_LED100% - T=0 C=1.tif:0167-0529	lasR	-0.452607	1.73291	Exp1	TP1	mono
lasR_2_Multichannel - PH; TRITC_LED100%; FITC_LED100% - T=0 C=1.tif:0168-0534	lasR	-0.293495	1.93666	Exp1	TP1	mono
lasR_2_Multichannel - PH; TRITC_LED100%; FITC_LED100% - T=0 C=1.tif:0169-0530	lasR	-0.422614	1.88658	Exp1	TP1	mono
lasR_2_Multichannel - PH; TRITC_LED100%; FITC_LED100% - T=0 C=1.tif:0170-0538	lasR	-0.478332	1.59853	Exp1	TP1	mono
lasR_2_Multichannel - PH; TRITC_LED100%; FITC_LED100% - T=0 C=1.tif:0171-0532	lasR	-0.42641	1.77386	Exp1	TP1	mono
lasR_2_Multichannel - PH; TRITC_LED100%; FITC_LED100% - T=0 C=1.tif:0172-0536	lasR	-0.254577	2.00944	Exp1	TP1	mono
lasR_2_Multichannel - PH; TRITC_LED100%; FITC_LED100% - T=0 C=1.tif:0173-0535	lasR	-0.38042	1.97889	Exp1	TP1	mono
lasR_2_Multichannel - PH; TRITC_LED100%; FITC_LED100% - T=0 C=1.tif:0174-0536	lasR	-0.511049	1.727	Exp1	TP1	mono
lasR_2_Multichannel - PH; TRITC_LED100%; FITC_LED100% - T=0 C=1.tif:0175-0534	lasR	-0.322356	1.98907	Exp1	TP1	mono
lasR_2_Multichannel - PH; TRITC_LED100%; FITC_LED100% - T=0 C=1.tif:0176-0535	lasR	-0.5589	1.76526	Exp1	TP1	mono
lasR_2_Multichannel - PH; TRITC_LED100%; FITC_LED100% - T=0 C=1.tif:0177-0549	lasR	-0.409785	1.99294	Exp1	TP1	mono
lasR_2_Multichannel - PH; TRITC_LED100%; FITC_LED100% - T=0 C=1.tif:0178-0537	lasR	-0.425141	1.66	Exp1	TP1	mono
lasR_2_Multichannel - PH; TRITC_LED100%; FITC_LED100% - T=0 C=1.tif:0179-0541	lasR	-0.572623	1.86957	Exp1	TP1	mono
lasR_2_Multichannel - PH; TRITC_LED100%; FITC_LED100% - T=0 C=1.tif:0180-0540	lasR	-0.394559	1.74907	Exp1	TP1	mono
lasR_2_Multichannel - PH; TRITC_LED100%; FITC_LED100% - T=0 C=1.tif:0181-0547	lasR	-0.274719	2.01053	Exp1	TP1	mono
lasR_2_Multichannel - PH; TRITC_LED100%; FITC_LED100% - T=0 C=1.tif:0182-0539	lasR	-0.50746	1.57488	Exp1	TP1	mono
lasR_2_Multichannel - PH; TRITC_LED100%; FITC_LED100% - T=0 C=1.tif:0183-0544	lasR	-0.524116	1.60112	Exp1	TP1	mono
lasR_2_Multichannel - PH; TRITC_LED100%; FITC_LED100% - T=0 C=1.tif:0184-0554	lasR	-0.662252	1.86511	Exp1	TP1	mono
lasR_2_Multichannel - PH; TRITC_LED100%; FITC_LED100% - T=0 C=1.tif:0185-0546	lasR	-0.40512	1.61847	Exp1	TP1	mono
lasR_2_Multichannel - PH; TRITC_LED100%; FITC_LED100% - T=0 C=1.tif:0186-0548	lasR	-0.557465	1.68371	Exp1	TP1	mono
lasR_2_Multichannel - PH; TRITC_LED100%; FITC_LED100% - T=0 C=1.tif:0187-0548	lasR	-0.497865	1.79925	Exp1	TP1	mono
lasR_2_Multichannel - PH; TRITC_LED100%; FITC_LED100% - T=0 C=1.tif:0188-0548	lasR	-0.676335	1.72492	Exp1	TP1	mono
lasR_2_Multichannel - PH; TRITC_LED100%; FITC_LED100% - T=0 C=1.tif:0189-0546	lasR	-0.440841	1.79089	Exp1	TP1	mono
lasR_2_Multichannel - PH; TRITC_LED100%; FITC_LED100% - T=0 C=1.tif:0190-0555	lasR	-0.343362	1.88579	Exp1	TP1	mono
lasR_2_Multichannel - PH; TRITC_LED100%; FITC_LED100% - T=0 C=1.tif:0191-0549	lasR	-0.567609	1.64243	Exp1	TP1	mono
lasR_2_Multichannel - PH; TRITC_LED100%; FITC_LED100% - T=0 C=1.tif:0192-0549	lasR	-0.231794	1.98602	Exp1	TP1	mono
lasR_2_Multichannel - PH; TRITC_LED100%; FITC_LED100% - T=0 C=1.tif:0193-0550	lasR	-0.298516	1.99096	Exp1	TP1	mono
lasR_2_Multichannel - PH; TRITC_LED100%; FITC_LED100% - T=0 C=1.tif:0194-0554	lasR	-0.308897	2.00174	Exp1	TP1	mono
lasR_2_Multichannel - PH; TRITC_LED100%; FITC_LED100% - T=0 C=1.tif:0195-0555	lasR	-0.321357	1.64371	Exp1	TP1	mono
lasR_2_Multichannel - PH; TRITC_LED100%; FITC_LED100% - T=0 C=1.tif:0197-0554	lasR	-0.289458	1.73595	Exp1	TP1	mono
lasR_2_Multichannel - PH; TRITC_LED100%; FITC_LED100% - T=0 C=1.tif:0198-0556	lasR	-0.294901	1.9204	Exp1	TP1	mono
lasR_2_Multichannel - PH; TRITC_LED100%; FITC_LED100% - T=0 C=1.tif:0199-0567	lasR	-0.537587	2.05136	Exp1	TP1	mono
lasR_2_Multichannel - PH; TRITC_LED100%; FITC_LED100% - T=0 C=1.tif:0200-0556	lasR	-0.510535	1.69641	Exp1	TP1	mono
lasR_2_Multichannel - PH; TRITC_LED100%; FITC_LED100% - T=0 C=1.tif:0201-0569	lasR	-0.407548	1.92581	Exp1	TP1	mono
lasR_2_Multichannel - PH; TRITC_LED100%; FITC_LED100% - T=0 C=1.tif:0202-0558	lasR	-0.367096	2.02966	Exp1	TP1	mono
lasR_2_Multichannel - PH; TRITC_LED100%; FITC_LED100% - T=0 C=1.tif:0204-0567	lasR	-0.510535	1.85254	Exp1	TP1	mono
lasR_2_Multichannel - PH; TRITC_LED100%; FITC_LED100% - T=0 C=1.tif:0205-0560	lasR	-0.668866	1.52963	Exp1	TP1	mono
lasR_2_Multichannel - PH; TRITC_LED100%; FITC_LED100% - T=0 C=1.tif:0206-0562	lasR	-0.491912	1.56743	Exp1	TP1	mono
lasR_2_Multichannel - PH; TRITC_LED100%; FITC_LED100% - T=0 C=1.tif:0208-0570	lasR	0.0718666	2.24351	Exp1	TP1	mono
lasR_2_Multichannel - PH; TRITC_LED100%; FITC_LED100% - T=0 C=1.tif:0209-0569	lasR	-0.24387	1.925	Exp1	TP1	mono
lasR_2_Multichannel - PH; TRITC_LED100%; FITC_LED100% - T=0 C=1.tif:0210-0573	lasR	-0.226682	1.8928	Exp1	TP1	mono
lasR_2_Multichannel - PH; TRITC_LED100%; FITC_LED100% - T=0 C=1.tif:0211-0575	lasR	-0.381565	1.79803	Exp1	TP1	mono
lasR_2_Multichannel - PH; TRITC_LED100%; FITC_LED100% - T=0 C=1.tif:0212-0576	lasR	-0.370995	1.71402	Exp1	TP1	mono
lasR_2_Multichannel - PH; TRITC_LED100%; FITC_LED100% - T=0 C=1.tif:0215-0580	lasR	-0.161823	1.85417	Exp1	TP1	mono
lasR_2_Multichannel - PH; TRITC_LED100%; FITC_LED100% - T=0 C=1.tif:0216-0572	lasR	-0.565853	1.56299	Exp1	TP1	mono
lasR_2_Multichannel - PH; TRITC_LED100%; FITC_LED100% - T=0 C=1.tif:0217-0584	lasR	-0.277266	1.68955	Exp1	TP1	mono
lasR_2_Multichannel - PH; TRITC_LED100%; FITC_LED100% - T=0 C=1.tif:0219-0579	lasR	-0.552339	1.91091	Exp1	TP1	mono
lasR_2_Multichannel - PH; TRITC_LED100%; FITC_LED100% - T=0 C=1.tif:0221-0589	lasR	-0.274271	1.98548	Exp1	TP1	mono
lasR_2_Multichannel - PH; TRITC_LED100%; FITC_LED100% - T=0 C=1.tif:0222-0591	lasR	-0.457131	1.98838	Exp1	TP1	mono
lasR_2_Multichannel - PH; TRITC_LED100%; FITC_LED100% - T=0 C=1.tif:0224-0586	lasR	-0.342314	1.88032	Exp1	TP1	mono
lasR_2_Multichannel - PH; TRITC_LED100%; FITC_LED100% - T=0 C=1.tif:0225-0590	lasR	-0.508994	1.65816	Exp1	TP1	mono
lasR_2_Multichannel - PH; TRITC_LED100%; FITC_LED100% - T=0 C=1.tif:0226-0589	lasR	-0.236968	1.87712	Exp1	TP1	mono
lasR_2_Multichannel - PH; TRITC_LED100%; FITC_LED100% - T=0 C=1.tif:0227-0597	lasR	0.0554167	2.10865	Exp1	TP1	mono
lasR_2_Multichannel - PH; TRITC_LED100%; FITC_LED100% - T=0 C=1.tif:0228-0595	lasR	-0.547272	1.96462	Exp1	TP1	mono
lasR_2_Multichannel - PH; TRITC_LED100%; FITC_LED100% - T=0 C=1.tif:0229-0591	lasR	-0.574407	1.88555	Exp1	TP1	mono
lasR_2_Multichannel - PH; TRITC_LED100%; FITC_LED100% - T=0 C=1.tif:0230-0599	lasR	-0.443478	1.89321	Exp1	TP1	mono
lasR_2_Multichannel - PH; TRITC_LED100%; FITC_LED100% - T=0 C=1.tif:0231-0603	lasR	-0.318043	1.89057	Exp1	TP1	mono
lasR_2_Multichannel - PH; TRITC_LED100%; FITC_LED100% - T=0 C=1.tif:0232-0604	lasR	-0.372115	1.79326	Exp1	TP1	mono
lasR_2_Multichannel - PH; TRITC_LED100%; FITC_LED100% - T=0 C=1.tif:0233-0603	lasR	-0.66116	1.73718	Exp1	TP1	mono
lasR_2_Multichannel - PH; TRITC_LED100%; FITC_LED100% - T=0 C=1.tif:0234-0614	lasR	-0.432598	2.07849	Exp1	TP1	mono
lasR_2_Multichannel - PH; TRITC_LED100%; FITC_LED100% - T=0 C=1.tif:0235-0608	lasR	-0.420728	1.96644	Exp1	TP1	mono
lasR_2_Multichannel - PH; TRITC_LED100%; FITC_LED100% - T=0 C=1.tif:0237-0608	lasR	-0.476426	1.51986	Exp1	TP1	mono
lasR_2_Multichannel - PH; TRITC_LED100%; FITC_LED100% - T=0 C=1.tif:0238-0605	lasR	-0.462623	1.71567	Exp1	TP1	mono
lasR_2_Multichannel - PH; TRITC_LED100%; FITC_LED100% - T=0 C=1.tif:0240-0610	lasR	-0.433889	1.81977	Exp1	TP1	mono
lasR_2_Multichannel - PH; TRITC_LED100%; FITC_LED100% - T=0 C=1.tif:0241-0614	lasR	-0.409785	1.85751	Exp1	TP1	mono
lasR_2_Multichannel - PH; TRITC_LED100%; FITC_LED100% - T=0 C=1.tif:0242-0624	lasR	-0.491912	1.73095	Exp1	TP1	mono
lasR_2_Multichannel - PH; TRITC_LED100%; FITC_LED100% - T=0 C=1.tif:0243-0620	lasR	-0.411624	1.85691	Exp1	TP1	mono
lasR_2_Multichannel - PH; TRITC_LED100%; FITC_LED100% - T=0 C=1.tif:0244-0629	lasR	-0.357953	2.08945	Exp1	TP1	mono
lasR_2_Multichannel - PH; TRITC_LED100%; FITC_LED100% - T=0 C=1.tif:0245-0625	lasR	-0.421984	1.80141	Exp1	TP1	mono
lasR_2_Multichannel - PH; TRITC_LED100%; FITC_LED100% - T=0 C=1.tif:0246-0629	lasR	-0.465395	1.84365	Exp1	TP1	mono
lasR_2_Multichannel - PH; TRITC_LED100%; FITC_LED100% - T=0 C=1.tif:0247-0630	lasR	-0.398713	2.00728	Exp1	TP1	mono
lasR_2_Multichannel - PH; TRITC_LED100%; FITC_LED100% - T=0 C=1.tif:0248-0632	lasR	-0.373801	2.0157	Exp1	TP1	mono
lasR_2_Multichannel - PH; TRITC_LED100%; FITC_LED100% - T=0 C=1.tif:0249-0635	lasR	-0.475713	1.75787	Exp1	TP1	mono
lasR_2_Multichannel - PH; TRITC_LED100%; FITC_LED100% - T=0 C=1.tif:0250-0641	lasR	-0.446795	1.85693	Exp1	TP1	mono
lasR_2_Multichannel - PH; TRITC_LED100%; FITC_LED100% - T=0 C=1.tif:0251-0645	lasR	-0.52332	1.83787	Exp1	TP1	mono
lasR_2_Multichannel - PH; TRITC_LED100%; FITC_LED100% - T=0 C=1.tif:0252-0646	lasR	-0.454637	2.03404	Exp1	TP1	mono
lasR_2_Multichannel - PH; TRITC_LED100%; FITC_LED100% - T=0 C=1.tif:0253-0652	lasR	-0.445465	1.7762	Exp1	TP1	mono
lasR_2_Multichannel - PH; TRITC_LED100%; FITC_LED100% - T=0 C=1.tif:0254-0652	lasR	-0.403309	1.98216	Exp1	TP1	mono
lasR_2_Multichannel - PH; TRITC_LED100%; FITC_LED100% - T=0 C=1.tif:0255-0652	lasR	-0.367651	1.91663	Exp1	TP1	mono
lasR_2_Multichannel - PH; TRITC_LED100%; FITC_LED100% - T=0 C=1.tif:0256-0658	lasR	-0.451259	1.86409	Exp1	TP1	mono
lasR_2_Multichannel - PH; TRITC_LED100%; FITC_LED100% - T=0 C=1.tif:0257-0662	lasR	-0.315082	2.02196	Exp1	TP1	mono
lasR_2_Multichannel - PH; TRITC_LED100%; FITC_LED100% - T=0 C=1.tif:0258-0660	lasR	-0.150565	2.37379	Exp1	TP1	mono
lasR_2_Multichannel - PH; TRITC_LED100%; FITC_LED100% - T=0 C=1.tif:0259-0674	lasR	-0.378708	1.91882	Exp1	TP1	mono
lasR_2_Multichannel - PH; TRITC_LED100%; FITC_LED100% - T=0 C=1.tif:0260-0676	lasR	-0.284387	2.03707	Exp1	TP1	mono
lasR_2_Multichannel - PH; TRITC_LED100%; FITC_LED100% - T=0 C=1.tif:0261-0679	lasR	-0.319035	2.04822	Exp1	TP1	mono
lasR_2_Multichannel - PH; TRITC_LED100%; FITC_LED100% - T=0 C=1.tif:0262-0679	lasR	-0.35904	2.07905	Exp1	TP1	mono
lasR_2_Multichannel - PH; TRITC_LED100%; FITC_LED100% - T=0 C=1.tif:0263-0676	lasR	-0.263948	2.01397	Exp1	TP1	mono
lasR_2_Multichannel - PH; TRITC_LED100%; FITC_LED100% - T=0 C=1.tif:0264-0689	lasR	-0.459868	1.9287	Exp1	TP1	mono
lasR_2_Multichannel - PH; TRITC_LED100%; FITC_LED100% - T=0 C=1.tif:0265-0690	lasR	-0.377003	2.00219	Exp1	TP1	mono
lasR_2_Multichannel - PH; TRITC_LED100%; FITC_LED100% - T=0 C=1.tif:0266-0690	lasR	-0.465395	1.96232	Exp1	TP1	mono
lasR_2_Multichannel - PH; TRITC_LED100%; FITC_LED100% - T=0 C=1.tif:0267-0700	lasR	-0.444139	2.19054	Exp1	TP1	mono
lasR_2_Multichannel - PH; TRITC_LED100%; FITC_LED100% - T=0 C=1.tif:0268-0694	lasR	-0.597028	1.66809	Exp1	TP1	mono
lasR_2_Multichannel - PH; TRITC_LED100%; FITC_LED100% - T=0 C=1.tif:0269-0702	lasR	-0.571142	1.56167	Exp1	TP1	mono
lasR_2_Multichannel - PH; TRITC_LED100%; FITC_LED100% - T=0 C=1.tif:0270-0704	lasR	-0.442158	1.94452	Exp1	TP1	mono
lasR_2_Multichannel - PH; TRITC_LED100%; FITC_LED100% - T=0 C=1.tif:0271-0725	lasR	-0.345467	2.04501	Exp1	TP1	mono
lasR_2_Multichannel - PH; TRITC_LED100%; FITC_LED100% - T=0 C=1.tif:0272-0729	lasR	-0.440841	2.00256	Exp1	TP1	mono
lasR_2_Multichannel - PH; TRITC_LED100%; FITC_LED100% - T=0 C=1.tif:0273-0725	lasR	-0.422614	2.02972	Exp1	TP1	mono
lasR_2_Multichannel - PH; TRITC_LED100%; FITC_LED100% - T=0 C=1.tif:0274-0729	lasR	-0.492652	1.9195	Exp1	TP1	mono
lasR_2_Multichannel - PH; TRITC_LED100%; FITC_LED100% - T=0 C=1.tif:0275-0725	lasR	-0.443478	2.02989	Exp1	TP1	mono
lasR_2_Multichannel - PH; TRITC_LED100%; FITC_LED100% - T=0 C=1.tif:0276-0735	lasR	-0.376436	2.03245	Exp1	TP1	mono
lasR_2_Multichannel - PH; TRITC_LED100%; FITC_LED100% - T=0 C=1.tif:0277-0732	lasR	-0.459182	2.15526	Exp1	TP1	mono
lasR_2_Multichannel - PH; TRITC_LED100%; FITC_LED100% - T=0 C=1.tif:0278-0737	lasR	-0.524912	1.82071	Exp1	TP1	mono
lasR_2_Multichannel - PH; TRITC_LED100%; FITC_LED100% - T=0 C=1.tif:0279-0751	lasR	-0.342838	2.00484	Exp1	TP1	mono
lasR_2_Multichannel - PH; TRITC_LED100%; FITC_LED100% - T=0 C=1.tif:0280-0740	lasR	-0.394559	1.99192	Exp1	TP1	mono
lasR_2_Multichannel - PH; TRITC_LED100%; FITC_LED100% - T=0 C=1.tif:0281-0739	lasR	-0.433243	2.00391	Exp1	TP1	mono
lasR_2_Multichannel - PH; TRITC_LED100%; FITC_LED100% - T=0 C=1.tif:0282-0741	lasR	-0.354888	2.00669	Exp1	TP1	mono
lasR_2_Multichannel - PH; TRITC_LED100%; FITC_LED100% - T=0 C=1.tif:0283-0741	lasR	-0.401504	1.91342	Exp1	TP1	mono
lasR_2_Multichannel - PH; TRITC_LED100%; FITC_LED100% - T=0 C=1.tif:0284-0745	lasR	-0.341965	1.8148	Exp1	TP1	mono
lasR_2_Multichannel - PH; TRITC_LED100%; FITC_LED100% - T=0 C=1.tif:0285-0749	lasR	-0.343888	1.74589	Exp1	TP1	mono
lasR_2_Multichannel - PH; TRITC_LED100%; FITC_LED100% - T=0 C=1.tif:0286-0747	lasR	-0.584959	1.93518	Exp1	TP1	mono
lasR_2_Multichannel - PH; TRITC_LED100%; FITC_LED100% - T=0 C=1.tif:0287-0750	lasR	-0.261767	1.97418	Exp1	TP1	mono
lasR_2_Multichannel - PH; TRITC_LED100%; FITC_LED100% - T=0 C=1.tif:0288-0751	lasR	-0.325872	1.99335	Exp1	TP1	mono
lasR_2_Multichannel - PH; TRITC_LED100%; FITC_LED100% - T=0 C=1.tif:0289-0756	lasR	-0.303755	1.80296	Exp1	TP1	mono
lasR_2_Multichannel - PH; TRITC_LED100%; FITC_LED100% - T=0 C=1.tif:0290-0752	lasR	-0.423876	1.89115	Exp1	TP1	mono
lasR_2_Multichannel - PH; TRITC_LED100%; FITC_LED100% - T=0 C=1.tif:0291-0752	lasR	-0.306961	2.10737	Exp1	TP1	mono
lasR_2_Multichannel - PH; TRITC_LED100%; FITC_LED100% - T=0 C=1.tif:0292-0772	lasR	-0.472168	1.90754	Exp1	TP1	mono
lasR_2_Multichannel - PH; TRITC_LED100%; FITC_LED100% - T=0 C=1.tif:0293-0758	lasR	-0.36013	1.9181	Exp1	TP1	mono
lasR_2_Multichannel - PH; TRITC_LED100%; FITC_LED100% - T=0 C=1.tif:0295-0758	lasR	-0.480486	1.94526	Exp1	TP1	mono
lasR_2_Multichannel - PH; TRITC_LED100%; FITC_LED100% - T=0 C=1.tif:0296-0758	lasR	-0.347053	1.92563	Exp1	TP1	mono
lasR_2_Multichannel - PH; TRITC_LED100%; FITC_LED100% - T=0 C=1.tif:0297-0767	lasR	-0.511822	2.06528	Exp1	TP1	mono
lasR_2_Multichannel - PH; TRITC_LED100%; FITC_LED100% - T=0 C=1.tif:0298-0769	lasR	-0.4897	2.14881	Exp1	TP1	mono
lasR_2_Multichannel - PH; TRITC_LED100%; FITC_LED100% - T=0 C=1.tif:0299-0767	lasR	-0.36932	1.90667	Exp1	TP1	mono
lasR_2_Multichannel - PH; TRITC_LED100%; FITC_LED100% - T=0 C=1.tif:0300-0764	lasR	-0.352201	1.92737	Exp1	TP1	mono
lasR_2_Multichannel - PH; TRITC_LED100%; FITC_LED100% - T=0 C=1.tif:0301-0773	lasR	-0.294432	2.09519	Exp1	TP1	mono
lasR_2_Multichannel - PH; TRITC_LED100%; FITC_LED100% - T=0 C=1.tif:0303-0766	lasR	-0.258301	1.95631	Exp1	TP1	mono
lasR_2_Multichannel - PH; TRITC_LED100%; FITC_LED100% - T=0 C=1.tif:0304-0779	lasR	-0.0210765	2.27955	Exp1	TP1	mono
lasR_2_Multichannel - PH; TRITC_LED100%; FITC_LED100% - T=0 C=1.tif:0305-0770	lasR	-0.373801	1.95138	Exp1	TP1	mono
lasR_2_Multichannel - PH; TRITC_LED100%; FITC_LED100% - T=0 C=1.tif:0307-0771	lasR	-0.580707	2.14517	Exp1	TP1	mono
lasR_2_Multichannel - PH; TRITC_LED100%; FITC_LED100% - T=0 C=1.tif:0308-0770	lasR	-0.441499	1.94076	Exp1	TP1	mono
lasR_2_Multichannel - PH; TRITC_LED100%; FITC_LED100% - T=0 C=1.tif:0310-0772	lasR	-0.343362	1.9356	Exp1	TP1	mono
lasR_2_Multichannel - PH; TRITC_LED100%; FITC_LED100% - T=0 C=1.tif:0311-0781	lasR	-0.393968	1.85913	Exp1	TP1	mono
lasR_2_Multichannel - PH; TRITC_LED100%; FITC_LED100% - T=0 C=1.tif:0312-0775	lasR	-0.533773	1.98544	Exp1	TP1	mono
lasR_2_Multichannel - PH; TRITC_LED100%; FITC_LED100% - T=0 C=1.tif:0313-0786	lasR	-0.224281	2.01996	Exp1	TP1	mono
lasR_2_Multichannel - PH; TRITC_LED100%; FITC_LED100% - T=0 C=1.tif:0314-0782	lasR	-0.297727	1.96135	Exp1	TP1	mono
lasR_2_Multichannel - PH; TRITC_LED100%; FITC_LED100% - T=0 C=1.tif:0315-0783	lasR	-0.334358	1.97981	Exp1	TP1	mono
lasR_2_Multichannel - PH; TRITC_LED100%; FITC_LED100% - T=0 C=1.tif:0316-0780	lasR	-0.574407	1.67954	Exp1	TP1	mono
lasR_2_Multichannel - PH; TRITC_LED100%; FITC_LED100% - T=0 C=1.tif:0317-0781	lasR	-0.400306	1.89083	Exp1	TP1	mono
lasR_2_Multichannel - PH; TRITC_LED100%; FITC_LED100% - T=0 C=1.tif:0318-0785	lasR	-0.255433	2.13374	Exp1	TP1	mono
lasR_2_Multichannel - PH; TRITC_LED100%; FITC_LED100% - T=0 C=1.tif:0319-0780	lasR	-0.319863	1.92065	Exp1	TP1	mono
lasR_2_Multichannel - PH; TRITC_LED100%; FITC_LED100% - T=0 C=1.tif:0320-0791	lasR	-0.34092	2.18989	Exp1	TP1	mono
lasR_2_Multichannel - PH; TRITC_LED100%; FITC_LED100% - T=0 C=1.tif:0322-0794	lasR	-0.24262	1.9125	Exp1	TP1	mono
lasR_2_Multichannel - PH; TRITC_LED100%; FITC_LED100% - T=0 C=1.tif:0323-0786	lasR	-0.519629	1.89261	Exp1	TP1	mono
lasR_2_Multichannel - PH; TRITC_LED100%; FITC_LED100% - T=0 C=1.tif:0325-0787	lasR	-0.279073	1.88513	Exp1	TP1	mono
lasR_2_Multichannel - PH; TRITC_LED100%; FITC_LED100% - T=0 C=1.tif:0326-0797	lasR	-0.345467	2.14597	Exp1	TP1	mono
lasR_2_Multichannel - PH; TRITC_LED100%; FITC_LED100% - T=0 C=1.tif:0327-0791	lasR	-0.410397	1.81592	Exp1	TP1	mono
lasR_2_Multichannel - PH; TRITC_LED100%; FITC_LED100% - T=0 C=1.tif:0328-0799	lasR	-0.459182	1.88874	Exp1	TP1	mono
lasR_2_Multichannel - PH; TRITC_LED100%; FITC_LED100% - T=0 C=1.tif:0329-0802	lasR	-0.194096	2.04145	Exp1	TP1	mono
lasR_2_Multichannel - PH; TRITC_LED100%; FITC_LED100% - T=0 C=1.tif:0330-0790	lasR	-0.626566	1.64945	Exp1	TP1	mono
lasR_2_Multichannel - PH; TRITC_LED100%; FITC_LED100% - T=0 C=1.tif:0331-0798	lasR	-0.350063	1.96222	Exp1	TP1	mono
lasR_2_Multichannel - PH; TRITC_LED100%; FITC_LED100% - T=0 C=1.tif:0332-0799	lasR	-0.4841	1.82218	Exp1	TP1	mono
lasR_2_Multichannel - PH; TRITC_LED100%; FITC_LED100% - T=0 C=1.tif:0333-0793	lasR	-0.362318	1.89603	Exp1	TP1	mono
lasR_2_Multichannel - PH; TRITC_LED100%; FITC_LED100% - T=0 C=1.tif:0334-0792	lasR	-0.485554	1.816	Exp1	TP1	mono
lasR_2_Multichannel - PH; TRITC_LED100%; FITC_LED100% - T=0 C=1.tif:0335-0804	lasR	-0.22588	2.07064	Exp1	TP1	mono
lasR_2_Multichannel - PH; TRITC_LED100%; FITC_LED100% - T=0 C=1.tif:0336-0807	lasR	-0.538409	1.93213	Exp1	TP1	mono
lasR_2_Multichannel - PH; TRITC_LED100%; FITC_LED100% - T=0 C=1.tif:0337-0803	lasR	-0.581615	1.64817	Exp1	TP1	mono
lasR_2_Multichannel - PH; TRITC_LED100%; FITC_LED100% - T=0 C=1.tif:0338-0800	lasR	-0.631294	1.67884	Exp1	TP1	mono
lasR_2_Multichannel - PH; TRITC_LED100%; FITC_LED100% - T=0 C=1.tif:0339-0800	lasR	-0.31084	1.70625	Exp1	TP1	mono
lasR_2_Multichannel - PH; TRITC_LED100%; FITC_LED100% - T=0 C=1.tif:0340-0801	lasR	-0.578898	1.69817	Exp1	TP1	mono
lasR_2_Multichannel - PH; TRITC_LED100%; FITC_LED100% - T=0 C=1.tif:0341-0801	lasR	-0.417188	1.86542	Exp1	TP1	mono
lasR_2_Multichannel - PH; TRITC_LED100%; FITC_LED100% - T=0 C=1.tif:0342-0806	lasR	-0.585876	1.84544	Exp1	TP1	mono
lasR_2_Multichannel - PH; TRITC_LED100%; FITC_LED100% - T=0 C=1.tif:0343-0802	lasR	-0.230578	1.91133	Exp1	TP1	mono
lasR_2_Multichannel - PH; TRITC_LED100%; FITC_LED100% - T=0 C=1.tif:0344-0813	lasR	-0.474292	1.86518	Exp1	TP1	mono
lasR_2_Multichannel - PH; TRITC_LED100%; FITC_LED100% - T=0 C=1.tif:0345-0808	lasR	-0.564978	1.76445	Exp1	TP1	mono
lasR_2_Multichannel - PH; TRITC_LED100%; FITC_LED100% - T=0 C=1.tif:0346-0815	lasR	-0.349708	1.8349	Exp1	TP1	mono
lasR_2_Multichannel - PH; TRITC_LED100%; FITC_LED100% - T=0 C=1.tif:0347-0808	lasR	-0.42641	2.0929	Exp1	TP1	mono
lasR_2_Multichannel - PH; TRITC_LED100%; FITC_LED100% - T=0 C=1.tif:0348-0807	lasR	-0.439529	1.77338	Exp1	TP1	mono
lasR_2_Multichannel - PH; TRITC_LED100%; FITC_LED100% - T=0 C=1.tif:0349-0821	lasR	-0.388304	1.97136	Exp1	TP1	mono
lasR_2_Multichannel - PH; TRITC_LED100%; FITC_LED100% - T=0 C=1.tif:0350-0812	lasR	-0.472168	1.94232	Exp1	TP1	mono
lasR_2_Multichannel - PH; TRITC_LED100%; FITC_LED100% - T=0 C=1.tif:0351-0817	lasR	-0.459182	1.85731	Exp1	TP1	mono
lasR_2_Multichannel - PH; TRITC_LED100%; FITC_LED100% - T=0 C=1.tif:0352-0820	lasR	-0.528113	1.75731	Exp1	TP1	mono
lasR_2_Multichannel - PH; TRITC_LED100%; FITC_LED100% - T=0 C=1.tif:0353-0819	lasR	-0.443478	1.68427	Exp1	TP1	mono
lasR_2_Multichannel - PH; TRITC_LED100%; FITC_LED100% - T=0 C=1.tif:0354-0821	lasR	-0.649674	1.69719	Exp1	TP1	mono
lasR_2_Multichannel - PH; TRITC_LED100%; FITC_LED100% - T=0 C=1.tif:0355-0823	lasR	-0.442158	1.72639	Exp1	TP1	mono
lasR_2_Multichannel - PH; TRITC_LED100%; FITC_LED100% - T=0 C=1.tif:0356-0826	lasR	-0.409785	1.93733	Exp1	TP1	mono
lasR_2_Multichannel - PH; TRITC_LED100%; FITC_LED100% - T=0 C=1.tif:0357-0824	lasR	-0.644392	1.63429	Exp1	TP1	mono
lasR_2_Multichannel - PH; TRITC_LED100%; FITC_LED100% - T=0 C=1.tif:0358-0827	lasR	-0.591416	1.71229	Exp1	TP1	mono
lasR_2_Multichannel - PH; TRITC_LED100%; FITC_LED100% - T=0 C=1.tif:0359-0830	lasR	-0.581615	1.66196	Exp1	TP1	mono
lasR_2_Multichannel - PH; TRITC_LED100%; FITC_LED100% - T=0 C=1.tif:0360-0832	lasR	-0.538409	1.68736	Exp1	TP1	mono
lasR_2_Multichannel - PH; TRITC_LED100%; FITC_LED100% - T=0 C=1.tif:0361-0840	lasR	-0.436483	1.88614	Exp1	TP1	mono
lasR_2_Multichannel - PH; TRITC_LED100%; FITC_LED100% - T=0 C=1.tif:0362-0847	lasR	-0.374176	2.12716	Exp1	TP1	mono
lasR_2_Multichannel - PH; TRITC_LED100%; FITC_LED100% - T=0 C=1.tif:0363-0841	lasR	-0.417188	1.71917	Exp1	TP1	mono
lasR_2_Multichannel - PH; TRITC_LED100%; FITC_LED100% - T=0 C=1.tif:0364-0841	lasR	-0.550643	1.66733	Exp1	TP1	mono
lasR_2_Multichannel - PH; TRITC_LED100%; FITC_LED100% - T=0 C=1.tif:0365-0852	lasR	-0.48265	1.89167	Exp1	TP1	mono
lasR_2_Multichannel - PH; TRITC_LED100%; FITC_LED100% - T=0 C=1.tif:0366-0852	lasR	-0.307928	2.20682	Exp1	TP1	mono
lasR_2_Multichannel - PH; TRITC_LED100%; FITC_LED100% - T=0 C=1.tif:0367-0861	lasR	-0.602396	1.751	Exp1	TP1	mono
lasR_2_Multichannel - PH; TRITC_LED100%; FITC_LED100% - T=0 C=1.tif:0368-0865	lasR	-0.409173	1.92629	Exp1	TP1	mono
lasR_2_Multichannel - PH; TRITC_LED100%; FITC_LED100% - T=0 C=1.tif:0369-0874	lasR	-0.220836	2.22028	Exp1	TP1	mono
lasR_2_Multichannel - PH; TRITC_LED100%; FITC_LED100% - T=0 C=1.tif:0370-0880	lasR	-0.304714	2.18926	Exp1	TP1	mono
lasR_2_Multichannel - PH; TRITC_LED100%; FITC_LED100% - T=0 C=1.tif:0371-0868	lasR	-0.485554	1.75485	Exp1	TP1	mono
lasR_2_Multichannel - PH; TRITC_LED100%; FITC_LED100% - T=0 C=1.tif:0372-0886	lasR	-0.0792946	2.24728	Exp1	TP1	mono
lasR_2_Multichannel - PH; TRITC_LED100%; FITC_LED100% - T=0 C=1.tif:0373-0874	lasR	-0.488232	1.72695	Exp1	TP1	mono
lasR_2_Multichannel - PH; TRITC_LED100%; FITC_LED100% - T=0 C=1.tif:0374-0880	lasR	-0.488232	1.94863	Exp1	TP1	mono
lasR_2_Multichannel - PH; TRITC_LED100%; FITC_LED100% - T=0 C=1.tif:0375-0894	lasR	-0.391225	2.06126	Exp1	TP1	mono
lasR_2_Multichannel - PH; TRITC_LED100%; FITC_LED100% - T=0 C=1.tif:0376-0890	lasR	-0.107838	2.03929	Exp1	TP1	mono
lasR_2_Multichannel - PH; TRITC_LED100%; FITC_LED100% - T=0 C=1.tif:0377-0900	lasR	-0.430027	2.1634	Exp1	TP1	mono
lasR_2_Multichannel - PH; TRITC_LED100%; FITC_LED100% - T=0 C=1.tif:0378-0909	lasR	-0.190882	2.00057	Exp1	TP1	mono
lasR_2_Multichannel - PH; TRITC_LED100%; FITC_LED100% - T=0 C=1.tif:0379-0901	lasR	-0.4897	1.72654	Exp1	TP1	mono
lasR_2_Multichannel - PH; TRITC_LED100%; FITC_LED100% - T=0 C=1.tif:0380-0916	lasR	-0.132105	1.93479	Exp1	TP1	mono
lasR_2_Multichannel - PH; TRITC_LED100%; FITC_LED100% - T=0 C=1.tif:0382-0919	lasR	0.0367905	1.99232	Exp1	TP1	mono
lasR_2_Multichannel - PH; TRITC_LED100%; FITC_LED100% - T=0 C=1.tif:0383-0912	lasR	-0.390639	2.03033	Exp1	TP1	mono
lasR_2_Multichannel - PH; TRITC_LED100%; FITC_LED100% - T=0 C=1.tif:0384-0914	lasR	-0.548113	1.67532	Exp1	TP1	mono
lasR_2_Multichannel - PH; TRITC_LED100%; FITC_LED100% - T=0 C=1.tif:0385-0916	lasR	-0.605264	1.95668	Exp1	TP1	mono
lasR_2_Multichannel - PH; TRITC_LED100%; FITC_LED100% - T=0 C=1.tif:0386-0927	lasR	0.182429	2.32858	Exp1	TP1	mono
lasR_2_Multichannel - PH; TRITC_LED100%; FITC_LED100% - T=0 C=1.tif:0387-0919	lasR	-0.638484	1.99289	Exp1	TP1	mono
lasR_2_Multichannel - PH; TRITC_LED100%; FITC_LED100% - T=0 C=1.tif:0388-0921	lasR	-0.442817	2.03734	Exp1	TP1	mono
lasR_2_Multichannel - PH; TRITC_LED100%; FITC_LED100% - T=0 C=1.tif:0389-0920	lasR	-0.662252	1.55917	Exp1	TP1	mono
lasR_2_Multichannel - PH; TRITC_LED100%; FITC_LED100% - T=0 C=1.tif:0390-0937	lasR	-0.332818	1.93935	Exp1	TP1	mono
lasR_2_Multichannel - PH; TRITC_LED100%; FITC_LED100% - T=0 C=1.tif:0391-0931	lasR	0.0667245	1.94841	Exp1	TP1	mono
lasR_2_Multichannel - PH; TRITC_LED100%; FITC_LED100% - T=0 C=1.tif:0392-0927	lasR	-0.41101	2.10336	Exp1	TP1	mono
lasR_2_Multichannel - PH; TRITC_LED100%; FITC_LED100% - T=0 C=1.tif:0393-0927	lasR	-0.592346	2.1096	Exp1	TP1	mono
lasR_2_Multichannel - PH; TRITC_LED100%; FITC_LED100% - T=0 C=1.tif:0394-0930	lasR	-0.615621	2.09365	Exp1	TP1	mono
lasR_2_Multichannel - PH; TRITC_LED100%; FITC_LED100% - T=0 C=1.tif:0395-0935	lasR	-0.534316	2.00286	Exp1	TP1	mono
lasR_2_Multichannel - PH; TRITC_LED100%; FITC_LED100% - T=0 C=1.tif:0396-0950	lasR	-0.573514	1.97861	Exp1	TP1	mono
lasR_2_Multichannel - PH; TRITC_LED100%; FITC_LED100% - T=0 C=1.tif:0397-0950	lasR	-0.0926437	2.0177	Exp1	TP1	mono
lasR_2_Multichannel - PH; TRITC_LED100%; FITC_LED100% - T=0 C=1.tif:0398-0950	lasR	-0.396928	2.02596	Exp1	TP1	mono
lasR_2_Multichannel - PH; TRITC_LED100%; FITC_LED100% - T=0 C=1.tif:0399-0940	lasR	-0.455995	2.04179	Exp1	TP1	mono
lasR_2_Multichannel - PH; TRITC_LED100%; FITC_LED100% - T=0 C=1.tif:0400-0951	lasR	-0.154512	2.06531	Exp1	TP1	mono
lasR_2_Multichannel - PH; TRITC_LED100%; FITC_LED100% - T=0 C=1.tif:0401-0944	lasR	-0.477616	2.01354	Exp1	TP1	mono
lasR_2_Multichannel - PH; TRITC_LED100%; FITC_LED100% - T=0 C=1.tif:0402-0944	lasR	-0.439529	2.03462	Exp1	TP1	mono
lasR_2_Multichannel - PH; TRITC_LED100%; FITC_LED100% - T=0 C=1.tif:0403-0948	lasR	-0.128677	1.99764	Exp1	TP1	mono
lasR_2_Multichannel - PH; TRITC_LED100%; FITC_LED100% - T=0 C=1.tif:0404-0954	lasR	-0.612033	2.15461	Exp1	TP1	mono
lasR_2_Multichannel - PH; TRITC_LED100%; FITC_LED100% - T=0 C=1.tif:0405-0957	lasR	-0.400905	2.08812	Exp1	TP1	mono
lasR_2_Multichannel - PH; TRITC_LED100%; FITC_LED100% - T=0 C=1.tif:0406-0950	lasR	-0.529723	2.00664	Exp1	TP1	mono
lasR_2_Multichannel - PH; TRITC_LED100%; FITC_LED100% - T=0 C=1.tif:0407-0956	lasR	-0.0814912	2.00629	Exp1	TP1	mono
lasR_2_Multichannel - PH; TRITC_LED100%; FITC_LED100% - T=0 C=1.tif:0408-0955	lasR	-0.573514	1.72277	Exp1	TP1	mono
lasR_2_Multichannel - PH; TRITC_LED100%; FITC_LED100% - T=0 C=1.tif:0409-0962	lasR	-0.239716	1.94232	Exp1	TP1	mono
lasR_2_Multichannel - PH; TRITC_LED100%; FITC_LED100% - T=0 C=1.tif:0410-0954	lasR	-0.357591	1.98399	Exp1	TP1	mono
lasR_2_Multichannel - PH; TRITC_LED100%; FITC_LED100% - T=0 C=1.tif:0411-0961	lasR	-0.408156	1.98182	Exp1	TP1	mono
lasR_2_Multichannel - PH; TRITC_LED100%; FITC_LED100% - T=0 C=1.tif:0412-0959	lasR	-0.32386	2.04567	Exp1	TP1	mono
lasR_2_Multichannel - PH; TRITC_LED100%; FITC_LED100% - T=0 C=1.tif:0413-0962	lasR	-0.579802	1.77678	Exp1	TP1	mono
lasR_2_Multichannel - PH; TRITC_LED100%; FITC_LED100% - T=0 C=1.tif:0414-0966	lasR	-0.0946128	1.93952	Exp1	TP1	mono
lasR_2_Multichannel - PH; TRITC_LED100%; FITC_LED100% - T=0 C=1.tif:0415-0974	lasR	-0.331284	2.06512	Exp1	TP1	mono
lasR_2_Multichannel - PH; TRITC_LED100%; FITC_LED100% - T=0 C=1.tif:0416-0969	lasR	-0.446795	2.04908	Exp1	TP1	mono
lasR_2_Multichannel - PH; TRITC_LED100%; FITC_LED100% - T=0 C=1.tif:0417-0978	lasR	-0.455995	1.9392	Exp1	TP1	mono
lasR_2_Multichannel - PH; TRITC_LED100%; FITC_LED100% - T=0 C=1.tif:0418-0985	lasR	-0.179096	1.99251	Exp1	TP1	mono
lasR_2_Multichannel - PH; TRITC_LED100%; FITC_LED100% - T=0 C=1.tif:0419-0980	lasR	-0.444802	1.99752	Exp1	TP1	mono
lasR_2_Multichannel - PH; TRITC_LED100%; FITC_LED100% - T=0 C=1.tif:0420-0978	lasR	-0.444802	2.05976	Exp1	TP1	mono
lasR_2_Multichannel - PH; TRITC_LED100%; FITC_LED100% - T=0 C=1.tif:0421-0983	lasR	-0.399907	1.97377	Exp1	TP1	mono
lasR_2_Multichannel - PH; TRITC_LED100%; FITC_LED100% - T=0 C=1.tif:0422-0979	lasR	-0.474292	1.93353	Exp1	TP1	mono
lasR_2_Multichannel - PH; TRITC_LED100%; FITC_LED100% - T=0 C=1.tif:0423-0987	lasR	-0.260031	1.93857	Exp1	TP1	mono
lasR_2_Multichannel - PH; TRITC_LED100%; FITC_LED100% - T=0 C=1.tif:0424-0981	lasR	-0.439529	2.00121	Exp1	TP1	mono
lasR_2_Multichannel - PH; TRITC_LED100%; FITC_LED100% - T=0 C=1.tif:0425-0975	lasR	-0.550643	2.05258	Exp1	TP1	mono
lasR_2_Multichannel - PH; TRITC_LED100%; FITC_LED100% - T=0 C=1.tif:0426-0981	lasR	0.00573735	2.01266	Exp1	TP1	mono
lasR_2_Multichannel - PH; TRITC_LED100%; FITC_LED100% - T=0 C=1.tif:0427-0982	lasR	-0.487013	1.9927	Exp1	TP1	mono
lasR_2_Multichannel - PH; TRITC_LED100%; FITC_LED100% - T=0 C=1.tif:0428-0989	lasR	-0.323358	1.97624	Exp1	TP1	mono
lasR_2_Multichannel - PH; TRITC_LED100%; FITC_LED100% - T=0 C=1.tif:0429-0994	lasR	-0.315574	2.32331	Exp1	TP1	mono
lasR_2_Multichannel - PH; TRITC_LED100%; FITC_LED100% - T=0 C=1.tif:0430-0986	lasR	-0.550643	1.85858	Exp1	TP1	mono
lasR_2_Multichannel - PH; TRITC_LED100%; FITC_LED100% - T=0 C=1.tif:0431-0990	lasR	-0.502888	2.06586	Exp1	TP1	mono
lasR_2_Multichannel - PH; TRITC_LED100%; FITC_LED100% - T=0 C=1.tif:0433-1009	lasR	-0.390639	2.06943	Exp1	TP1	mono
lasR_2_Multichannel - PH; TRITC_LED100%; FITC_LED100% - T=0 C=1.tif:0434-1007	lasR	-0.585876	2.06547	Exp1	TP1	mono
lasR_2_Multichannel - PH; TRITC_LED100%; FITC_LED100% - T=0 C=1.tif:0435-1006	lasR	-0.459182	2.0193	Exp1	TP1	mono
lasR_2_Multichannel - PH; TRITC_LED100%; FITC_LED100% - T=0 C=1.tif:0436-1008	lasR	-0.455316	1.98398	Exp1	TP1	mono
lasR_2_Multichannel - PH; TRITC_LED100%; FITC_LED100% - T=0 C=1.tif:0437-1001	lasR	-0.629261	1.67946	Exp1	TP1	mono
lasR_2_Multichannel - PH; TRITC_LED100%; FITC_LED100% - T=0 C=1.tif:0438-1004	lasR	-0.400306	1.95223	Exp1	TP1	mono
lasR_2_Multichannel - PH; TRITC_LED100%; FITC_LED100% - T=0 C=1.tif:0439-1015	lasR	-0.318539	2.23276	Exp1	TP1	mono
lasR_2_Multichannel - PH; TRITC_LED100%; FITC_LED100% - T=0 C=1.tif:0440-1008	lasR	-0.570256	1.56119	Exp1	TP1	mono
lasR_2_Multichannel - PH; TRITC_LED100%; FITC_LED100% - T=0 C=1.tif:0442-1022	lasR	-0.527311	1.99883	Exp1	TP1	mono
lasR_2_Multichannel - PH; TRITC_LED100%; FITC_LED100% - T=0 C=1.tif:0443-1012	lasR	-0.517272	1.59085	Exp1	TP1	mono
lasR_2_Multichannel - PH; TRITC_LED100%; FITC_LED100% - T=0 C=1.tif:0444-1014	lasR	-0.633336	1.57252	Exp1	TP1	mono
lasR_2_Multichannel - PH; TRITC_LED100%; FITC_LED100% - T=0 C=1.tif:0446-1024	lasR	-0.440841	1.94599	Exp1	TP1	mono
lasR_2_Multichannel - PH; TRITC_LED100%; FITC_LED100% - T=0 C=1.tif:0448-1029	lasR	-0.521998	1.89458	Exp1	TP1	mono
lasR_2_Multichannel - PH; TRITC_LED100%; FITC_LED100% - T=0 C=1.tif:0450-1034	lasR	-0.61366	1.94672	Exp1	TP1	mono
lasR_2_Multichannel - PH; TRITC_LED100%; FITC_LED100% - T=0 C=1.tif:0451-1051	lasR	-0.430668	1.98254	Exp1	TP1	mono
lasR_2_Multichannel - PH; TRITC_LED100%; FITC_LED100% - T=0 C=1.tif:0452-1041	lasR	-0.477616	1.80942	Exp1	TP1	mono
lasR_2_Multichannel - PH; TRITC_LED100%; FITC_LED100% - T=0 C=1.tif:0454-1058	lasR	-0.517272	1.89288	Exp1	TP1	mono
lasR_2_Multichannel - PH; TRITC_LED100%; FITC_LED100% - T=0 C=1.tif:0455-1063	lasR	-0.623553	1.9008	Exp1	TP1	mono
lasR_2_Multichannel - PH; TRITC_LED100%; FITC_LED100% - T=0 C=1.tif:0456-1071	lasR	-0.384248	2.17565	Exp1	TP1	mono
lasR_2_Multichannel - PH; TRITC_LED100%; FITC_LED100% - T=0 C=1.tif:0457-1074	lasR	-0.393379	2.17316	Exp1	TP1	mono
lasR_2_Multichannel - PH; TRITC_LED100%; FITC_LED100% - T=0 C=1.tif:0458-1086	lasR	-0.552339	1.8975	Exp1	TP1	mono
lasR_2_Multichannel - PH; TRITC_LED100%; FITC_LED100% - T=0 C=1.tif:0459-1087	lasR	-0.5589	1.88368	Exp1	TP1	mono
lasR_2_Multichannel - PH; TRITC_LED100%; FITC_LED100% - T=0 C=1.tif:0460-1099	lasR	-0.619569	1.96085	Exp1	TP1	mono
lasR_2_Multichannel - PH; TRITC_LED100%; FITC_LED100% - T=0 C=1.tif:0461-1102	lasR	-0.563233	2.00577	Exp1	TP1	mono
lasR_2_Multichannel - PH; TRITC_LED100%; FITC_LED100% - T=0 C=1.tif:0462-1109	lasR	-0.320859	2.21409	Exp1	TP1	mono
lasR_2_Multichannel - PH; TRITC_LED100%; FITC_LED100% - T=0 C=1.tif:0463-1110	lasR	-0.453959	1.94756	Exp1	TP1	mono
lasR_2_Multichannel - PH; TRITC_LED100%; FITC_LED100% - T=0 C=1.tif:0464-1124	lasR	-0.52651	1.90728	Exp1	TP1	mono
lasR_2_Multichannel - PH; TRITC_LED100%; FITC_LED100% - T=0 C=1.tif:0465-1122	lasR	-0.604306	1.87172	Exp1	TP1	mono
lasR_2_Multichannel - PH; TRITC_LED100%; FITC_LED100% - T=0 C=1.tif:0466-1121	lasR	-0.435833	1.93315	Exp1	TP1	mono
lasR_2_Multichannel - PH; TRITC_LED100%; FITC_LED100% - T=0 C=1.tif:0467-1137	lasR	-0.352201	2.22938	Exp1	TP1	mono
lasR_2_Multichannel - PH; TRITC_LED100%; FITC_LED100% - T=0 C=1.tif:0468-1131	lasR	-0.577096	1.8057	Exp1	TP1	mono
lasR_2_Multichannel - PH; TRITC_LED100%; FITC_LED100% - T=0 C=1.tif:0469-1135	lasR	-0.495623	1.93756	Exp1	TP1	mono
lasR_2_Multichannel - PH; TRITC_LED100%; FITC_LED100% - T=0 C=1.tif:0470-1144	lasR	-0.535131	1.85979	Exp1	TP1	mono
lasR_2_Multichannel - PH; TRITC_LED100%; FITC_LED100% - T=0 C=1.tif:0471-1156	lasR	-0.425141	2.12098	Exp1	TP1	mono
lasR_2_Multichannel - PH; TRITC_LED100%; FITC_LED100% - T=0 C=1.tif:0472-1148	lasR	-0.697958	1.8569	Exp1	TP1	mono
lasR_2_Multichannel - PH; TRITC_LED100%; FITC_LED100% - T=0 C=1.tif:0473-1160	lasR	-0.638484	1.87739	Exp1	TP1	mono
lasR_2_Multichannel - PH; TRITC_LED100%; FITC_LED100% - T=0 C=1.tif:0474-1571	lasR	-0.456676	1.9276	Exp1	TP1	mono
lasR_2_Multichannel - PH; TRITC_LED100%; FITC_LED100% - T=0 C=1.tif:0475-1574	lasR	-0.430668	2.00317	Exp1	TP1	mono
lasR_2_Multichannel - PH; TRITC_LED100%; FITC_LED100% - T=0 C=1.tif:0476-1581	lasR	-0.357953	2.1065	Exp1	TP1	mono
lasR_2_Multichannel - PH; TRITC_LED100%; FITC_LED100% - T=0 C=1.tif:0477-1582	lasR	-0.408766	2.1462	Exp1	TP1	mono
lasR_2_Multichannel - PH; TRITC_LED100%; FITC_LED100% - T=0 C=1.tif:0478-1600	lasR	-0.427471	1.9376	Exp1	TP1	mono
lasR_2_Multichannel - PH; TRITC_LED100%; FITC_LED100% - T=0 C=1.tif:0479-1594	lasR	-0.437569	2.01212	Exp1	TP1	mono
lasR_2_Multichannel - PH; TRITC_LED100%; FITC_LED100% - T=0 C=1.tif:0480-1595	lasR	-0.330773	2.01856	Exp1	TP1	mono
lasR_2_Multichannel - PH; TRITC_LED100%; FITC_LED100% - T=0 C=1.tif:0481-1596	lasR	-0.258733	2.04943	Exp1	TP1	mono
lasR_2_Multichannel - PH; TRITC_LED100%; FITC_LED100% - T=0 C=1.tif:0482-1605	lasR	-0.20148	2.08384	Exp1	TP1	mono
lasR_2_Multichannel - PH; TRITC_LED100%; FITC_LED100% - T=0 C=1.tif:0483-1598	lasR	-0.34092	2.02439	Exp1	TP1	mono
lasR_2_Multichannel - PH; TRITC_LED100%; FITC_LED100% - T=0 C=1.tif:0484-1607	lasR	-0.459182	2.07835	Exp1	TP1	mono
lasR_2_Multichannel - PH; TRITC_LED100%; FITC_LED100% - T=0 C=1.tif:0485-1609	lasR	-0.338317	1.95191	Exp1	TP1	mono
lasR_2_Multichannel - PH; TRITC_LED100%; FITC_LED100% - T=0 C=1.tif:0486-1615	lasR	-0.274719	2.09394	Exp1	TP1	mono
lasR_2_Multichannel - PH; TRITC_LED100%; FITC_LED100% - T=0 C=1.tif:0487-1616	lasR	-0.499867	2.06501	Exp1	TP1	mono
lasR_2_Multichannel - PH; TRITC_LED100%; FITC_LED100% - T=0 C=1.tif:0488-1625	lasR	-0.495623	1.9562	Exp1	TP1	mono
lasR_2_Multichannel - PH; TRITC_LED100%; FITC_LED100% - T=0 C=1.tif:0490-1613	lasR	-0.558325	1.68384	Exp1	TP1	mono
lasR_2_Multichannel - PH; TRITC_LED100%; FITC_LED100% - T=0 C=1.tif:0491-1619	lasR	-0.370436	2.00822	Exp1	TP1	mono
lasR_2_Multichannel - PH; TRITC_LED100%; FITC_LED100% - T=0 C=1.tif:0492-1617	lasR	-0.514928	2.19123	Exp1	TP1	mono
lasR_2_Multichannel - PH; TRITC_LED100%; FITC_LED100% - T=0 C=1.tif:0493-1620	lasR	-0.390639	2.09897	Exp1	TP1	mono
lasR_2_Multichannel - PH; TRITC_LED100%; FITC_LED100% - T=0 C=1.tif:0494-1628	lasR	-0.267313	2.09369	Exp1	TP1	mono
lasR_2_Multichannel - PH; TRITC_LED100%; FITC_LED100% - T=0 C=1.tif:0495-1629	lasR	-0.440841	2.0199	Exp1	TP1	mono
lasR_2_Multichannel - PH; TRITC_LED100%; FITC_LED100% - T=0 C=1.tif:0496-1631	lasR	-0.419475	1.98279	Exp1	TP1	mono
lasR_2_Multichannel - PH; TRITC_LED100%; FITC_LED100% - T=0 C=1.tif:0497-1633	lasR	-0.380992	2.15475	Exp1	TP1	mono
lasR_2_Multichannel - PH; TRITC_LED100%; FITC_LED100% - T=0 C=1.tif:0498-1632	lasR	-0.372676	2.08716	Exp1	TP1	mono
lasR_2_Multichannel - PH; TRITC_LED100%; FITC_LED100% - T=0 C=1.tif:0499-1627	lasR	-0.467951	2.14057	Exp1	TP1	mono
lasR_2_Multichannel - PH; TRITC_LED100%; FITC_LED100% - T=0 C=1.tif:0500-1628	lasR	-0.376436	2.00335	Exp1	TP1	mono
lasR_2_Multichannel - PH; TRITC_LED100%; FITC_LED100% - T=0 C=1.tif:0501-1632	lasR	-0.288994	1.95817	Exp1	TP1	mono
lasR_2_Multichannel - PH; TRITC_LED100%; FITC_LED100% - T=0 C=1.tif:0502-1637	lasR	-0.511049	1.91983	Exp1	TP1	mono
lasR_2_Multichannel - PH; TRITC_LED100%; FITC_LED100% - T=0 C=1.tif:0503-1642	lasR	-0.540057	1.97458	Exp1	TP1	mono
lasR_2_Multichannel - PH; TRITC_LED100%; FITC_LED100% - T=0 C=1.tif:0504-1638	lasR	-0.524912	1.80493	Exp1	TP1	mono
lasR_2_Multichannel - PH; TRITC_LED100%; FITC_LED100% - T=0 C=1.tif:0505-1635	lasR	-0.260898	2.02852	Exp1	TP1	mono
lasR_2_Multichannel - PH; TRITC_LED100%; FITC_LED100% - T=0 C=1.tif:0506-1636	lasR	-0.41101	1.99187	Exp1	TP1	mono
lasR_2_Multichannel - PH; TRITC_LED100%; FITC_LED100% - T=0 C=1.tif:0507-1641	lasR	-0.556606	1.98135	Exp1	TP1	mono
lasR_2_Multichannel - PH; TRITC_LED100%; FITC_LED100% - T=0 C=1.tif:0508-1648	lasR	-0.345467	2.01881	Exp1	TP1	mono
lasR_2_Multichannel - PH; TRITC_LED100%; FITC_LED100% - T=0 C=1.tif:0509-1641	lasR	-0.299938	2.04703	Exp1	TP1	mono
lasR_2_Multichannel - PH; TRITC_LED100%; FITC_LED100% - T=0 C=1.tif:0511-1651	lasR	-0.43131	2.10031	Exp1	TP1	mono
lasR_2_Multichannel - PH; TRITC_LED100%; FITC_LED100% - T=0 C=1.tif:0513-1651	lasR	-0.339877	2.0002	Exp1	TP1	mono
lasR_2_Multichannel - PH; TRITC_LED100%; FITC_LED100% - T=0 C=1.tif:0514-1648	lasR	-0.444139	1.95364	Exp1	TP1	mono
lasR_2_Multichannel - PH; TRITC_LED100%; FITC_LED100% - T=0 C=1.tif:0515-1652	lasR	-0.338317	2.1246	Exp1	TP1	mono
lasR_2_Multichannel - PH; TRITC_LED100%; FITC_LED100% - T=0 C=1.tif:0516-1656	lasR	-0.561494	1.714	Exp1	TP1	mono
lasR_2_Multichannel - PH; TRITC_LED100%; FITC_LED100% - T=0 C=1.tif:0517-1655	lasR	-0.420101	2.00841	Exp1	TP1	mono
lasR_2_Multichannel - PH; TRITC_LED100%; FITC_LED100% - T=0 C=1.tif:0518-1658	lasR	-0.69245	1.69329	Exp1	TP1	mono
lasR_2_Multichannel - PH; TRITC_LED100%; FITC_LED100% - T=0 C=1.tif:0519-1665	lasR	-0.419475	2.03343	Exp1	TP1	mono
lasR_2_Multichannel - PH; TRITC_LED100%; FITC_LED100% - T=0 C=1.tif:0520-1657	lasR	-0.215068	2.10674	Exp1	TP1	mono
lasR_2_Multichannel - PH; TRITC_LED100%; FITC_LED100% - T=0 C=1.tif:0521-1667	lasR	-0.528113	1.97703	Exp1	TP1	mono
lasR_2_Multichannel - PH; TRITC_LED100%; FITC_LED100% - T=0 C=1.tif:0522-1665	lasR	-0.380992	1.97448	Exp1	TP1	mono
lasR_2_Multichannel - PH; TRITC_LED100%; FITC_LED100% - T=0 C=1.tif:0523-1669	lasR	-0.510535	1.82745	Exp1	TP1	mono
lasR_2_Multichannel - PH; TRITC_LED100%; FITC_LED100% - T=0 C=1.tif:0524-1671	lasR	-0.466787	1.91391	Exp1	TP1	mono
lasR_2_Multichannel - PH; TRITC_LED100%; FITC_LED100% - T=0 C=1.tif:0525-1673	lasR	-0.34494	1.92887	Exp1	TP1	mono
lasR_2_Multichannel - PH; TRITC_LED100%; FITC_LED100% - T=0 C=1.tif:0526-1665	lasR	-0.435184	1.95215	Exp1	TP1	mono
lasR_2_Multichannel - PH; TRITC_LED100%; FITC_LED100% - T=0 C=1.tif:0527-1670	lasR	-0.638484	2.06209	Exp1	TP1	mono
lasR_2_Multichannel - PH; TRITC_LED100%; FITC_LED100% - T=0 C=1.tif:0528-1673	lasR	-0.338837	2.12102	Exp1	TP1	mono
lasR_2_Multichannel - PH; TRITC_LED100%; FITC_LED100% - T=0 C=1.tif:0529-1669	lasR	-0.387722	2.05898	Exp1	TP1	mono
lasR_2_Multichannel - PH; TRITC_LED100%; FITC_LED100% - T=0 C=1.tif:0531-1676	lasR	-0.513372	1.68793	Exp1	TP1	mono
lasR_2_Multichannel - PH; TRITC_LED100%; FITC_LED100% - T=0 C=1.tif:0532-1670	lasR	-0.505931	1.77713	Exp1	TP1	mono
lasR_2_Multichannel - PH; TRITC_LED100%; FITC_LED100% - T=0 C=1.tif:0533-1672	lasR	-0.584959	1.75788	Exp1	TP1	mono
lasR_2_Multichannel - PH; TRITC_LED100%; FITC_LED100% - T=0 C=1.tif:0534-1680	lasR	-0.459182	2.04462	Exp1	TP1	mono
lasR_2_Multichannel - PH; TRITC_LED100%; FITC_LED100% - T=0 C=1.tif:0535-1686	lasR	-0.50746	1.8473	Exp1	TP1	mono
lasR_2_Multichannel - PH; TRITC_LED100%; FITC_LED100% - T=0 C=1.tif:0536-1685	lasR	-0.186227	2.07568	Exp1	TP1	mono
lasR_2_Multichannel - PH; TRITC_LED100%; FITC_LED100% - T=0 C=1.tif:0538-1692	lasR	-0.471462	2.01557	Exp1	TP1	mono
lasR_2_Multichannel - PH; TRITC_LED100%; FITC_LED100% - T=0 C=1.tif:0539-1696	lasR	-0.458497	2.03277	Exp1	TP1	mono
lasR_2_Multichannel - PH; TRITC_LED100%; FITC_LED100% - T=0 C=1.tif:0540-1699	lasR	-0.627574	1.80991	Exp1	TP1	mono
lasR_2_Multichannel - PH; TRITC_LED100%; FITC_LED100% - T=0 C=1.tif:0541-1702	lasR	-0.50062	1.7634	Exp1	TP1	mono
lasR_2_Multichannel - PH; TRITC_LED100%; FITC_LED100% - T=0 C=1.tif:0542-1699	lasR	-0.437569	2.06083	Exp1	TP1	mono
lasR_2_Multichannel - PH; TRITC_LED100%; FITC_LED100% - T=0 C=1.tif:0543-1701	lasR	-0.534316	1.94374	Exp1	TP1	mono
lasR_2_Multichannel - PH; TRITC_LED100%; FITC_LED100% - T=0 C=1.tif:0544-1706	lasR	-0.236968	2.16173	Exp1	TP1	mono
lasR_2_Multichannel - PH; TRITC_LED100%; FITC_LED100% - T=0 C=1.tif:0545-1710	lasR	-0.467951	1.82082	Exp1	TP1	mono
lasR_2_Multichannel - PH; TRITC_LED100%; FITC_LED100% - T=0 C=1.tif:0546-1712	lasR	-0.270408	1.99251	Exp1	TP1	mono
lasR_2_Multichannel - PH; TRITC_LED100%; FITC_LED100% - T=0 C=1.tif:0547-1706	lasR	-0.480486	1.91832	Exp1	TP1	mono
lasR_2_Multichannel - PH; TRITC_LED100%; FITC_LED100% - T=0 C=1.tif:0548-1714	lasR	-0.497116	2.05312	Exp1	TP1	mono
lasR_2_Multichannel - PH; TRITC_LED100%; FITC_LED100% - T=0 C=1.tif:0549-1713	lasR	-0.511049	1.96609	Exp1	TP1	mono
lasR_2_Multichannel - PH; TRITC_LED100%; FITC_LED100% - T=0 C=1.tif:0550-1713	lasR	-0.600494	2.00269	Exp1	TP1	mono
lasR_2_Multichannel - PH; TRITC_LED100%; FITC_LED100% - T=0 C=1.tif:0552-1716	lasR	-0.557465	1.98127	Exp1	TP1	mono
lasR_2_Multichannel - PH; TRITC_LED100%; FITC_LED100% - T=0 C=1.tif:0553-1727	lasR	-0.585876	1.81663	Exp1	TP1	mono
lasR_2_Multichannel - PH; TRITC_LED100%; FITC_LED100% - T=0 C=1.tif:0554-1717	lasR	-0.331794	1.96265	Exp1	TP1	mono
lasR_2_Multichannel - PH; TRITC_LED100%; FITC_LED100% - T=0 C=1.tif:0555-1719	lasR	-0.60335	1.91851	Exp1	TP1	mono
lasR_2_Multichannel - PH; TRITC_LED100%; FITC_LED100% - T=0 C=1.tif:0556-1724	lasR	-0.38042	1.96028	Exp1	TP1	mono
lasR_2_Multichannel - PH; TRITC_LED100%; FITC_LED100% - T=0 C=1.tif:0557-1728	lasR	-0.593279	1.79906	Exp1	TP1	mono
lasR_2_Multichannel - PH; TRITC_LED100%; FITC_LED100% - T=0 C=1.tif:0558-1728	lasR	-0.496369	2.00758	Exp1	TP1	mono
lasR_2_Multichannel - PH; TRITC_LED100%; FITC_LED100% - T=0 C=1.tif:0559-1740	lasR	-0.311816	2.23203	Exp1	TP1	mono
lasR_2_Multichannel - PH; TRITC_LED100%; FITC_LED100% - T=0 C=1.tif:0560-1731	lasR	-0.56849	1.74135	Exp1	TP1	mono
lasR_2_Multichannel - PH; TRITC_LED100%; FITC_LED100% - T=0 C=1.tif:0561-1728	lasR	-0.481206	1.99352	Exp1	TP1	mono
lasR_2_Multichannel - PH; TRITC_LED100%; FITC_LED100% - T=0 C=1.tif:0562-1731	lasR	-0.3347	1.95714	Exp1	TP1	mono
lasR_2_Multichannel - PH; TRITC_LED100%; FITC_LED100% - T=0 C=1.tif:0563-1738	lasR	-0.474292	1.79676	Exp1	TP1	mono
lasR_2_Multichannel - PH; TRITC_LED100%; FITC_LED100% - T=0 C=1.tif:0564-1740	lasR	-0.559763	1.85488	Exp1	TP1	mono
lasR_2_Multichannel - PH; TRITC_LED100%; FITC_LED100% - T=0 C=1.tif:0565-1734	lasR	-0.392203	1.9852	Exp1	TP1	mono
lasR_2_Multichannel - PH; TRITC_LED100%; FITC_LED100% - T=0 C=1.tif:0566-1732	lasR	-0.567609	1.9361	Exp1	TP1	mono
lasR_2_Multichannel - PH; TRITC_LED100%; FITC_LED100% - T=0 C=1.tif:0567-1738	lasR	-0.280434	2.13196	Exp1	TP1	mono
lasR_2_Multichannel - PH; TRITC_LED100%; FITC_LED100% - T=0 C=1.tif:0568-1754	lasR	-0.476426	2.02748	Exp1	TP1	mono
lasR_2_Multichannel - PH; TRITC_LED100%; FITC_LED100% - T=0 C=1.tif:0569-1748	lasR	-0.483375	1.98305	Exp1	TP1	mono
lasR_2_Multichannel - PH; TRITC_LED100%; FITC_LED100% - T=0 C=1.tif:0570-1741	lasR	-0.580707	1.94464	Exp1	TP1	mono
lasR_2_Multichannel - PH; TRITC_LED100%; FITC_LED100% - T=0 C=1.tif:0571-1746	lasR	-0.548955	1.95865	Exp1	TP1	mono
lasR_2_Multichannel - PH; TRITC_LED100%; FITC_LED100% - T=0 C=1.tif:0572-1745	lasR	-0.540057	1.89314	Exp1	TP1	mono
lasR_2_Multichannel - PH; TRITC_LED100%; FITC_LED100% - T=0 C=1.tif:0573-1752	lasR	-0.584959	1.83465	Exp1	TP1	mono
lasR_2_Multichannel - PH; TRITC_LED100%; FITC_LED100% - T=0 C=1.tif:0574-1754	lasR	-0.453282	1.9847	Exp1	TP1	mono
lasR_2_Multichannel - PH; TRITC_LED100%; FITC_LED100% - T=0 C=1.tif:0575-1756	lasR	-0.458497	1.97211	Exp1	TP1	mono
lasR_2_Multichannel - PH; TRITC_LED100%; FITC_LED100% - T=0 C=1.tif:0576-1758	lasR	-0.632314	1.91554	Exp1	TP1	mono
lasR_2_Multichannel - PH; TRITC_LED100%; FITC_LED100% - T=0 C=1.tif:0578-1760	lasR	-0.48265	2.08954	Exp1	TP1	mono
lasR_2_Multichannel - PH; TRITC_LED100%; FITC_LED100% - T=0 C=1.tif:0579-1754	lasR	-0.506695	2.016	Exp1	TP1	mono
lasR_2_Multichannel - PH; TRITC_LED100%; FITC_LED100% - T=0 C=1.tif:0580-1760	lasR	-0.669978	1.76153	Exp1	TP1	mono
lasR_2_Multichannel - PH; TRITC_LED100%; FITC_LED100% - T=0 C=1.tif:0581-1767	lasR	-0.532148	1.92833	Exp1	TP1	mono
lasR_2_Multichannel - PH; TRITC_LED100%; FITC_LED100% - T=0 C=1.tif:0582-1762	lasR	-0.465395	1.97105	Exp1	TP1	mono
lasR_2_Multichannel - PH; TRITC_LED100%; FITC_LED100% - T=0 C=1.tif:0583-1781	lasR	-0.420101	2.10383	Exp1	TP1	mono
lasR_2_Multichannel - PH; TRITC_LED100%; FITC_LED100% - T=0 C=1.tif:0584-1770	lasR	-0.56673	1.94409	Exp1	TP1	mono
lasR_2_Multichannel - PH; TRITC_LED100%; FITC_LED100% - T=0 C=1.tif:0585-1776	lasR	-0.616604	1.9508	Exp1	TP1	mono
lasR_2_Multichannel - PH; TRITC_LED100%; FITC_LED100% - T=0 C=1.tif:0586-1774	lasR	-0.61759	1.69322	Exp1	TP1	mono
lasR_2_Multichannel - PH; TRITC_LED100%; FITC_LED100% - T=0 C=1.tif:0587-1784	lasR	-0.366542	2.10542	Exp1	TP1	mono
lasR_2_Multichannel - PH; TRITC_LED100%; FITC_LED100% - T=0 C=1.tif:0588-1790	lasR	-0.492652	2.07003	Exp1	TP1	mono
lasR_2_Multichannel - PH; TRITC_LED100%; FITC_LED100% - T=0 C=1.tif:0589-1793	lasR	-0.318043	2.06994	Exp1	TP1	mono
lasR_2_Multichannel - PH; TRITC_LED100%; FITC_LED100% - T=0 C=1.tif:0590-1797	lasR	-0.286685	2.08128	Exp1	TP1	mono
lasR_2_Multichannel - PH; TRITC_LED100%; FITC_LED100% - T=0 C=1.tif:0591-1802	lasR	-0.409785	2.01582	Exp1	TP1	mono
lasR_2_Multichannel - PH; TRITC_LED100%; FITC_LED100% - T=0 C=1.tif:0592-1804	lasR	-0.430027	1.87519	Exp1	TP1	mono
lasR_2_Multichannel - PH; TRITC_LED100%; FITC_LED100% - T=0 C=1.tif:0593-1804	lasR	-0.5589	1.78079	Exp1	TP1	mono
lasR_2_Multichannel - PH; TRITC_LED100%; FITC_LED100% - T=0 C=1.tif:0594-1806	lasR	-0.357591	1.95972	Exp1	TP1	mono
lasR_2_Multichannel - PH; TRITC_LED100%; FITC_LED100% - T=0 C=1.tif:0595-1819	lasR	-0.445465	1.76164	Exp1	TP1	mono
lasR_2_Multichannel - PH; TRITC_LED100%; FITC_LED100% - T=0 C=1.tif:0596-1820	lasR	-0.406939	2.11517	Exp1	TP1	mono
lasR_2_Multichannel - PH; TRITC_LED100%; FITC_LED100% - T=0 C=1.tif:0597-1825	lasR	-0.281798	2.13807	Exp1	TP1	mono
lasR_2_Multichannel - PH; TRITC_LED100%; FITC_LED100% - T=0 C=1.tif:0598-1819	lasR	-0.139483	2.03816	Exp1	TP1	mono
lasR_2_Multichannel - PH; TRITC_LED100%; FITC_LED100% - T=0 C=1.tif:0599-1832	lasR	-0.519629	2.1422	Exp1	TP1	mono
lasR_2_Multichannel - PH; TRITC_LED100%; FITC_LED100% - T=0 C=1.tif:0600-1827	lasR	-0.533773	1.9853	Exp1	TP1	mono
lasR_2_Multichannel - PH; TRITC_LED100%; FITC_LED100% - T=0 C=1.tif:0601-1831	lasR	-0.414088	1.90186	Exp1	TP1	mono
lasR_2_Multichannel - PH; TRITC_LED100%; FITC_LED100% - T=0 C=1.tif:0602-1830	lasR	-0.422614	1.89644	Exp1	TP1	mono
lasR_2_Multichannel - PH; TRITC_LED100%; FITC_LED100% - T=0 C=1.tif:0603-1826	lasR	-0.332306	1.86564	Exp1	TP1	mono
lasR_2_Multichannel - PH; TRITC_LED100%; FITC_LED100% - T=0 C=1.tif:0604-1833	lasR	-0.541712	1.85912	Exp1	TP1	mono
lasR_2_Multichannel - PH; TRITC_LED100%; FITC_LED100% - T=0 C=1.tif:0605-1839	lasR	-0.449245	2.08423	Exp1	TP1	mono
lasR_2_Multichannel - PH; TRITC_LED100%; FITC_LED100% - T=0 C=1.tif:0607-1845	lasR	-0.518056	1.96773	Exp1	TP1	mono
lasR_2_Multichannel - PH; TRITC_LED100%; FITC_LED100% - T=0 C=1.tif:0608-1851	lasR	-0.246662	2.06894	Exp1	TP1	mono
lasR_2_Multichannel - PH; TRITC_LED100%; FITC_LED100% - T=0 C=1.tif:0609-1849	lasR	-0.710815	1.76893	Exp1	TP1	mono
lasR_2_Multichannel - PH; TRITC_LED100%; FITC_LED100% - T=0 C=1.tif:0610-1855	lasR	-0.265554	2.06416	Exp1	TP1	mono
lasR_2_Multichannel - PH; TRITC_LED100%; FITC_LED100% - T=0 C=1.tif:0611-1856	lasR	-0.583436	1.82853	Exp1	TP1	mono
lasR_2_Multichannel - PH; TRITC_LED100%; FITC_LED100% - T=0 C=1.tif:0612-1850	lasR	-0.347053	1.8616	Exp1	TP1	mono
lasR_2_Multichannel - PH; TRITC_LED100%; FITC_LED100% - T=0 C=1.tif:0613-1862	lasR	-0.527311	1.97327	Exp1	TP1	mono
lasR_2_Multichannel - PH; TRITC_LED100%; FITC_LED100% - T=0 C=1.tif:0614-1858	lasR	-0.242204	2.10772	Exp1	TP1	mono
lasR_2_Multichannel - PH; TRITC_LED100%; FITC_LED100% - T=0 C=1.tif:0615-1858	lasR	-0.594213	1.85973	Exp1	TP1	mono
lasR_2_Multichannel - PH; TRITC_LED100%; FITC_LED100% - T=0 C=1.tif:0616-1860	lasR	-0.587715	1.9344	Exp1	TP1	mono
lasR_2_Multichannel - PH; TRITC_LED100%; FITC_LED100% - T=0 C=1.tif:0617-1862	lasR	-0.475713	1.88208	Exp1	TP1	mono
lasR_2_Multichannel - PH; TRITC_LED100%; FITC_LED100% - T=0 C=1.tif:0618-1859	lasR	-0.385403	1.93222	Exp1	TP1	mono
lasR_2_Multichannel - PH; TRITC_LED100%; FITC_LED100% - T=0 C=1.tif:0619-1866	lasR	-0.439529	2.04138	Exp1	TP1	mono
lasR_2_Multichannel - PH; TRITC_LED100%; FITC_LED100% - T=0 C=1.tif:0620-1872	lasR	-0.485554	2.15173	Exp1	TP1	mono
lasR_2_Multichannel - PH; TRITC_LED100%; FITC_LED100% - T=0 C=1.tif:0621-1868	lasR	-0.27293	2.16976	Exp1	TP1	mono
lasR_2_Multichannel - PH; TRITC_LED100%; FITC_LED100% - T=0 C=1.tif:0622-1869	lasR	-0.350596	1.91458	Exp1	TP1	mono
lasR_2_Multichannel - PH; TRITC_LED100%; FITC_LED100% - T=0 C=1.tif:0623-1870	lasR	-0.403309	1.95312	Exp1	TP1	mono
lasR_2_Multichannel - PH; TRITC_LED100%; FITC_LED100% - T=0 C=1.tif:0624-1866	lasR	-0.376436	1.83279	Exp1	TP1	mono
lasR_2_Multichannel - PH; TRITC_LED100%; FITC_LED100% - T=0 C=1.tif:0625-1875	lasR	-0.527311	1.88077	Exp1	TP1	mono
lasR_2_Multichannel - PH; TRITC_LED100%; FITC_LED100% - T=0 C=1.tif:0626-1879	lasR	-0.549798	1.95742	Exp1	TP1	mono
lasR_2_Multichannel - PH; TRITC_LED100%; FITC_LED100% - T=0 C=1.tif:0627-1876	lasR	-0.508994	1.96561	Exp1	TP1	mono
lasR_2_Multichannel - PH; TRITC_LED100%; FITC_LED100% - T=0 C=1.tif:0628-1877	lasR	-0.702734	1.90353	Exp1	TP1	mono
lasR_2_Multichannel - PH; TRITC_LED100%; FITC_LED100% - T=0 C=1.tif:0629-1882	lasR	-0.524116	1.84794	Exp1	TP1	mono
lasR_2_Multichannel - PH; TRITC_LED100%; FITC_LED100% - T=0 C=1.tif:0630-1886	lasR	-0.475002	2.03627	Exp1	TP1	mono
lasR_2_Multichannel - PH; TRITC_LED100%; FITC_LED100% - T=0 C=1.tif:0631-1886	lasR	-0.36013	2.03533	Exp1	TP1	mono
lasR_2_Multichannel - PH; TRITC_LED100%; FITC_LED100% - T=0 C=1.tif:0632-1888	lasR	-0.307928	2.10179	Exp1	TP1	mono
lasR_2_Multichannel - PH; TRITC_LED100%; FITC_LED100% - T=0 C=1.tif:0633-1886	lasR	-0.325368	2.09919	Exp1	TP1	mono
lasR_2_Multichannel - PH; TRITC_LED100%; FITC_LED100% - T=0 C=1.tif:0634-1891	lasR	-0.191992	2.15366	Exp1	TP1	mono
lasR_2_Multichannel - PH; TRITC_LED100%; FITC_LED100% - T=0 C=1.tif:0635-1893	lasR	-0.488232	1.96064	Exp1	TP1	mono
lasR_2_Multichannel - PH; TRITC_LED100%; FITC_LED100% - T=0 C=1.tif:0636-1886	lasR	-0.466787	1.85664	Exp1	TP1	mono
lasR_2_Multichannel - PH; TRITC_LED100%; FITC_LED100% - T=0 C=1.tif:0637-1893	lasR	-0.440185	1.99267	Exp1	TP1	mono
lasR_2_Multichannel - PH; TRITC_LED100%; FITC_LED100% - T=0 C=1.tif:0638-1890	lasR	-0.244706	1.91179	Exp1	TP1	mono
lasR_2_Multichannel - PH; TRITC_LED100%; FITC_LED100% - T=0 C=1.tif:0640-1894	lasR	-0.372676	1.91965	Exp1	TP1	mono
lasR_2_Multichannel - PH; TRITC_LED100%; FITC_LED100% - T=0 C=1.tif:0641-1897	lasR	-0.287146	1.89179	Exp1	TP1	mono
lasR_2_Multichannel - PH; TRITC_LED100%; FITC_LED100% - T=0 C=1.tif:0642-1897	lasR	-0.305997	1.83128	Exp1	TP1	mono
lasR_2_Multichannel - PH; TRITC_LED100%; FITC_LED100% - T=0 C=1.tif:0643-1899	lasR	-0.71204	1.90883	Exp1	TP1	mono
lasR_2_Multichannel - PH; TRITC_LED100%; FITC_LED100% - T=0 C=1.tif:0644-1892	lasR	-0.342314	1.85535	Exp1	TP1	mono
lasR_2_Multichannel - PH; TRITC_LED100%; FITC_LED100% - T=0 C=1.tif:0645-1896	lasR	-0.554894	1.75447	Exp1	TP1	mono
lasR_2_Multichannel - PH; TRITC_LED100%; FITC_LED100% - T=0 C=1.tif:0646-1901	lasR	-0.370995	1.89297	Exp1	TP1	mono
lasR_2_Multichannel - PH; TRITC_LED100%; FITC_LED100% - T=0 C=1.tif:0647-1901	lasR	-0.453282	1.81699	Exp1	TP1	mono
lasR_2_Multichannel - PH; TRITC_LED100%; FITC_LED100% - T=0 C=1.tif:0648-1910	lasR	-0.533773	1.92871	Exp1	TP1	mono
lasR_2_Multichannel - PH; TRITC_LED100%; FITC_LED100% - T=0 C=1.tif:0650-1912	lasR	-0.491174	1.99994	Exp1	TP1	mono
lasR_2_Multichannel - PH; TRITC_LED100%; FITC_LED100% - T=0 C=1.tif:0651-1908	lasR	-0.5589	1.87403	Exp1	TP1	mono
lasR_2_Multichannel - PH; TRITC_LED100%; FITC_LED100% - T=0 C=1.tif:0652-1912	lasR	-0.538409	1.93457	Exp1	TP1	mono
lasR_2_Multichannel - PH; TRITC_LED100%; FITC_LED100% - T=0 C=1.tif:0653-1921	lasR	-0.503647	2.08781	Exp1	TP1	mono
lasR_2_Multichannel - PH; TRITC_LED100%; FITC_LED100% - T=0 C=1.tif:0654-1921	lasR	-0.476426	1.93366	Exp1	TP1	mono
lasR_2_Multichannel - PH; TRITC_LED100%; FITC_LED100% - T=0 C=1.tif:0655-1913	lasR	-0.440185	1.81461	Exp1	TP1	mono
lasR_2_Multichannel - PH; TRITC_LED100%; FITC_LED100% - T=0 C=1.tif:0656-1913	lasR	-0.362866	1.86059	Exp1	TP1	mono
lasR_2_Multichannel - PH; TRITC_LED100%; FITC_LED100% - T=0 C=1.tif:0657-1915	lasR	-0.38947	1.79677	Exp1	TP1	mono
lasR_2_Multichannel - PH; TRITC_LED100%; FITC_LED100% - T=0 C=1.tif:0658-1915	lasR	-0.336764	1.87297	Exp1	TP1	mono
lasR_2_Multichannel - PH; TRITC_LED100%; FITC_LED100% - T=0 C=1.tif:0659-1918	lasR	-0.648612	1.90052	Exp1	TP1	mono
lasR_2_Multichannel - PH; TRITC_LED100%; FITC_LED100% - T=0 C=1.tif:0660-1917	lasR	-0.463314	1.80679	Exp1	TP1	mono
lasR_2_Multichannel - PH; TRITC_LED100%; FITC_LED100% - T=0 C=1.tif:0661-1916	lasR	-0.240129	2.14495	Exp1	TP1	mono
lasR_2_Multichannel - PH; TRITC_LED100%; FITC_LED100% - T=0 C=1.tif:0662-1914	lasR	-0.622554	2.07666	Exp1	TP1	mono
lasR_2_Multichannel - PH; TRITC_LED100%; FITC_LED100% - T=0 C=1.tif:0663-1926	lasR	-0.356508	1.96794	Exp1	TP1	mono
lasR_2_Multichannel - PH; TRITC_LED100%; FITC_LED100% - T=0 C=1.tif:0664-1939	lasR	-0.326376	2.224	Exp1	TP1	mono
lasR_2_Multichannel - PH; TRITC_LED100%; FITC_LED100% - T=0 C=1.tif:0665-1921	lasR	-0.423244	1.90823	Exp1	TP1	mono
lasR_2_Multichannel - PH; TRITC_LED100%; FITC_LED100% - T=0 C=1.tif:0666-1925	lasR	-0.253295	2.10604	Exp1	TP1	mono
lasR_2_Multichannel - PH; TRITC_LED100%; FITC_LED100% - T=0 C=1.tif:0667-1927	lasR	-0.515708	1.88369	Exp1	TP1	mono
lasR_2_Multichannel - PH; TRITC_LED100%; FITC_LED100% - T=0 C=1.tif:0668-1920	lasR	-0.339356	1.86238	Exp1	TP1	mono
lasR_2_Multichannel - PH; TRITC_LED100%; FITC_LED100% - T=0 C=1.tif:0669-1931	lasR	-0.608152	2.06975	Exp1	TP1	mono
lasR_2_Multichannel - PH; TRITC_LED100%; FITC_LED100% - T=0 C=1.tif:0670-1921	lasR	-0.224281	2.04564	Exp1	TP1	mono
lasR_2_Multichannel - PH; TRITC_LED100%; FITC_LED100% - T=0 C=1.tif:0672-1925	lasR	-0.453282	1.93094	Exp1	TP1	mono
lasR_2_Multichannel - PH; TRITC_LED100%; FITC_LED100% - T=0 C=1.tif:0673-1929	lasR	-0.253722	1.85379	Exp1	TP1	mono
lasR_2_Multichannel - PH; TRITC_LED100%; FITC_LED100% - T=0 C=1.tif:0674-1934	lasR	-0.533773	1.90625	Exp1	TP1	mono
lasR_2_Multichannel - PH; TRITC_LED100%; FITC_LED100% - T=0 C=1.tif:0675-1931	lasR	-0.486283	1.8574	Exp1	TP1	mono
lasR_2_Multichannel - PH; TRITC_LED100%; FITC_LED100% - T=0 C=1.tif:0676-1928	lasR	-0.13437	2.10115	Exp1	TP1	mono
lasR_2_Multichannel - PH; TRITC_LED100%; FITC_LED100% - T=0 C=1.tif:0678-1932	lasR	-0.5589	1.87877	Exp1	TP1	mono
lasR_2_Multichannel - PH; TRITC_LED100%; FITC_LED100% - T=0 C=1.tif:0679-1934	lasR	-0.341442	1.81679	Exp1	TP1	mono
lasR_2_Multichannel - PH; TRITC_LED100%; FITC_LED100% - T=0 C=1.tif:0680-1937	lasR	-0.452607	1.86198	Exp1	TP1	mono
lasR_2_Multichannel - PH; TRITC_LED100%; FITC_LED100% - T=0 C=1.tif:0681-1939	lasR	-0.248768	2.09	Exp1	TP1	mono
lasR_2_Multichannel - PH; TRITC_LED100%; FITC_LED100% - T=0 C=1.tif:0682-1939	lasR	-0.36932	1.86853	Exp1	TP1	mono
lasR_2_Multichannel - PH; TRITC_LED100%; FITC_LED100% - T=0 C=1.tif:0683-1939	lasR	-0.400905	1.79485	Exp1	TP1	mono
lasR_2_Multichannel - PH; TRITC_LED100%; FITC_LED100% - T=0 C=1.tif:0685-1943	lasR	-0.61759	1.94352	Exp1	TP1	mono
lasR_2_Multichannel - PH; TRITC_LED100%; FITC_LED100% - T=0 C=1.tif:0686-1948	lasR	-0.652874	1.75865	Exp1	TP1	mono
lasR_2_Multichannel - PH; TRITC_LED100%; FITC_LED100% - T=0 C=1.tif:0688-1941	lasR	-0.142007	2.13966	Exp1	TP1	mono
lasR_2_Multichannel - PH; TRITC_LED100%; FITC_LED100% - T=0 C=1.tif:0690-1946	lasR	-0.656097	1.9359	Exp1	TP1	mono
lasR_2_Multichannel - PH; TRITC_LED100%; FITC_LED100% - T=0 C=1.tif:0691-1953	lasR	-0.31263	2.10251	Exp1	TP1	mono
lasR_2_Multichannel - PH; TRITC_LED100%; FITC_LED100% - T=0 C=1.tif:0692-1950	lasR	-0.430027	1.84615	Exp1	TP1	mono
lasR_2_Multichannel - PH; TRITC_LED100%; FITC_LED100% - T=0 C=1.tif:0693-1951	lasR	-0.0709915	2.07886	Exp1	TP1	mono
lasR_2_Multichannel - PH; TRITC_LED100%; FITC_LED100% - T=0 C=1.tif:0694-1953	lasR	-0.443478	1.91259	Exp1	TP1	mono
lasR_2_Multichannel - PH; TRITC_LED100%; FITC_LED100% - T=0 C=1.tif:0696-1952	lasR	-0.697958	1.64151	Exp1	TP1	mono
lasR_2_Multichannel - PH; TRITC_LED100%; FITC_LED100% - T=0 C=1.tif:0697-1957	lasR	-0.532148	1.78981	Exp1	TP1	mono
lasR_2_Multichannel - PH; TRITC_LED100%; FITC_LED100% - T=0 C=1.tif:0698-1951	lasR	-0.528113	1.79323	Exp1	TP1	mono
lasR_2_Multichannel - PH; TRITC_LED100%; FITC_LED100% - T=0 C=1.tif:0699-1954	lasR	-0.516489	1.87639	Exp1	TP1	mono
lasR_2_Multichannel - PH; TRITC_LED100%; FITC_LED100% - T=0 C=1.tif:0700-1952	lasR	-0.349708	1.82877	Exp1	TP1	mono
lasR_2_Multichannel - PH; TRITC_LED100%; FITC_LED100% - T=0 C=1.tif:0701-1955	lasR	-0.195214	2.05786	Exp1	TP1	mono
lasR_2_Multichannel - PH; TRITC_LED100%; FITC_LED100% - T=0 C=1.tif:0702-1954	lasR	-0.401504	1.92057	Exp1	TP1	mono
lasR_2_Multichannel - PH; TRITC_LED100%; FITC_LED100% - T=0 C=1.tif:0704-1961	lasR	-0.0715526	2.08209	Exp1	TP1	mono
lasR_2_Multichannel - PH; TRITC_LED100%; FITC_LED100% - T=0 C=1.tif:0705-1961	lasR	-0.467951	1.86153	Exp1	TP1	mono
lasR_2_Multichannel - PH; TRITC_LED100%; FITC_LED100% - T=0 C=1.tif:0707-1972	lasR	-0.315082	2.09087	Exp1	TP1	mono
lasR_2_Multichannel - PH; TRITC_LED100%; FITC_LED100% - T=0 C=1.tif:0708-1971	lasR	-0.419475	2.00974	Exp1	TP1	mono
lasR_2_Multichannel - PH; TRITC_LED100%; FITC_LED100% - T=0 C=1.tif:0709-1961	lasR	-0.382521	1.91854	Exp1	TP1	mono
lasR_2_Multichannel - PH; TRITC_LED100%; FITC_LED100% - T=0 C=1.tif:0710-1971	lasR	-0.518056	1.87412	Exp1	TP1	mono
lasR_2_Multichannel - PH; TRITC_LED100%; FITC_LED100% - T=0 C=1.tif:0711-1967	lasR	-0.598915	1.7405	Exp1	TP1	mono
lasR_2_Multichannel - PH; TRITC_LED100%; FITC_LED100% - T=0 C=1.tif:0712-1965	lasR	-0.56673	1.918	Exp1	TP1	mono
lasR_2_Multichannel - PH; TRITC_LED100%; FITC_LED100% - T=0 C=1.tif:0713-1964	lasR	-0.357953	1.89559	Exp1	TP1	mono
lasR_2_Multichannel - PH; TRITC_LED100%; FITC_LED100% - T=0 C=1.tif:0716-1973	lasR	-0.463314	2.20518	Exp1	TP1	mono
lasR_2_Multichannel - PH; TRITC_LED100%; FITC_LED100% - T=0 C=1.tif:0717-1969	lasR	-0.668866	1.96977	Exp1	TP1	mono
lasR_2_Multichannel - PH; TRITC_LED100%; FITC_LED100% - T=0 C=1.tif:0718-1982	lasR	-0.297727	2.06302	Exp1	TP1	mono
lasR_2_Multichannel - PH; TRITC_LED100%; FITC_LED100% - T=0 C=1.tif:0719-1971	lasR	-0.0677328	2.07844	Exp1	TP1	mono
lasR_2_Multichannel - PH; TRITC_LED100%; FITC_LED100% - T=0 C=1.tif:0720-1972	lasR	-0.522527	1.973	Exp1	TP1	mono
lasR_2_Multichannel - PH; TRITC_LED100%; FITC_LED100% - T=0 C=1.tif:0721-1976	lasR	-0.476426	1.80225	Exp1	TP1	mono
lasR_2_Multichannel - PH; TRITC_LED100%; FITC_LED100% - T=0 C=1.tif:0722-1977	lasR	-0.403912	1.89911	Exp1	TP1	mono
lasR_2_Multichannel - PH; TRITC_LED100%; FITC_LED100% - T=0 C=1.tif:0723-1972	lasR	-0.321857	1.83027	Exp1	TP1	mono
lasR_2_Multichannel - PH; TRITC_LED100%; FITC_LED100% - T=0 C=1.tif:0724-1984	lasR	-0.123056	2.10339	Exp1	TP1	mono
lasR_2_Multichannel - PH; TRITC_LED100%; FITC_LED100% - T=0 C=1.tif:0725-1981	lasR	-0.571142	1.94599	Exp1	TP1	mono
lasR_2_Multichannel - PH; TRITC_LED100%; FITC_LED100% - T=0 C=1.tif:0727-1984	lasR	-0.196335	1.90619	Exp1	TP1	mono
lasR_2_Multichannel - PH; TRITC_LED100%; FITC_LED100% - T=0 C=1.tif:0728-1979	lasR	-0.574407	1.76928	Exp1	TP1	mono
lasR_2_Multichannel - PH; TRITC_LED100%; FITC_LED100% - T=0 C=1.tif:0729-1983	lasR	-0.564978	2.15882	Exp1	TP1	mono
lasR_2_Multichannel - PH; TRITC_LED100%; FITC_LED100% - T=0 C=1.tif:0730-1983	lasR	-0.397522	1.94601	Exp1	TP1	mono
lasR_2_Multichannel - PH; TRITC_LED100%; FITC_LED100% - T=0 C=1.tif:0731-1981	lasR	-0.513372	1.97583	Exp1	TP1	mono
lasR_2_Multichannel - PH; TRITC_LED100%; FITC_LED100% - T=0 C=1.tif:0732-1983	lasR	-0.558325	1.94103	Exp1	TP1	mono
lasR_2_Multichannel - PH; TRITC_LED100%; FITC_LED100% - T=0 C=1.tif:0733-1986	lasR	-0.663348	1.96556	Exp1	TP1	mono
lasR_2_Multichannel - PH; TRITC_LED100%; FITC_LED100% - T=0 C=1.tif:0734-1985	lasR	-0.648612	1.9236	Exp1	TP1	mono
lasR_2_Multichannel - PH; TRITC_LED100%; FITC_LED100% - T=0 C=1.tif:0735-1994	lasR	-0.612033	1.89933	Exp1	TP1	mono
lasR_2_Multichannel - PH; TRITC_LED100%; FITC_LED100% - T=0 C=1.tif:0736-1989	lasR	-0.275168	1.92281	Exp1	TP1	mono
lasR_2_Multichannel - PH; TRITC_LED100%; FITC_LED100% - T=0 C=1.tif:0737-1999	lasR	-0.137191	2.09638	Exp1	TP1	mono
lasR_2_Multichannel - PH; TRITC_LED100%; FITC_LED100% - T=0 C=1.tif:0740-1995	lasR	-0.442817	1.87977	Exp1	TP1	mono
lasR_2_Multichannel - PH; TRITC_LED100%; FITC_LED100% - T=0 C=1.tif:0741-2001	lasR	-0.522527	1.74716	Exp1	TP1	mono
lasR_2_Multichannel - PH; TRITC_LED100%; FITC_LED100% - T=0 C=1.tif:0742-1996	lasR	-0.541712	1.91162	Exp1	TP1	mono
lasR_2_Multichannel - PH; TRITC_LED100%; FITC_LED100% - T=0 C=1.tif:0743-1999	lasR	-0.237379	1.94147	Exp1	TP1	mono
lasR_2_Multichannel - PH; TRITC_LED100%; FITC_LED100% - T=0 C=1.tif:0749-2005	lasR	-0.607188	1.94054	Exp1	TP1	mono
lasR_2_Multichannel - PH; TRITC_LED100%; FITC_LED100% - T=0 C=1.tif:0750-2005	lasR	-0.599546	1.91089	Exp1	TP1	mono
lasR_2_Multichannel - PH; TRITC_LED100%; FITC_LED100% - T=0 C=1.tif:0751-2006	lasR	-0.455316	1.9111	Exp1	TP1	mono
lasR_3_Multichannel - PH; TRITC_LED100%; FITC_LED100% - T=0 C=1.tif:0001-0017	lasR	-0.143993	2.52118	Exp1	TP1	mono
lasR_3_Multichannel - PH; TRITC_LED100%; FITC_LED100% - T=0 C=1.tif:0002-0018	lasR	-0.166572	2.42611	Exp1	TP1	mono
lasR_3_Multichannel - PH; TRITC_LED100%; FITC_LED100% - T=0 C=1.tif:0003-0025	lasR	-0.203377	2.32308	Exp1	TP1	mono
lasR_3_Multichannel - PH; TRITC_LED100%; FITC_LED100% - T=0 C=1.tif:0004-0035	lasR	-0.191622	2.41919	Exp1	TP1	mono
lasR_3_Multichannel - PH; TRITC_LED100%; FITC_LED100% - T=0 C=1.tif:0005-0031	lasR	-0.137518	2.45077	Exp1	TP1	mono
lasR_3_Multichannel - PH; TRITC_LED100%; FITC_LED100% - T=0 C=1.tif:0006-0040	lasR	-0.480486	2.19877	Exp1	TP1	mono
lasR_3_Multichannel - PH; TRITC_LED100%; FITC_LED100% - T=0 C=1.tif:0007-0049	lasR	-0.196335	2.41836	Exp1	TP1	mono
lasR_3_Multichannel - PH; TRITC_LED100%; FITC_LED100% - T=0 C=1.tif:0008-0060	lasR	-0.326713	2.32151	Exp1	TP1	mono
lasR_3_Multichannel - PH; TRITC_LED100%; FITC_LED100% - T=0 C=1.tif:0009-0066	lasR	-0.518056	2.0758	Exp1	TP1	mono
lasR_3_Multichannel - PH; TRITC_LED100%; FITC_LED100% - T=0 C=1.tif:0010-0075	lasR	-0.260464	2.20873	Exp1	TP1	mono
lasR_3_Multichannel - PH; TRITC_LED100%; FITC_LED100% - T=0 C=1.tif:0011-0175	lasR	-0.156784	2.13767	Exp1	TP1	mono
lasR_3_Multichannel - PH; TRITC_LED100%; FITC_LED100% - T=0 C=1.tif:0012-0181	lasR	0.206664	2.41841	Exp1	TP1	mono
lasR_3_Multichannel - PH; TRITC_LED100%; FITC_LED100% - T=0 C=1.tif:0013-0203	lasR	0.0934497	2.46198	Exp1	TP1	mono
lasR_3_Multichannel - PH; TRITC_LED100%; FITC_LED100% - T=0 C=1.tif:0014-0214	lasR	-0.282254	2.06551	Exp1	TP1	mono
lasR_3_Multichannel - PH; TRITC_LED100%; FITC_LED100% - T=0 C=1.tif:0015-0230	lasR	0.269242	2.36372	Exp1	TP1	mono
lasR_3_Multichannel - PH; TRITC_LED100%; FITC_LED100% - T=0 C=1.tif:0016-0258	lasR	0.0261614	2.44167	Exp1	TP1	mono
lasR_3_Multichannel - PH; TRITC_LED100%; FITC_LED100% - T=0 C=1.tif:0017-0264	lasR	0.250796	2.45998	Exp1	TP1	mono
lasR_3_Multichannel - PH; TRITC_LED100%; FITC_LED100% - T=0 C=1.tif:0018-0265	lasR	0.14322	2.45948	Exp1	TP1	mono
lasR_3_Multichannel - PH; TRITC_LED100%; FITC_LED100% - T=0 C=1.tif:0019-0304	lasR	0.169731	2.41728	Exp1	TP1	mono
lasR_3_Multichannel - PH; TRITC_LED100%; FITC_LED100% - T=0 C=1.tif:0020-0350	lasR	-0.0387601	2.63116	Exp1	TP1	mono
lasR_3_Multichannel - PH; TRITC_LED100%; FITC_LED100% - T=0 C=1.tif:0021-0369	lasR	-0.14333	2.27437	Exp1	TP1	mono
lasR_3_Multichannel - PH; TRITC_LED100%; FITC_LED100% - T=0 C=1.tif:0022-0384	lasR	0.16957	2.53707	Exp1	TP1	mono
lasR_3_Multichannel - PH; TRITC_LED100%; FITC_LED100% - T=0 C=1.tif:0023-0398	lasR	0.153485	2.5021	Exp1	TP1	mono
lasR_3_Multichannel - PH; TRITC_LED100%; FITC_LED100% - T=0 C=1.tif:0024-0392	lasR	-0.0123342	2.60337	Exp1	TP1	mono
lasR_3_Multichannel - PH; TRITC_LED100%; FITC_LED100% - T=0 C=1.tif:0025-0406	lasR	-0.22468	2.26472	Exp1	TP1	mono
lasR_3_Multichannel - PH; TRITC_LED100%; FITC_LED100% - T=0 C=1.tif:0026-0415	lasR	-0.36932	2.27675	Exp1	TP1	mono
lasR_3_Multichannel - PH; TRITC_LED100%; FITC_LED100% - T=0 C=1.tif:0027-0439	lasR	-0.134046	2.61379	Exp1	TP1	mono
lasR_3_Multichannel - PH; TRITC_LED100%; FITC_LED100% - T=0 C=1.tif:0028-0412	lasR	-0.4841	2.22342	Exp1	TP1	mono
lasR_3_Multichannel - PH; TRITC_LED100%; FITC_LED100% - T=0 C=1.tif:0029-0412	lasR	-0.576198	2.20921	Exp1	TP1	mono
lasR_3_Multichannel - PH; TRITC_LED100%; FITC_LED100% - T=0 C=1.tif:0030-0427	lasR	-0.315574	2.5051	Exp1	TP1	mono
lasR_3_Multichannel - PH; TRITC_LED100%; FITC_LED100% - T=0 C=1.tif:0031-0438	lasR	0.0384644	2.48879	Exp1	TP1	mono
lasR_3_Multichannel - PH; TRITC_LED100%; FITC_LED100% - T=0 C=1.tif:0032-0424	lasR	-0.195961	2.52848	Exp1	TP1	mono
lasR_3_Multichannel - PH; TRITC_LED100%; FITC_LED100% - T=0 C=1.tif:0033-0423	lasR	-0.338837	2.24372	Exp1	TP1	mono
lasR_3_Multichannel - PH; TRITC_LED100%; FITC_LED100% - T=0 C=1.tif:0034-0435	lasR	-0.217681	2.4436	Exp1	TP1	mono
lasR_3_Multichannel - PH; TRITC_LED100%; FITC_LED100% - T=0 C=1.tif:0035-0456	lasR	-0.0652355	2.48276	Exp1	TP1	mono
lasR_3_Multichannel - PH; TRITC_LED100%; FITC_LED100% - T=0 C=1.tif:0036-0446	lasR	-0.357591	2.48251	Exp1	TP1	mono
lasR_3_Multichannel - PH; TRITC_LED100%; FITC_LED100% - T=0 C=1.tif:0037-0442	lasR	-0.231389	2.46659	Exp1	TP1	mono
lasR_3_Multichannel - PH; TRITC_LED100%; FITC_LED100% - T=0 C=1.tif:0038-0443	lasR	-0.221893	2.53195	Exp1	TP1	mono
lasR_3_Multichannel - PH; TRITC_LED100%; FITC_LED100% - T=0 C=1.tif:0039-0445	lasR	-0.267313	2.39054	Exp1	TP1	mono
lasR_3_Multichannel - PH; TRITC_LED100%; FITC_LED100% - T=0 C=1.tif:0040-0459	lasR	-0.198837	2.48019	Exp1	TP1	mono
lasR_3_Multichannel - PH; TRITC_LED100%; FITC_LED100% - T=0 C=1.tif:0041-0460	lasR	-0.380992	2.38849	Exp1	TP1	mono
lasR_3_Multichannel - PH; TRITC_LED100%; FITC_LED100% - T=0 C=1.tif:0042-0471	lasR	-0.154512	2.40281	Exp1	TP1	mono
lasR_3_Multichannel - PH; TRITC_LED100%; FITC_LED100% - T=0 C=1.tif:0043-0478	lasR	-0.183675	2.42961	Exp1	TP1	mono
lasR_3_Multichannel - PH; TRITC_LED100%; FITC_LED100% - T=0 C=1.tif:0044-0484	lasR	-0.273824	2.52279	Exp1	TP1	mono
lasR_3_Multichannel - PH; TRITC_LED100%; FITC_LED100% - T=0 C=1.tif:0045-0473	lasR	-0.122425	2.4294	Exp1	TP1	mono
lasR_3_Multichannel - PH; TRITC_LED100%; FITC_LED100% - T=0 C=1.tif:0046-0490	lasR	-0.271148	2.43117	Exp1	TP1	mono
lasR_3_Multichannel - PH; TRITC_LED100%; FITC_LED100% - T=0 C=1.tif:0047-0652	lasR	-0.331794	2.36115	Exp1	TP1	mono
lasR_3_Multichannel - PH; TRITC_LED100%; FITC_LED100% - T=0 C=1.tif:0048-0666	lasR	-0.320859	2.30633	Exp1	TP1	mono
lasR_3_Multichannel - PH; TRITC_LED100%; FITC_LED100% - T=0 C=1.tif:0049-0675	lasR	-0.232879	2.43417	Exp1	TP1	mono
lasR_3_Multichannel - PH; TRITC_LED100%; FITC_LED100% - T=0 C=1.tif:0050-0681	lasR	-0.173498	2.31708	Exp1	TP1	mono
lasR_3_Multichannel - PH; TRITC_LED100%; FITC_LED100% - T=0 C=1.tif:0051-0690	lasR	-0.0685684	2.32125	Exp1	TP1	mono
lasR_3_Multichannel - PH; TRITC_LED100%; FITC_LED100% - T=0 C=1.tif:0052-0704	lasR	-0.178018	2.34117	Exp1	TP1	mono
lasR_3_Multichannel - PH; TRITC_LED100%; FITC_LED100% - T=0 C=1.tif:0053-0708	lasR	-0.203377	2.43884	Exp1	TP1	mono
lasR_3_Multichannel - PH; TRITC_LED100%; FITC_LED100% - T=0 C=1.tif:0054-0720	lasR	-0.357953	2.35143	Exp1	TP1	mono
lasR_3_Multichannel - PH; TRITC_LED100%; FITC_LED100% - T=0 C=1.tif:0055-0707	lasR	0.00227744	2.34826	Exp1	TP1	mono
lasR_3_Multichannel - PH; TRITC_LED100%; FITC_LED100% - T=0 C=1.tif:0056-0729	lasR	-0.136539	2.39086	Exp1	TP1	mono
lasR_3_Multichannel - PH; TRITC_LED100%; FITC_LED100% - T=0 C=1.tif:0057-0722	lasR	-0.207069	2.3272	Exp1	TP1	mono
lasR_3_Multichannel - PH; TRITC_LED100%; FITC_LED100% - T=0 C=1.tif:0058-0744	lasR	-0.0304237	2.40168	Exp1	TP1	mono
lasR_3_Multichannel - PH; TRITC_LED100%; FITC_LED100% - T=0 C=1.tif:0059-0759	lasR	-0.287146	2.42222	Exp1	TP1	mono
lasR_3_Multichannel - PH; TRITC_LED100%; FITC_LED100% - T=0 C=1.tif:0060-0758	lasR	-0.229769	2.37664	Exp1	TP1	mono
lasR_3_Multichannel - PH; TRITC_LED100%; FITC_LED100% - T=0 C=1.tif:0061-0789	lasR	-0.220836	2.37534	Exp1	TP1	mono
lasR_3_Multichannel - PH; TRITC_LED100%; FITC_LED100% - T=0 C=1.tif:0062-0785	lasR	-0.257582	2.09949	Exp1	TP1	mono
lasR_3_Multichannel - PH; TRITC_LED100%; FITC_LED100% - T=0 C=1.tif:0063-0812	lasR	-0.455995	2.07744	Exp1	TP1	mono
lasR_3_Multichannel - PH; TRITC_LED100%; FITC_LED100% - T=0 C=1.tif:0064-1018	lasR	-0.114192	2.52486	Exp1	TP1	mono
lasR_3_Multichannel - PH; TRITC_LED100%; FITC_LED100% - T=0 C=1.tif:0065-1026	lasR	-0.154512	2.45465	Exp1	TP1	mono
lasR_3_Multichannel - PH; TRITC_LED100%; FITC_LED100% - T=0 C=1.tif:0066-1039	lasR	-0.419475	2.22172	Exp1	TP1	mono
lasR_3_Multichannel - PH; TRITC_LED100%; FITC_LED100% - T=0 C=1.tif:0067-1054	lasR	-0.198085	2.44826	Exp1	TP1	mono
lasR_3_Multichannel - PH; TRITC_LED100%; FITC_LED100% - T=0 C=1.tif:0068-1051	lasR	-0.0644983	2.41739	Exp1	TP1	mono
lasR_3_Multichannel - PH; TRITC_LED100%; FITC_LED100% - T=0 C=1.tif:0069-1055	lasR	-0.131138	2.4248	Exp1	TP1	mono
lasR_3_Multichannel - PH; TRITC_LED100%; FITC_LED100% - T=0 C=1.tif:0070-1064	lasR	-0.0772987	2.4166	Exp1	TP1	mono
lasR_3_Multichannel - PH; TRITC_LED100%; FITC_LED100% - T=0 C=1.tif:0071-1063	lasR	-0.254149	2.47628	Exp1	TP1	mono
lasR_3_Multichannel - PH; TRITC_LED100%; FITC_LED100% - T=0 C=1.tif:0072-1070	lasR	-0.241373	2.46629	Exp1	TP1	mono
lasR_3_Multichannel - PH; TRITC_LED100%; FITC_LED100% - T=0 C=1.tif:0073-1064	lasR	-0.282254	2.36935	Exp1	TP1	mono
lasR_3_Multichannel - PH; TRITC_LED100%; FITC_LED100% - T=0 C=1.tif:0074-1065	lasR	0.0422971	2.28794	Exp1	TP1	mono
lasR_3_Multichannel - PH; TRITC_LED100%; FITC_LED100% - T=0 C=1.tif:0075-1067	lasR	-0.556606	2.35113	Exp1	TP1	mono
lasR_3_Multichannel - PH; TRITC_LED100%; FITC_LED100% - T=0 C=1.tif:0076-1067	lasR	-0.4647	2.28048	Exp1	TP1	mono
lasR_3_Multichannel - PH; TRITC_LED100%; FITC_LED100% - T=0 C=1.tif:0077-1069	lasR	-0.665547	1.9955	Exp1	TP1	mono
lasR_3_Multichannel - PH; TRITC_LED100%; FITC_LED100% - T=0 C=1.tif:0078-1084	lasR	-0.116365	2.28358	Exp1	TP1	mono
lasR_3_Multichannel - PH; TRITC_LED100%; FITC_LED100% - T=0 C=1.tif:0079-1087	lasR	-0.521207	2.1018	Exp1	TP1	mono
lasR_3_Multichannel - PH; TRITC_LED100%; FITC_LED100% - T=0 C=1.tif:0080-1080	lasR	-0.607188	2.0085	Exp1	TP1	mono
lasR_3_Multichannel - PH; TRITC_LED100%; FITC_LED100% - T=0 C=1.tif:0081-1086	lasR	-0.246242	2.42808	Exp1	TP1	mono
lasR_3_Multichannel - PH; TRITC_LED100%; FITC_LED100% - T=0 C=1.tif:0082-1080	lasR	-0.591416	2.15527	Exp1	TP1	mono
lasR_3_Multichannel - PH; TRITC_LED100%; FITC_LED100% - T=0 C=1.tif:0083-1090	lasR	0.00597225	2.35539	Exp1	TP1	mono
lasR_3_Multichannel - PH; TRITC_LED100%; FITC_LED100% - T=0 C=1.tif:0084-1090	lasR	-0.319366	2.46993	Exp1	TP1	mono
lasR_3_Multichannel - PH; TRITC_LED100%; FITC_LED100% - T=0 C=1.tif:0085-1092	lasR	-0.435833	2.50707	Exp1	TP1	mono
lasR_3_Multichannel - PH; TRITC_LED100%; FITC_LED100% - T=0 C=1.tif:0086-1089	lasR	-0.517272	2.20945	Exp1	TP1	mono
lasR_3_Multichannel - PH; TRITC_LED100%; FITC_LED100% - T=0 C=1.tif:0087-1092	lasR	-0.331284	2.37488	Exp1	TP1	mono
lasR_3_Multichannel - PH; TRITC_LED100%; FITC_LED100% - T=0 C=1.tif:0088-1095	lasR	-0.176348	2.30204	Exp1	TP1	mono
lasR_3_Multichannel - PH; TRITC_LED100%; FITC_LED100% - T=0 C=1.tif:0089-1096	lasR	-0.354349	2.53099	Exp1	TP1	mono
lasR_3_Multichannel - PH; TRITC_LED100%; FITC_LED100% - T=0 C=1.tif:0090-1108	lasR	-0.322857	2.38643	Exp1	TP1	mono
lasR_3_Multichannel - PH; TRITC_LED100%; FITC_LED100% - T=0 C=1.tif:0091-1117	lasR	-0.198461	2.45362	Exp1	TP1	mono
lasR_3_Multichannel - PH; TRITC_LED100%; FITC_LED100% - T=0 C=1.tif:0092-1119	lasR	-0.196335	2.3696	Exp1	TP1	mono
lasR_3_Multichannel - PH; TRITC_LED100%; FITC_LED100% - T=0 C=1.tif:0093-1105	lasR	-0.577996	2.2151	Exp1	TP1	mono
lasR_3_Multichannel - PH; TRITC_LED100%; FITC_LED100% - T=0 C=1.tif:0094-1112	lasR	-0.0698715	2.29972	Exp1	TP1	mono
lasR_3_Multichannel - PH; TRITC_LED100%; FITC_LED100% - T=0 C=1.tif:0095-1119	lasR	-0.415325	2.55863	Exp1	TP1	mono
lasR_3_Multichannel - PH; TRITC_LED100%; FITC_LED100% - T=0 C=1.tif:0096-1111	lasR	-0.469352	2.48625	Exp1	TP1	mono
lasR_3_Multichannel - PH; TRITC_LED100%; FITC_LED100% - T=0 C=1.tif:0097-1125	lasR	-0.393968	2.50615	Exp1	TP1	mono
lasR_3_Multichannel - PH; TRITC_LED100%; FITC_LED100% - T=0 C=1.tif:0098-1123	lasR	-0.060466	2.42929	Exp1	TP1	mono
lasR_3_Multichannel - PH; TRITC_LED100%; FITC_LED100% - T=0 C=1.tif:0099-1116	lasR	-0.185131	2.47131	Exp1	TP1	mono
lasR_3_Multichannel - PH; TRITC_LED100%; FITC_LED100% - T=0 C=1.tif:0100-1123	lasR	-0.491912	2.02013	Exp1	TP1	mono
lasR_3_Multichannel - PH; TRITC_LED100%; FITC_LED100% - T=0 C=1.tif:0102-1129	lasR	-0.236968	2.40009	Exp1	TP1	mono
lasR_3_Multichannel - PH; TRITC_LED100%; FITC_LED100% - T=0 C=1.tif:0103-1129	lasR	-0.323358	2.42101	Exp1	TP1	mono
lasR_3_Multichannel - PH; TRITC_LED100%; FITC_LED100% - T=0 C=1.tif:0104-1131	lasR	-0.520417	2.12832	Exp1	TP1	mono
lasR_3_Multichannel - PH; TRITC_LED100%; FITC_LED100% - T=0 C=1.tif:0105-1142	lasR	-0.440185	2.43258	Exp1	TP1	mono
lasR_3_Multichannel - PH; TRITC_LED100%; FITC_LED100% - T=0 C=1.tif:0106-1145	lasR	-0.303276	2.50585	Exp1	TP1	mono
lasR_3_Multichannel - PH; TRITC_LED100%; FITC_LED100% - T=0 C=1.tif:0107-1147	lasR	-0.230578	2.71838	Exp1	TP1	mono
lasR_3_Multichannel - PH; TRITC_LED100%; FITC_LED100% - T=0 C=1.tif:0108-1153	lasR	-0.379849	2.27985	Exp1	TP1	mono
lasR_3_Multichannel - PH; TRITC_LED100%; FITC_LED100% - T=0 C=1.tif:0109-1141	lasR	-0.378139	2.24359	Exp1	TP1	mono
lasR_3_Multichannel - PH; TRITC_LED100%; FITC_LED100% - T=0 C=1.tif:0110-1141	lasR	-0.171373	2.1859	Exp1	TP1	mono
lasR_3_Multichannel - PH; TRITC_LED100%; FITC_LED100% - T=0 C=1.tif:0111-1163	lasR	-0.184039	2.45819	Exp1	TP1	mono
lasR_3_Multichannel - PH; TRITC_LED100%; FITC_LED100% - T=0 C=1.tif:0112-1147	lasR	-0.36562	2.1167	Exp1	TP1	mono
lasR_3_Multichannel - PH; TRITC_LED100%; FITC_LED100% - T=0 C=1.tif:0113-1149	lasR	-0.547272	2.12558	Exp1	TP1	mono
lasR_3_Multichannel - PH; TRITC_LED100%; FITC_LED100% - T=0 C=1.tif:0114-1153	lasR	-0.0317025	2.43093	Exp1	TP1	mono
lasR_3_Multichannel - PH; TRITC_LED100%; FITC_LED100% - T=0 C=1.tif:0115-1154	lasR	-0.217288	2.19381	Exp1	TP1	mono
lasR_3_Multichannel - PH; TRITC_LED100%; FITC_LED100% - T=0 C=1.tif:0116-1155	lasR	-0.00665602	2.43989	Exp1	TP1	mono
lasR_3_Multichannel - PH; TRITC_LED100%; FITC_LED100% - T=0 C=1.tif:0117-1164	lasR	-0.325872	2.57996	Exp1	TP1	mono
lasR_3_Multichannel - PH; TRITC_LED100%; FITC_LED100% - T=0 C=1.tif:0118-1154	lasR	-0.323358	2.40574	Exp1	TP1	mono
lasR_3_Multichannel - PH; TRITC_LED100%; FITC_LED100% - T=0 C=1.tif:0119-1156	lasR	-0.494878	2.12059	Exp1	TP1	mono
lasR_3_Multichannel - PH; TRITC_LED100%; FITC_LED100% - T=0 C=1.tif:0120-1159	lasR	-0.322356	2.08144	Exp1	TP1	mono
lasR_3_Multichannel - PH; TRITC_LED100%; FITC_LED100% - T=0 C=1.tif:0121-1178	lasR	-0.10258	2.44627	Exp1	TP1	mono
lasR_3_Multichannel - PH; TRITC_LED100%; FITC_LED100% - T=0 C=1.tif:0122-1160	lasR	-0.158495	2.15551	Exp1	TP1	mono
lasR_3_Multichannel - PH; TRITC_LED100%; FITC_LED100% - T=0 C=1.tif:0123-1170	lasR	-0.210405	2.12037	Exp1	TP1	mono
lasR_3_Multichannel - PH; TRITC_LED100%; FITC_LED100% - T=0 C=1.tif:0124-1174	lasR	-0.128037	2.50447	Exp1	TP1	mono
lasR_3_Multichannel - PH; TRITC_LED100%; FITC_LED100% - T=0 C=1.tif:0125-1170	lasR	-0.567609	2.1037	Exp1	TP1	mono
lasR_3_Multichannel - PH; TRITC_LED100%; FITC_LED100% - T=0 C=1.tif:0126-1185	lasR	0.0289917	2.48504	Exp1	TP1	mono
lasR_3_Multichannel - PH; TRITC_LED100%; FITC_LED100% - T=0 C=1.tif:0127-1178	lasR	-0.431954	2.15632	Exp1	TP1	mono
lasR_3_Multichannel - PH; TRITC_LED100%; FITC_LED100% - T=0 C=1.tif:0128-1174	lasR	-0.141347	2.42589	Exp1	TP1	mono
lasR_3_Multichannel - PH; TRITC_LED100%; FITC_LED100% - T=0 C=1.tif:0129-1178	lasR	-0.232201	2.1077	Exp1	TP1	mono
lasR_3_Multichannel - PH; TRITC_LED100%; FITC_LED100% - T=0 C=1.tif:0130-1193	lasR	-0.257152	2.44457	Exp1	TP1	mono
lasR_3_Multichannel - PH; TRITC_LED100%; FITC_LED100% - T=0 C=1.tif:0131-1180	lasR	-0.0734282	2.43602	Exp1	TP1	mono
lasR_3_Multichannel - PH; TRITC_LED100%; FITC_LED100% - T=0 C=1.tif:0132-1196	lasR	-0.299464	2.37801	Exp1	TP1	mono
lasR_3_Multichannel - PH; TRITC_LED100%; FITC_LED100% - T=0 C=1.tif:0133-1191	lasR	-0.153494	2.3629	Exp1	TP1	mono
lasR_3_Multichannel - PH; TRITC_LED100%; FITC_LED100% - T=0 C=1.tif:0134-1194	lasR	-0.469352	2.25095	Exp1	TP1	mono
lasR_3_Multichannel - PH; TRITC_LED100%; FITC_LED100% - T=0 C=1.tif:0135-1193	lasR	-0.193724	2.458	Exp1	TP1	mono
lasR_3_Multichannel - PH; TRITC_LED100%; FITC_LED100% - T=0 C=1.tif:0136-1201	lasR	-0.258733	2.2375	Exp1	TP1	mono
lasR_3_Multichannel - PH; TRITC_LED100%; FITC_LED100% - T=0 C=1.tif:0137-1196	lasR	-0.322356	2.38652	Exp1	TP1	mono
lasR_3_Multichannel - PH; TRITC_LED100%; FITC_LED100% - T=0 C=1.tif:0138-1216	lasR	-0.460555	2.55318	Exp1	TP1	mono
lasR_3_Multichannel - PH; TRITC_LED100%; FITC_LED100% - T=0 C=1.tif:0139-1207	lasR	-0.154512	2.53679	Exp1	TP1	mono
lasR_3_Multichannel - PH; TRITC_LED100%; FITC_LED100% - T=0 C=1.tif:0140-1202	lasR	-0.382138	2.06704	Exp1	TP1	mono
lasR_3_Multichannel - PH; TRITC_LED100%; FITC_LED100% - T=0 C=1.tif:0141-1205	lasR	-0.470054	2.12834	Exp1	TP1	mono
lasR_3_Multichannel - PH; TRITC_LED100%; FITC_LED100% - T=0 C=1.tif:0142-1219	lasR	-0.0540373	2.38193	Exp1	TP1	mono
lasR_3_Multichannel - PH; TRITC_LED100%; FITC_LED100% - T=0 C=1.tif:0143-1215	lasR	-0.454637	2.43286	Exp1	TP1	mono
lasR_3_Multichannel - PH; TRITC_LED100%; FITC_LED100% - T=0 C=1.tif:0144-1216	lasR	-0.36013	2.17533	Exp1	TP1	mono
lasR_3_Multichannel - PH; TRITC_LED100%; FITC_LED100% - T=0 C=1.tif:0145-1222	lasR	0.0584795	2.37082	Exp1	TP1	mono
lasR_3_Multichannel - PH; TRITC_LED100%; FITC_LED100% - T=0 C=1.tif:0146-1222	lasR	-0.365989	2.11436	Exp1	TP1	mono
lasR_3_Multichannel - PH; TRITC_LED100%; FITC_LED100% - T=0 C=1.tif:0147-1240	lasR	-0.198837	2.60337	Exp1	TP1	mono
lasR_3_Multichannel - PH; TRITC_LED100%; FITC_LED100% - T=0 C=1.tif:0148-1235	lasR	-0.491174	2.21146	Exp1	TP1	mono
lasR_3_Multichannel - PH; TRITC_LED100%; FITC_LED100% - T=0 C=1.tif:0149-1246	lasR	-0.305516	2.4665	Exp1	TP1	mono
lasR_3_Multichannel - PH; TRITC_LED100%; FITC_LED100% - T=0 C=1.tif:0150-1259	lasR	-0.155533	2.74075	Exp1	TP1	mono
lasR_3_Multichannel - PH; TRITC_LED100%; FITC_LED100% - T=0 C=1.tif:0151-1241	lasR	-0.381565	2.46338	Exp1	TP1	mono
lasR_3_Multichannel - PH; TRITC_LED100%; FITC_LED100% - T=0 C=1.tif:0152-1242	lasR	-0.265115	2.10086	Exp1	TP1	mono
lasR_3_Multichannel - PH; TRITC_LED100%; FITC_LED100% - T=0 C=1.tif:0153-1252	lasR	-0.20363	2.39023	Exp1	TP1	mono
lasR_3_Multichannel - PH; TRITC_LED100%; FITC_LED100% - T=0 C=1.tif:0154-1255	lasR	-0.143993	2.29962	Exp1	TP1	mono
lasR_3_Multichannel - PH; TRITC_LED100%; FITC_LED100% - T=0 C=1.tif:0155-1260	lasR	-0.0647746	2.32863	Exp1	TP1	mono
lasR_3_Multichannel - PH; TRITC_LED100%; FITC_LED100% - T=0 C=1.tif:0156-1268	lasR	-0.503647	2.25016	Exp1	TP1	mono
lasR_3_Multichannel - PH; TRITC_LED100%; FITC_LED100% - T=0 C=1.tif:0157-1284	lasR	-0.505931	2.07588	Exp1	TP1	mono
lasR_3_Multichannel - PH; TRITC_LED100%; FITC_LED100% - T=0 C=1.tif:0158-1309	lasR	-0.427046	2.14036	Exp1	TP1	mono
lasR_3_Multichannel - PH; TRITC_LED100%; FITC_LED100% - T=0 C=1.tif:0159-1318	lasR	-0.623553	2.06634	Exp1	TP1	mono
lasR_3_Multichannel - PH; TRITC_LED100%; FITC_LED100% - T=0 C=1.tif:0160-1521	lasR	-0.227753	2.31291	Exp1	TP1	mono
lasR_3_Multichannel - PH; TRITC_LED100%; FITC_LED100% - T=0 C=1.tif:0161-1522	lasR	-0.304234	2.17674	Exp1	TP1	mono
lasR_3_Multichannel - PH; TRITC_LED100%; FITC_LED100% - T=0 C=1.tif:0163-1540	lasR	0.0454536	2.39819	Exp1	TP1	mono
lasR_3_Multichannel - PH; TRITC_LED100%; FITC_LED100% - T=0 C=1.tif:0164-1544	lasR	-0.233693	2.10064	Exp1	TP1	mono
lasR_3_Multichannel - PH; TRITC_LED100%; FITC_LED100% - T=0 C=1.tif:0165-1551	lasR	0.319578	2.65264	Exp1	TP1	mono
lasR_3_Multichannel - PH; TRITC_LED100%; FITC_LED100% - T=0 C=1.tif:0167-1564	lasR	0.0799297	2.43109	Exp1	TP1	mono
lasR_3_Multichannel - PH; TRITC_LED100%; FITC_LED100% - T=0 C=1.tif:0168-1567	lasR	-0.423876	2.14211	Exp1	TP1	mono
lasR_3_Multichannel - PH; TRITC_LED100%; FITC_LED100% - T=0 C=1.tif:0169-1563	lasR	-0.21572	2.08338	Exp1	TP1	mono
lasR_3_Multichannel - PH; TRITC_LED100%; FITC_LED100% - T=0 C=1.tif:0170-1581	lasR	-0.306961	2.13236	Exp1	TP1	mono
lasR_3_Multichannel - PH; TRITC_LED100%; FITC_LED100% - T=0 C=1.tif:0171-1589	lasR	0.0437347	2.39897	Exp1	TP1	mono
lasR_3_Multichannel - PH; TRITC_LED100%; FITC_LED100% - T=0 C=1.tif:0172-1586	lasR	-0.137518	2.08334	Exp1	TP1	mono
lasR_3_Multichannel - PH; TRITC_LED100%; FITC_LED100% - T=0 C=1.tif:0173-1596	lasR	0.00479647	2.3987	Exp1	TP1	mono
lasR_3_Multichannel - PH; TRITC_LED100%; FITC_LED100% - T=0 C=1.tif:0174-1611	lasR	-9.75e-05	2.41744	Exp1	TP1	mono
lasR_3_Multichannel - PH; TRITC_LED100%; FITC_LED100% - T=0 C=1.tif:0175-1615	lasR	-0.354888	2.11192	Exp1	TP1	mono
lasR_3_Multichannel - PH; TRITC_LED100%; FITC_LED100% - T=0 C=1.tif:0176-1615	lasR	-0.264677	2.10274	Exp1	TP1	mono
lasR_3_Multichannel - PH; TRITC_LED100%; FITC_LED100% - T=0 C=1.tif:0177-1616	lasR	-0.0574662	2.37666	Exp1	TP1	mono
lasR_3_Multichannel - PH; TRITC_LED100%; FITC_LED100% - T=0 C=1.tif:0178-1622	lasR	-0.230983	2.40518	Exp1	TP1	mono
lasR_3_Multichannel - PH; TRITC_LED100%; FITC_LED100% - T=0 C=1.tif:0179-1641	lasR	-0.0428577	2.34	Exp1	TP1	mono
lasR_3_Multichannel - PH; TRITC_LED100%; FITC_LED100% - T=0 C=1.tif:0180-1640	lasR	-0.13567	2.3787	Exp1	TP1	mono
lasR_4_Multichannel - PH; TRITC_LED100%; FITC_LED100% - T=0 C=1.tif:0001-0018	lasR	-0.0917605	2.24061	Exp1	TP1	mono
lasR_4_Multichannel - PH; TRITC_LED100%; FITC_LED100% - T=0 C=1.tif:0002-0017	lasR	-0.505168	2.09189	Exp1	TP1	mono
lasR_4_Multichannel - PH; TRITC_LED100%; FITC_LED100% - T=0 C=1.tif:0003-0022	lasR	-0.290386	2.21964	Exp1	TP1	mono
lasR_4_Multichannel - PH; TRITC_LED100%; FITC_LED100% - T=0 C=1.tif:0004-0026	lasR	-0.234918	2.14933	Exp1	TP1	mono
lasR_4_Multichannel - PH; TRITC_LED100%; FITC_LED100% - T=0 C=1.tif:0005-0036	lasR	-0.135345	2.16599	Exp1	TP1	mono
lasR_4_Multichannel - PH; TRITC_LED100%; FITC_LED100% - T=0 C=1.tif:0006-0238	lasR	-0.506695	2.08568	Exp1	TP1	mono
lasR_4_Multichannel - PH; TRITC_LED100%; FITC_LED100% - T=0 C=1.tif:0007-0250	lasR	-0.179456	2.42602	Exp1	TP1	mono
lasR_4_Multichannel - PH; TRITC_LED100%; FITC_LED100% - T=0 C=1.tif:0008-0246	lasR	-0.521998	2.13816	Exp1	TP1	mono
lasR_4_Multichannel - PH; TRITC_LED100%; FITC_LED100% - T=0 C=1.tif:0009-0258	lasR	-0.249191	2.29112	Exp1	TP1	mono
lasR_4_Multichannel - PH; TRITC_LED100%; FITC_LED100% - T=0 C=1.tif:0010-0255	lasR	-0.41101	2.16317	Exp1	TP1	mono
lasR_4_Multichannel - PH; TRITC_LED100%; FITC_LED100% - T=0 C=1.tif:0011-0264	lasR	-0.250884	2.11341	Exp1	TP1	mono
lasR_4_Multichannel - PH; TRITC_LED100%; FITC_LED100% - T=0 C=1.tif:0012-0276	lasR	-0.364517	2.39954	Exp1	TP1	mono
lasR_4_Multichannel - PH; TRITC_LED100%; FITC_LED100% - T=0 C=1.tif:0013-0277	lasR	-0.391616	2.42048	Exp1	TP1	mono
lasR_4_Multichannel - PH; TRITC_LED100%; FITC_LED100% - T=0 C=1.tif:0014-0282	lasR	-0.443478	2.16089	Exp1	TP1	mono
lasR_4_Multichannel - PH; TRITC_LED100%; FITC_LED100% - T=0 C=1.tif:0015-0282	lasR	-0.25046	2.09343	Exp1	TP1	mono
lasR_4_Multichannel - PH; TRITC_LED100%; FITC_LED100% - T=0 C=1.tif:0016-0293	lasR	-0.40512	2.39242	Exp1	TP1	mono
lasR_4_Multichannel - PH; TRITC_LED100%; FITC_LED100% - T=0 C=1.tif:0017-0293	lasR	-0.124005	2.35179	Exp1	TP1	mono
lasR_4_Multichannel - PH; TRITC_LED100%; FITC_LED100% - T=0 C=1.tif:0018-0303	lasR	-0.104595	2.34188	Exp1	TP1	mono
lasR_4_Multichannel - PH; TRITC_LED100%; FITC_LED100% - T=0 C=1.tif:0019-0309	lasR	-0.111824	2.40404	Exp1	TP1	mono
lasR_4_Multichannel - PH; TRITC_LED100%; FITC_LED100% - T=0 C=1.tif:0020-0306	lasR	-0.349708	2.35342	Exp1	TP1	mono
lasR_4_Multichannel - PH; TRITC_LED100%; FITC_LED100% - T=0 C=1.tif:0021-0309	lasR	-0.279073	2.45637	Exp1	TP1	mono
lasR_4_Multichannel - PH; TRITC_LED100%; FITC_LED100% - T=0 C=1.tif:0022-0325	lasR	-0.0718335	2.42918	Exp1	TP1	mono
lasR_4_Multichannel - PH; TRITC_LED100%; FITC_LED100% - T=0 C=1.tif:0023-0336	lasR	0.124265	2.62701	Exp1	TP1	mono
lasR_4_Multichannel - PH; TRITC_LED100%; FITC_LED100% - T=0 C=1.tif:0024-0329	lasR	-0.36562	2.44233	Exp1	TP1	mono
lasR_4_Multichannel - PH; TRITC_LED100%; FITC_LED100% - T=0 C=1.tif:0025-0332	lasR	-0.345995	2.43994	Exp1	TP1	mono
lasR_4_Multichannel - PH; TRITC_LED100%; FITC_LED100% - T=0 C=1.tif:0026-0339	lasR	-0.253722	2.48947	Exp1	TP1	mono
lasR_4_Multichannel - PH; TRITC_LED100%; FITC_LED100% - T=0 C=1.tif:0027-0341	lasR	-0.471462	2.44137	Exp1	TP1	mono
lasR_4_Multichannel - PH; TRITC_LED100%; FITC_LED100% - T=0 C=1.tif:0028-0362	lasR	-0.147211	2.59989	Exp1	TP1	mono
lasR_4_Multichannel - PH; TRITC_LED100%; FITC_LED100% - T=0 C=1.tif:0029-0357	lasR	-0.330264	2.38211	Exp1	TP1	mono
lasR_4_Multichannel - PH; TRITC_LED100%; FITC_LED100% - T=0 C=1.tif:0030-0372	lasR	-0.387722	2.40768	Exp1	TP1	mono
lasR_4_Multichannel - PH; TRITC_LED100%; FITC_LED100% - T=0 C=1.tif:0031-0367	lasR	-0.379849	2.31809	Exp1	TP1	mono
lasR_4_Multichannel - PH; TRITC_LED100%; FITC_LED100% - T=0 C=1.tif:0032-0386	lasR	0.157093	2.61799	Exp1	TP1	mono
lasR_4_Multichannel - PH; TRITC_LED100%; FITC_LED100% - T=0 C=1.tif:0033-0378	lasR	-0.353811	2.5018	Exp1	TP1	mono
lasR_4_Multichannel - PH; TRITC_LED100%; FITC_LED100% - T=0 C=1.tif:0034-0382	lasR	-0.520417	2.47091	Exp1	TP1	mono
lasR_4_Multichannel - PH; TRITC_LED100%; FITC_LED100% - T=0 C=1.tif:0035-0396	lasR	-0.36013	2.39239	Exp1	TP1	mono
lasR_4_Multichannel - PH; TRITC_LED100%; FITC_LED100% - T=0 C=1.tif:0036-0408	lasR	-0.414706	2.50581	Exp1	TP1	mono
lasR_4_Multichannel - PH; TRITC_LED100%; FITC_LED100% - T=0 C=1.tif:0037-0405	lasR	-0.317548	2.43964	Exp1	TP1	mono
lasR_4_Multichannel - PH; TRITC_LED100%; FITC_LED100% - T=0 C=1.tif:0038-0411	lasR	-0.341442	2.40874	Exp1	TP1	mono
lasR_4_Multichannel - PH; TRITC_LED100%; FITC_LED100% - T=0 C=1.tif:0039-0416	lasR	-0.0229968	2.50444	Exp1	TP1	mono
lasR_4_Multichannel - PH; TRITC_LED100%; FITC_LED100% - T=0 C=1.tif:0040-0425	lasR	-0.475713	2.40581	Exp1	TP1	mono
lasR_4_Multichannel - PH; TRITC_LED100%; FITC_LED100% - T=0 C=1.tif:0041-0433	lasR	-0.470054	2.30306	Exp1	TP1	mono
lasR_4_Multichannel - PH; TRITC_LED100%; FITC_LED100% - T=0 C=1.tif:0042-0426	lasR	-0.508994	2.45438	Exp1	TP1	mono
lasR_4_Multichannel - PH; TRITC_LED100%; FITC_LED100% - T=0 C=1.tif:0043-0433	lasR	-0.506695	2.42601	Exp1	TP1	mono
lasR_4_Multichannel - PH; TRITC_LED100%; FITC_LED100% - T=0 C=1.tif:0044-0447	lasR	-0.279526	2.45518	Exp1	TP1	mono
lasR_4_Multichannel - PH; TRITC_LED100%; FITC_LED100% - T=0 C=1.tif:0045-0440	lasR	-0.340398	2.45537	Exp1	TP1	mono
lasR_4_Multichannel - PH; TRITC_LED100%; FITC_LED100% - T=0 C=1.tif:0046-0452	lasR	-0.428747	2.36982	Exp1	TP1	mono
lasR_4_Multichannel - PH; TRITC_LED100%; FITC_LED100% - T=0 C=1.tif:0047-0444	lasR	-0.417188	2.39817	Exp1	TP1	mono
lasR_4_Multichannel - PH; TRITC_LED100%; FITC_LED100% - T=0 C=1.tif:0048-0457	lasR	-0.513372	2.46059	Exp1	TP1	mono
lasR_4_Multichannel - PH; TRITC_LED100%; FITC_LED100% - T=0 C=1.tif:0049-0465	lasR	-0.540057	2.40015	Exp1	TP1	mono
lasR_4_Multichannel - PH; TRITC_LED100%; FITC_LED100% - T=0 C=1.tif:0050-0460	lasR	-0.337799	2.46556	Exp1	TP1	mono
lasR_4_Multichannel - PH; TRITC_LED100%; FITC_LED100% - T=0 C=1.tif:0051-0468	lasR	-0.456676	2.49818	Exp1	TP1	mono
lasR_4_Multichannel - PH; TRITC_LED100%; FITC_LED100% - T=0 C=1.tif:0052-0468	lasR	-0.505931	2.24487	Exp1	TP1	mono
lasR_4_Multichannel - PH; TRITC_LED100%; FITC_LED100% - T=0 C=1.tif:0053-0473	lasR	-0.444139	2.45415	Exp1	TP1	mono
lasR_4_Multichannel - PH; TRITC_LED100%; FITC_LED100% - T=0 C=1.tif:0054-0469	lasR	-0.573514	2.21298	Exp1	TP1	mono
lasR_4_Multichannel - PH; TRITC_LED100%; FITC_LED100% - T=0 C=1.tif:0055-0481	lasR	-0.545876	2.22302	Exp1	TP1	mono
lasR_4_Multichannel - PH; TRITC_LED100%; FITC_LED100% - T=0 C=1.tif:0056-0706	lasR	0.148721	2.57689	Exp1	TP1	mono
lasR_4_Multichannel - PH; TRITC_LED100%; FITC_LED100% - T=0 C=1.tif:0057-0720	lasR	-0.169376	2.29059	Exp1	TP1	mono
lasR_4_Multichannel - PH; TRITC_LED100%; FITC_LED100% - T=0 C=1.tif:0058-0739	lasR	0.442621	2.59651	Exp1	TP1	mono
lasR_4_Multichannel - PH; TRITC_LED100%; FITC_LED100% - T=0 C=1.tif:0060-0759	lasR	0.318016	2.59065	Exp1	TP1	mono
lasR_4_Multichannel - PH; TRITC_LED100%; FITC_LED100% - T=0 C=1.tif:0061-0744	lasR	-0.223882	1.89686	Exp1	TP1	mono
lasR_4_Multichannel - PH; TRITC_LED100%; FITC_LED100% - T=0 C=1.tif:0062-0769	lasR	-0.0548469	2.27984	Exp1	TP1	mono
lasR_4_Multichannel - PH; TRITC_LED100%; FITC_LED100% - T=0 C=1.tif:0063-0761	lasR	-0.181862	1.88169	Exp1	TP1	mono
lasR_4_Multichannel - PH; TRITC_LED100%; FITC_LED100% - T=0 C=1.tif:0064-0772	lasR	-0.216503	1.91037	Exp1	TP1	mono
lasR_4_Multichannel - PH; TRITC_LED100%; FITC_LED100% - T=0 C=1.tif:0065-0778	lasR	-0.569372	2.01852	Exp1	TP1	mono
lasR_4_Multichannel - PH; TRITC_LED100%; FITC_LED100% - T=0 C=1.tif:0066-0778	lasR	-0.156442	1.91399	Exp1	TP1	mono
lasR_4_Multichannel - PH; TRITC_LED100%; FITC_LED100% - T=0 C=1.tif:0067-0809	lasR	0.313374	2.5291	Exp1	TP1	mono
lasR_4_Multichannel - PH; TRITC_LED100%; FITC_LED100% - T=0 C=1.tif:0068-0797	lasR	-0.326713	2.11793	Exp1	TP1	mono
lasR_4_Multichannel - PH; TRITC_LED100%; FITC_LED100% - T=0 C=1.tif:0069-0793	lasR	-0.345995	1.93016	Exp1	TP1	mono
lasR_4_Multichannel - PH; TRITC_LED100%; FITC_LED100% - T=0 C=1.tif:0070-0801	lasR	-0.180898	2.49965	Exp1	TP1	mono
lasR_4_Multichannel - PH; TRITC_LED100%; FITC_LED100% - T=0 C=1.tif:0071-0804	lasR	-0.234918	2.40429	Exp1	TP1	mono
lasR_4_Multichannel - PH; TRITC_LED100%; FITC_LED100% - T=0 C=1.tif:0072-0802	lasR	-0.317548	1.9629	Exp1	TP1	mono
lasR_4_Multichannel - PH; TRITC_LED100%; FITC_LED100% - T=0 C=1.tif:0073-0807	lasR	-0.647553	2.02192	Exp1	TP1	mono
lasR_4_Multichannel - PH; TRITC_LED100%; FITC_LED100% - T=0 C=1.tif:0075-0819	lasR	-0.165641	2.56285	Exp1	TP1	mono
lasR_4_Multichannel - PH; TRITC_LED100%; FITC_LED100% - T=0 C=1.tif:0076-0822	lasR	-0.290851	2.58184	Exp1	TP1	mono
lasR_4_Multichannel - PH; TRITC_LED100%; FITC_LED100% - T=0 C=1.tif:0077-0827	lasR	-0.285764	2.44381	Exp1	TP1	mono
lasR_4_Multichannel - PH; TRITC_LED100%; FITC_LED100% - T=0 C=1.tif:0078-0824	lasR	-0.350063	1.94596	Exp1	TP1	mono
lasR_4_Multichannel - PH; TRITC_LED100%; FITC_LED100% - T=0 C=1.tif:0079-0831	lasR	-0.401504	2.26716	Exp1	TP1	mono
lasR_4_Multichannel - PH; TRITC_LED100%; FITC_LED100% - T=0 C=1.tif:0080-0832	lasR	-0.325872	1.90615	Exp1	TP1	mono
lasR_4_Multichannel - PH; TRITC_LED100%; FITC_LED100% - T=0 C=1.tif:0081-0831	lasR	-0.423244	1.80673	Exp1	TP1	mono
lasR_4_Multichannel - PH; TRITC_LED100%; FITC_LED100% - T=0 C=1.tif:0082-0830	lasR	-0.548113	2.03709	Exp1	TP1	mono
lasR_4_Multichannel - PH; TRITC_LED100%; FITC_LED100% - T=0 C=1.tif:0083-0836	lasR	-0.277717	2.14515	Exp1	TP1	mono
lasR_4_Multichannel - PH; TRITC_LED100%; FITC_LED100% - T=0 C=1.tif:0084-0840	lasR	-0.0989766	2.47258	Exp1	TP1	mono
lasR_4_Multichannel - PH; TRITC_LED100%; FITC_LED100% - T=0 C=1.tif:0085-0852	lasR	-0.0765408	2.36075	Exp1	TP1	mono
lasR_4_Multichannel - PH; TRITC_LED100%; FITC_LED100% - T=0 C=1.tif:0086-0854	lasR	-0.211566	2.51771	Exp1	TP1	mono
lasR_4_Multichannel - PH; TRITC_LED100%; FITC_LED100% - T=0 C=1.tif:0087-0858	lasR	-0.226281	2.66641	Exp1	TP1	mono
lasR_4_Multichannel - PH; TRITC_LED100%; FITC_LED100% - T=0 C=1.tif:0088-0855	lasR	-0.63952	2.03076	Exp1	TP1	mono
lasR_4_Multichannel - PH; TRITC_LED100%; FITC_LED100% - T=0 C=1.tif:0089-0857	lasR	-0.455316	2.27498	Exp1	TP1	mono
lasR_4_Multichannel - PH; TRITC_LED100%; FITC_LED100% - T=0 C=1.tif:0090-0854	lasR	-0.403912	1.80786	Exp1	TP1	mono
lasR_4_Multichannel - PH; TRITC_LED100%; FITC_LED100% - T=0 C=1.tif:0091-0863	lasR	0.074816	2.59916	Exp1	TP1	mono
lasR_4_Multichannel - PH; TRITC_LED100%; FITC_LED100% - T=0 C=1.tif:0092-0868	lasR	-0.0932335	2.51699	Exp1	TP1	mono
lasR_4_Multichannel - PH; TRITC_LED100%; FITC_LED100% - T=0 C=1.tif:0093-0870	lasR	-0.247083	2.42721	Exp1	TP1	mono
lasR_4_Multichannel - PH; TRITC_LED100%; FITC_LED100% - T=0 C=1.tif:0094-0873	lasR	-0.0748403	2.49012	Exp1	TP1	mono
lasR_4_Multichannel - PH; TRITC_LED100%; FITC_LED100% - T=0 C=1.tif:0095-0865	lasR	-0.400905	2.31292	Exp1	TP1	mono
lasR_4_Multichannel - PH; TRITC_LED100%; FITC_LED100% - T=0 C=1.tif:0096-0874	lasR	-0.0135607	2.49301	Exp1	TP1	mono
lasR_4_Multichannel - PH; TRITC_LED100%; FITC_LED100% - T=0 C=1.tif:0097-0886	lasR	-0.072677	2.64625	Exp1	TP1	mono
lasR_4_Multichannel - PH; TRITC_LED100%; FITC_LED100% - T=0 C=1.tif:0098-0887	lasR	-0.0963927	2.58455	Exp1	TP1	mono
lasR_4_Multichannel - PH; TRITC_LED100%; FITC_LED100% - T=0 C=1.tif:0099-0889	lasR	-0.25787	2.39595	Exp1	TP1	mono
lasR_4_Multichannel - PH; TRITC_LED100%; FITC_LED100% - T=0 C=1.tif:0100-0890	lasR	-0.0960956	2.62035	Exp1	TP1	mono
lasR_4_Multichannel - PH; TRITC_LED100%; FITC_LED100% - T=0 C=1.tif:0101-0880	lasR	-0.288069	2.29271	Exp1	TP1	mono
lasR_4_Multichannel - PH; TRITC_LED100%; FITC_LED100% - T=0 C=1.tif:0102-0891	lasR	-0.234101	2.4766	Exp1	TP1	mono
lasR_4_Multichannel - PH; TRITC_LED100%; FITC_LED100% - T=0 C=1.tif:0103-0890	lasR	-0.178377	2.43897	Exp1	TP1	mono
lasR_4_Multichannel - PH; TRITC_LED100%; FITC_LED100% - T=0 C=1.tif:0104-0881	lasR	-0.199968	2.58924	Exp1	TP1	mono
lasR_4_Multichannel - PH; TRITC_LED100%; FITC_LED100% - T=0 C=1.tif:0105-0899	lasR	-0.0633949	2.52494	Exp1	TP1	mono
lasR_4_Multichannel - PH; TRITC_LED100%; FITC_LED100% - T=0 C=1.tif:0106-0896	lasR	-0.0190816	2.37942	Exp1	TP1	mono
lasR_4_Multichannel - PH; TRITC_LED100%; FITC_LED100% - T=0 C=1.tif:0107-0901	lasR	-0.293495	2.61584	Exp1	TP1	mono
lasR_4_Multichannel - PH; TRITC_LED100%; FITC_LED100% - T=0 C=1.tif:0108-0900	lasR	-0.398117	2.46612	Exp1	TP1	mono
lasR_4_Multichannel - PH; TRITC_LED100%; FITC_LED100% - T=0 C=1.tif:0109-0911	lasR	-0.164596	2.49129	Exp1	TP1	mono
lasR_4_Multichannel - PH; TRITC_LED100%; FITC_LED100% - T=0 C=1.tif:0110-0897	lasR	0.0193077	2.52828	Exp1	TP1	mono
lasR_4_Multichannel - PH; TRITC_LED100%; FITC_LED100% - T=0 C=1.tif:0111-0910	lasR	0.0183958	2.4617	Exp1	TP1	mono
lasR_4_Multichannel - PH; TRITC_LED100%; FITC_LED100% - T=0 C=1.tif:0112-0916	lasR	-0.388887	2.60547	Exp1	TP1	mono
lasR_4_Multichannel - PH; TRITC_LED100%; FITC_LED100% - T=0 C=1.tif:0113-0911	lasR	-0.130924	2.29613	Exp1	TP1	mono
lasR_4_Multichannel - PH; TRITC_LED100%; FITC_LED100% - T=0 C=1.tif:0114-0907	lasR	-0.0633949	2.54016	Exp1	TP1	mono
lasR_4_Multichannel - PH; TRITC_LED100%; FITC_LED100% - T=0 C=1.tif:0115-0916	lasR	0.0164135	2.5271	Exp1	TP1	mono
lasR_4_Multichannel - PH; TRITC_LED100%; FITC_LED100% - T=0 C=1.tif:0116-0924	lasR	0.0148057	2.39427	Exp1	TP1	mono
lasR_4_Multichannel - PH; TRITC_LED100%; FITC_LED100% - T=0 C=1.tif:0117-0912	lasR	0.0439499	2.46183	Exp1	TP1	mono
lasR_4_Multichannel - PH; TRITC_LED100%; FITC_LED100% - T=0 C=1.tif:0118-0920	lasR	-0.0477909	2.39221	Exp1	TP1	mono
lasR_4_Multichannel - PH; TRITC_LED100%; FITC_LED100% - T=0 C=1.tif:0119-0921	lasR	0.0584795	2.54939	Exp1	TP1	mono
lasR_4_Multichannel - PH; TRITC_LED100%; FITC_LED100% - T=0 C=1.tif:0120-0924	lasR	-0.298516	2.45408	Exp1	TP1	mono
lasR_4_Multichannel - PH; TRITC_LED100%; FITC_LED100% - T=0 C=1.tif:0121-0935	lasR	-0.181862	2.41505	Exp1	TP1	mono
lasR_4_Multichannel - PH; TRITC_LED100%; FITC_LED100% - T=0 C=1.tif:0122-0927	lasR	-0.126441	2.50634	Exp1	TP1	mono
lasR_4_Multichannel - PH; TRITC_LED100%; FITC_LED100% - T=0 C=1.tif:0123-0929	lasR	-0.111516	2.39667	Exp1	TP1	mono
lasR_4_Multichannel - PH; TRITC_LED100%; FITC_LED100% - T=0 C=1.tif:0124-0938	lasR	-0.173143	2.33835	Exp1	TP1	mono
lasR_4_Multichannel - PH; TRITC_LED100%; FITC_LED100% - T=0 C=1.tif:0125-0932	lasR	-0.0614706	2.46813	Exp1	TP1	mono
lasR_4_Multichannel - PH; TRITC_LED100%; FITC_LED100% - T=0 C=1.tif:0126-0933	lasR	-0.111516	2.48128	Exp1	TP1	mono
lasR_4_Multichannel - PH; TRITC_LED100%; FITC_LED100% - T=0 C=1.tif:0127-0940	lasR	0.0637195	2.31495	Exp1	TP1	mono
lasR_4_Multichannel - PH; TRITC_LED100%; FITC_LED100% - T=0 C=1.tif:0128-0951	lasR	-0.0642222	2.48178	Exp1	TP1	mono
lasR_4_Multichannel - PH; TRITC_LED100%; FITC_LED100% - T=0 C=1.tif:0129-0951	lasR	0.0617275	2.46871	Exp1	TP1	mono
lasR_4_Multichannel - PH; TRITC_LED100%; FITC_LED100% - T=0 C=1.tif:0130-0947	lasR	-0.215068	2.27841	Exp1	TP1	mono
lasR_4_Multichannel - PH; TRITC_LED100%; FITC_LED100% - T=0 C=1.tif:0131-0942	lasR	-0.201101	2.50172	Exp1	TP1	mono
lasR_4_Multichannel - PH; TRITC_LED100%; FITC_LED100% - T=0 C=1.tif:0132-0944	lasR	-0.148215	2.50392	Exp1	TP1	mono
lasR_4_Multichannel - PH; TRITC_LED100%; FITC_LED100% - T=0 C=1.tif:0133-0946	lasR	0.0301038	2.51623	Exp1	TP1	mono
lasR_4_Multichannel - PH; TRITC_LED100%; FITC_LED100% - T=0 C=1.tif:0134-0950	lasR	-0.234101	2.4164	Exp1	TP1	mono
lasR_4_Multichannel - PH; TRITC_LED100%; FITC_LED100% - T=0 C=1.tif:0135-0963	lasR	0.0910109	2.4134	Exp1	TP1	mono
lasR_4_Multichannel - PH; TRITC_LED100%; FITC_LED100% - T=0 C=1.tif:0136-0956	lasR	-0.176348	2.40915	Exp1	TP1	mono
lasR_4_Multichannel - PH; TRITC_LED100%; FITC_LED100% - T=0 C=1.tif:0137-0962	lasR	-0.131783	2.52726	Exp1	TP1	mono
lasR_4_Multichannel - PH; TRITC_LED100%; FITC_LED100% - T=0 C=1.tif:0138-0967	lasR	0.222021	2.68261	Exp1	TP1	mono
lasR_4_Multichannel - PH; TRITC_LED100%; FITC_LED100% - T=0 C=1.tif:0139-0963	lasR	-0.0742749	2.4904	Exp1	TP1	mono
lasR_4_Multichannel - PH; TRITC_LED100%; FITC_LED100% - T=0 C=1.tif:0140-0976	lasR	0.0921036	2.46939	Exp1	TP1	mono
lasR_4_Multichannel - PH; TRITC_LED100%; FITC_LED100% - T=0 C=1.tif:0141-0974	lasR	0.0695061	2.35639	Exp1	TP1	mono
lasR_4_Multichannel - PH; TRITC_LED100%; FITC_LED100% - T=0 C=1.tif:0142-0976	lasR	-0.104898	2.44163	Exp1	TP1	mono
lasR_4_Multichannel - PH; TRITC_LED100%; FITC_LED100% - T=0 C=1.tif:0143-0970	lasR	-0.222688	2.29353	Exp1	TP1	mono
lasR_4_Multichannel - PH; TRITC_LED100%; FITC_LED100% - T=0 C=1.tif:0144-0971	lasR	-0.346523	2.1321	Exp1	TP1	mono
lasR_4_Multichannel - PH; TRITC_LED100%; FITC_LED100% - T=0 C=1.tif:0145-0976	lasR	-0.269522	2.33203	Exp1	TP1	mono
lasR_4_Multichannel - PH; TRITC_LED100%; FITC_LED100% - T=0 C=1.tif:0146-0984	lasR	-0.0883427	2.3102	Exp1	TP1	mono
lasR_4_Multichannel - PH; TRITC_LED100%; FITC_LED100% - T=0 C=1.tif:0147-0984	lasR	-0.509764	2.09342	Exp1	TP1	mono
lasR_4_Multichannel - PH; TRITC_LED100%; FITC_LED100% - T=0 C=1.tif:0148-0981	lasR	0.0399871	2.34381	Exp1	TP1	mono
lasR_4_Multichannel - PH; TRITC_LED100%; FITC_LED100% - T=0 C=1.tif:0149-1017	lasR	0.289552	2.81358	Exp1	TP1	mono
lasR_4_Multichannel - PH; TRITC_LED100%; FITC_LED100% - T=0 C=1.tif:0150-0989	lasR	-0.14333	2.34557	Exp1	TP1	mono
lasR_4_Multichannel - PH; TRITC_LED100%; FITC_LED100% - T=0 C=1.tif:0151-0991	lasR	-0.330773	2.03216	Exp1	TP1	mono
lasR_4_Multichannel - PH; TRITC_LED100%; FITC_LED100% - T=0 C=1.tif:0152-1003	lasR	0.190488	2.41263	Exp1	TP1	mono
lasR_4_Multichannel - PH; TRITC_LED100%; FITC_LED100% - T=0 C=1.tif:0153-0994	lasR	-0.374176	2.03164	Exp1	TP1	mono
lasR_4_Multichannel - PH; TRITC_LED100%; FITC_LED100% - T=0 C=1.tif:0154-1025	lasR	0.411332	2.54431	Exp1	TP1	mono
lasR_4_Multichannel - PH; TRITC_LED100%; FITC_LED100% - T=0 C=1.tif:0155-1004	lasR	-0.475002	2.06951	Exp1	TP1	mono
lasR_4_Multichannel - PH; TRITC_LED100%; FITC_LED100% - T=0 C=1.tif:0156-1006	lasR	-0.438875	2.0593	Exp1	TP1	mono
lasR_4_Multichannel - PH; TRITC_LED100%; FITC_LED100% - T=0 C=1.tif:0157-1007	lasR	-0.4647	2.15225	Exp1	TP1	mono
lasR_4_Multichannel - PH; TRITC_LED100%; FITC_LED100% - T=0 C=1.tif:0158-1023	lasR	-0.0171785	2.49945	Exp1	TP1	mono
lasR_4_Multichannel - PH; TRITC_LED100%; FITC_LED100% - T=0 C=1.tif:0159-1009	lasR	-0.549798	2.02207	Exp1	TP1	mono
lasR_4_Multichannel - PH; TRITC_LED100%; FITC_LED100% - T=0 C=1.tif:0160-1048	lasR	-0.0125792	2.39278	Exp1	TP1	mono
lasR_4_Multichannel - PH; TRITC_LED100%; FITC_LED100% - T=0 C=1.tif:0161-1215	lasR	0.000616358	2.61139	Exp1	TP1	mono
lasR_4_Multichannel - PH; TRITC_LED100%; FITC_LED100% - T=0 C=1.tif:0162-1242	lasR	-0.105201	2.55303	Exp1	TP1	mono
lasR_4_Multichannel - PH; TRITC_LED100%; FITC_LED100% - T=0 C=1.tif:0163-1258	lasR	-0.077868	2.6271	Exp1	TP1	mono
lasR_4_Multichannel - PH; TRITC_LED100%; FITC_LED100% - T=0 C=1.tif:0164-1292	lasR	0.0429446	2.51821	Exp1	TP1	mono
lasR_4_Multichannel - PH; TRITC_LED100%; FITC_LED100% - T=0 C=1.tif:0165-1316	lasR	-0.0633949	2.64489	Exp1	TP1	mono
lasR_4_Multichannel - PH; TRITC_LED100%; FITC_LED100% - T=0 C=1.tif:0166-1315	lasR	-0.0456698	2.55601	Exp1	TP1	mono
lasR_4_Multichannel - PH; TRITC_LED100%; FITC_LED100% - T=0 C=1.tif:0167-1344	lasR	-0.0908791	2.60137	Exp1	TP1	mono
lasR_4_Multichannel - PH; TRITC_LED100%; FITC_LED100% - T=0 C=1.tif:0168-1364	lasR	-0.119698	2.618	Exp1	TP1	mono
lasR_4_Multichannel - PH; TRITC_LED100%; FITC_LED100% - T=0 C=1.tif:0169-1377	lasR	-0.00665602	2.52372	Exp1	TP1	mono
lasR_4_Multichannel - PH; TRITC_LED100%; FITC_LED100% - T=0 C=1.tif:0170-1383	lasR	0.0111856	2.6023	Exp1	TP1	mono
lasR_4_Multichannel - PH; TRITC_LED100%; FITC_LED100% - T=0 C=1.tif:0171-1401	lasR	-0.0655123	2.62966	Exp1	TP1	mono
lasR_4_Multichannel - PH; TRITC_LED100%; FITC_LED100% - T=0 C=1.tif:0173-1495	lasR	-0.132428	2.44918	Exp1	TP1	mono
lasR_4_Multichannel - PH; TRITC_LED100%; FITC_LED100% - T=0 C=1.tif:0174-1510	lasR	0.0224091	2.79873	Exp1	TP1	mono
lasR_4_Multichannel - PH; TRITC_LED100%; FITC_LED100% - T=0 C=1.tif:0175-1504	lasR	-0.235328	2.36864	Exp1	TP1	mono
lasR_4_Multichannel - PH; TRITC_LED100%; FITC_LED100% - T=0 C=1.tif:0176-1548	lasR	-0.254577	2.49165	Exp1	TP1	mono
lasR_4_Multichannel - PH; TRITC_LED100%; FITC_LED100% - T=0 C=1.tif:0177-1555	lasR	-0.33333	2.41366	Exp1	TP1	mono
lasR_4_Multichannel - PH; TRITC_LED100%; FITC_LED100% - T=0 C=1.tif:0178-1561	lasR	0.292031	2.62104	Exp1	TP1	mono
lasR_4_Multichannel - PH; TRITC_LED100%; FITC_LED100% - T=0 C=1.tif:0179-1592	lasR	0.134982	2.81666	Exp1	TP1	mono
lasR_4_Multichannel - PH; TRITC_LED100%; FITC_LED100% - T=0 C=1.tif:0181-1578	lasR	-0.468651	2.22493	Exp1	TP1	mono
lasR_4_Multichannel - PH; TRITC_LED100%; FITC_LED100% - T=0 C=1.tif:0182-1604	lasR	0.0402041	2.73049	Exp1	TP1	mono
lasR_4_Multichannel - PH; TRITC_LED100%; FITC_LED100% - T=0 C=1.tif:0183-1591	lasR	-0.492652	2.07744	Exp1	TP1	mono
lasR_4_Multichannel - PH; TRITC_LED100%; FITC_LED100% - T=0 C=1.tif:0184-1620	lasR	0.0810506	2.69372	Exp1	TP1	mono
lasR_4_Multichannel - PH; TRITC_LED100%; FITC_LED100% - T=0 C=1.tif:0185-1595	lasR	-0.195961	2.36374	Exp1	TP1	mono
lasR_4_Multichannel - PH; TRITC_LED100%; FITC_LED100% - T=0 C=1.tif:0186-1603	lasR	-0.0680112	2.51471	Exp1	TP1	mono
lasR_4_Multichannel - PH; TRITC_LED100%; FITC_LED100% - T=0 C=1.tif:0187-1599	lasR	-0.277717	2.23699	Exp1	TP1	mono
lasR_4_Multichannel - PH; TRITC_LED100%; FITC_LED100% - T=0 C=1.tif:0188-1626	lasR	0.232926	2.6546	Exp1	TP1	mono
lasR_4_Multichannel - PH; TRITC_LED100%; FITC_LED100% - T=0 C=1.tif:0189-1613	lasR	-0.428108	2.15602	Exp1	TP1	mono
lasR_4_Multichannel - PH; TRITC_LED100%; FITC_LED100% - T=0 C=1.tif:0190-1613	lasR	-0.379849	2.0582	Exp1	TP1	mono
lasR_4_Multichannel - PH; TRITC_LED100%; FITC_LED100% - T=0 C=1.tif:0191-1618	lasR	-0.0439101	2.4233	Exp1	TP1	mono
lasR_4_Multichannel - PH; TRITC_LED100%; FITC_LED100% - T=0 C=1.tif:0192-1614	lasR	-0.0718335	2.41438	Exp1	TP1	mono
lasR_4_Multichannel - PH; TRITC_LED100%; FITC_LED100% - T=0 C=1.tif:0193-1636	lasR	-0.422614	2.15395	Exp1	TP1	mono
lasR_4_Multichannel - PH; TRITC_LED100%; FITC_LED100% - T=0 C=1.tif:0194-1630	lasR	-0.22548	2.38657	Exp1	TP1	mono
lasR_4_Multichannel - PH; TRITC_LED100%; FITC_LED100% - T=0 C=1.tif:0195-1628	lasR	-0.179456	2.05552	Exp1	TP1	mono
lasR_4_Multichannel - PH; TRITC_LED100%; FITC_LED100% - T=0 C=1.tif:0196-1629	lasR	-0.289458	2.06359	Exp1	TP1	mono
lasR_4_Multichannel - PH; TRITC_LED100%; FITC_LED100% - T=0 C=1.tif:0197-1634	lasR	-0.417188	2.15603	Exp1	TP1	mono
lasR_4_Multichannel - PH; TRITC_LED100%; FITC_LED100% - T=0 C=1.tif:0198-1638	lasR	-0.367651	2.08029	Exp1	TP1	mono
lasR_4_Multichannel - PH; TRITC_LED100%; FITC_LED100% - T=0 C=1.tif:0199-1652	lasR	0.0066762	2.3815	Exp1	TP1	mono
lasR_4_Multichannel - PH; TRITC_LED100%; FITC_LED100% - T=0 C=1.tif:0200-1641	lasR	-0.311328	2.19786	Exp1	TP1	mono
lasR_4_Multichannel - PH; TRITC_LED100%; FITC_LED100% - T=0 C=1.tif:0201-1643	lasR	-0.237379	2.07425	Exp1	TP1	mono
lasR_4_Multichannel - PH; TRITC_LED100%; FITC_LED100% - T=0 C=1.tif:0202-1648	lasR	-0.0642222	2.47927	Exp1	TP1	mono
lasR_4_Multichannel - PH; TRITC_LED100%; FITC_LED100% - T=0 C=1.tif:0203-1665	lasR	-0.338317	2.18319	Exp1	TP1	mono
lasR_4_Multichannel - PH; TRITC_LED100%; FITC_LED100% - T=0 C=1.tif:0204-1656	lasR	-0.190882	2.1106	Exp1	TP1	mono
lasR_4_Multichannel - PH; TRITC_LED100%; FITC_LED100% - T=0 C=1.tif:0205-1665	lasR	-0.349708	2.17917	Exp1	TP1	mono
lasR_4_Multichannel - PH; TRITC_LED100%; FITC_LED100% - T=0 C=1.tif:0206-1667	lasR	0.226331	2.43188	Exp1	TP1	mono
lasR_4_Multichannel - PH; TRITC_LED100%; FITC_LED100% - T=0 C=1.tif:0207-1657	lasR	-0.383672	2.13333	Exp1	TP1	mono
lasR_4_Multichannel - PH; TRITC_LED100%; FITC_LED100% - T=0 C=1.tif:0208-1662	lasR	-0.543372	1.89408	Exp1	TP1	mono
lasR_4_Multichannel - PH; TRITC_LED100%; FITC_LED100% - T=0 C=1.tif:0210-1665	lasR	-0.288069	2.14326	Exp1	TP1	mono
lasR_4_Multichannel - PH; TRITC_LED100%; FITC_LED100% - T=0 C=1.tif:0211-1682	lasR	0.0831528	2.47268	Exp1	TP1	mono
lasR_4_Multichannel - PH; TRITC_LED100%; FITC_LED100% - T=0 C=1.tif:0212-1674	lasR	-0.61366	1.8252	Exp1	TP1	mono
lasR_4_Multichannel - PH; TRITC_LED100%; FITC_LED100% - T=0 C=1.tif:0214-1682	lasR	-0.0082708	2.36137	Exp1	TP1	mono
lasR_4_Multichannel - PH; TRITC_LED100%; FITC_LED100% - T=0 C=1.tif:0215-1679	lasR	-0.195588	2.05946	Exp1	TP1	mono
lasR_4_Multichannel - PH; TRITC_LED100%; FITC_LED100% - T=0 C=1.tif:0216-1684	lasR	-0.333844	2.22416	Exp1	TP1	mono
lasR_4_Multichannel - PH; TRITC_LED100%; FITC_LED100% - T=0 C=1.tif:0217-1684	lasR	-0.645444	1.79283	Exp1	TP1	mono
lasR_4_Multichannel - PH; TRITC_LED100%; FITC_LED100% - T=0 C=1.tif:0218-1699	lasR	0.0204449	2.39581	Exp1	TP1	mono
lasR_4_Multichannel - PH; TRITC_LED100%; FITC_LED100% - T=0 C=1.tif:0219-1703	lasR	-0.0261883	2.4507	Exp1	TP1	mono
lasR_4_Multichannel - PH; TRITC_LED100%; FITC_LED100% - T=0 C=1.tif:0220-1730	lasR	-0.0336705	2.01643	Exp1	TP1	mono
lasR_4_Multichannel - PH; TRITC_LED100%; FITC_LED100% - T=0 C=1.tif:0221-1744	lasR	0.0263855	2.14898	Exp1	TP1	mono
lasR_4_Multichannel - PH; TRITC_LED100%; FITC_LED100% - T=0 C=1.tif:0222-1756	lasR	0.0730756	2.10992	Exp1	TP1	mono
lasR_4_Multichannel - PH; TRITC_LED100%; FITC_LED100% - T=0 C=1.tif:0223-1753	lasR	0.290366	2.14875	Exp1	TP1	mono
lasR_4_Multichannel - PH; TRITC_LED100%; FITC_LED100% - T=0 C=1.tif:0224-1759	lasR	0.141906	2.13736	Exp1	TP1	mono
lasR_4_Multichannel - PH; TRITC_LED100%; FITC_LED100% - T=0 C=1.tif:0225-1772	lasR	0.237819	2.15673	Exp1	TP1	mono
lasR_4_Multichannel - PH; TRITC_LED100%; FITC_LED100% - T=0 C=1.tif:0226-1780	lasR	0.0711261	2.00547	Exp1	TP1	mono
lasR_4_Multichannel - PH; TRITC_LED100%; FITC_LED100% - T=0 C=1.tif:0227-1801	lasR	0.0657024	1.98802	Exp1	TP1	mono
lasR_4_Multichannel - PH; TRITC_LED100%; FITC_LED100% - T=0 C=1.tif:0230-1993	lasR	-0.138827	2.57837	Exp1	TP1	mono
lasR_4_Multichannel - PH; TRITC_LED100%; FITC_LED100% - T=0 C=1.tif:0231-2012	lasR	-0.403912	2.32095	Exp1	TP1	mono
lasR_1_Multichannel - PH; TRITC_LED100%; FITC_LED100% - T=0 C=1.tif:0001-0130	lasR	-0.159027	1.66564	Exp2	TP1	mono
lasR_1_Multichannel - PH; TRITC_LED100%; FITC_LED100% - T=0 C=1.tif:0002-0133	lasR	-0.0337538	1.61956	Exp2	TP1	mono
lasR_1_Multichannel - PH; TRITC_LED100%; FITC_LED100% - T=0 C=1.tif:0003-0138	lasR	0.221402	1.9627	Exp2	TP1	mono
lasR_1_Multichannel - PH; TRITC_LED100%; FITC_LED100% - T=0 C=1.tif:0004-0147	lasR	0.334695	2.04785	Exp2	TP1	mono
lasR_1_Multichannel - PH; TRITC_LED100%; FITC_LED100% - T=0 C=1.tif:0005-0148	lasR	0.313815	2.03396	Exp2	TP1	mono
lasR_1_Multichannel - PH; TRITC_LED100%; FITC_LED100% - T=0 C=1.tif:0006-0158	lasR	0.273621	2.05054	Exp2	TP1	mono
lasR_1_Multichannel - PH; TRITC_LED100%; FITC_LED100% - T=0 C=1.tif:0007-0159	lasR	0.0451015	1.76009	Exp2	TP1	mono
lasR_1_Multichannel - PH; TRITC_LED100%; FITC_LED100% - T=0 C=1.tif:0008-0161	lasR	-0.0585596	1.66601	Exp2	TP1	mono
lasR_1_Multichannel - PH; TRITC_LED100%; FITC_LED100% - T=0 C=1.tif:0009-0167	lasR	-0.0606344	1.73444	Exp2	TP1	mono
lasR_1_Multichannel - PH; TRITC_LED100%; FITC_LED100% - T=0 C=1.tif:0010-0178	lasR	0.418703	2.10045	Exp2	TP1	mono
lasR_1_Multichannel - PH; TRITC_LED100%; FITC_LED100% - T=0 C=1.tif:0011-0178	lasR	0.101476	1.73753	Exp2	TP1	mono
lasR_1_Multichannel - PH; TRITC_LED100%; FITC_LED100% - T=0 C=1.tif:0012-0185	lasR	0.262691	1.94656	Exp2	TP1	mono
lasR_1_Multichannel - PH; TRITC_LED100%; FITC_LED100% - T=0 C=1.tif:0013-0185	lasR	0.0665117	1.79973	Exp2	TP1	mono
lasR_1_Multichannel - PH; TRITC_LED100%; FITC_LED100% - T=0 C=1.tif:0014-0199	lasR	0.00903112	1.75359	Exp2	TP1	mono
lasR_1_Multichannel - PH; TRITC_LED100%; FITC_LED100% - T=0 C=1.tif:0015-0217	lasR	0.293865	2.04241	Exp2	TP1	mono
lasR_1_Multichannel - PH; TRITC_LED100%; FITC_LED100% - T=0 C=1.tif:0016-0213	lasR	0.0856992	1.72404	Exp2	TP1	mono
lasR_1_Multichannel - PH; TRITC_LED100%; FITC_LED100% - T=0 C=1.tif:0017-0226	lasR	0.289076	1.96459	Exp2	TP1	mono
lasR_1_Multichannel - PH; TRITC_LED100%; FITC_LED100% - T=0 C=1.tif:0018-0239	lasR	-0.0707228	1.7434	Exp2	TP1	mono
lasR_1_Multichannel - PH; TRITC_LED100%; FITC_LED100% - T=0 C=1.tif:0019-0251	lasR	-0.097861	1.67504	Exp2	TP1	mono
lasR_1_Multichannel - PH; TRITC_LED100%; FITC_LED100% - T=0 C=1.tif:0020-0392	lasR	0.100631	1.86412	Exp2	TP1	mono
lasR_1_Multichannel - PH; TRITC_LED100%; FITC_LED100% - T=0 C=1.tif:0021-0409	lasR	0.129553	1.86607	Exp2	TP1	mono
lasR_1_Multichannel - PH; TRITC_LED100%; FITC_LED100% - T=0 C=1.tif:0022-0412	lasR	0.17605	1.84928	Exp2	TP1	mono
lasR_1_Multichannel - PH; TRITC_LED100%; FITC_LED100% - T=0 C=1.tif:0023-0409	lasR	0.199962	1.92286	Exp2	TP1	mono
lasR_1_Multichannel - PH; TRITC_LED100%; FITC_LED100% - T=0 C=1.tif:0024-0428	lasR	-0.0068355	1.75351	Exp2	TP1	mono
lasR_1_Multichannel - PH; TRITC_LED100%; FITC_LED100% - T=0 C=1.tif:0025-0426	lasR	0.0949655	1.85741	Exp2	TP1	mono
lasR_1_Multichannel - PH; TRITC_LED100%; FITC_LED100% - T=0 C=1.tif:0026-0438	lasR	0.148212	1.8571	Exp2	TP1	mono
lasR_1_Multichannel - PH; TRITC_LED100%; FITC_LED100% - T=0 C=1.tif:0027-0451	lasR	0.201072	1.86451	Exp2	TP1	mono
lasR_1_Multichannel - PH; TRITC_LED100%; FITC_LED100% - T=0 C=1.tif:0028-0455	lasR	0.191122	1.88002	Exp2	TP1	mono
lasR_1_Multichannel - PH; TRITC_LED100%; FITC_LED100% - T=0 C=1.tif:0029-0456	lasR	0.0780172	1.89444	Exp2	TP1	mono
lasR_1_Multichannel - PH; TRITC_LED100%; FITC_LED100% - T=0 C=1.tif:0030-0454	lasR	0.135059	1.86686	Exp2	TP1	mono
lasR_1_Multichannel - PH; TRITC_LED100%; FITC_LED100% - T=0 C=1.tif:0031-0462	lasR	0.167146	1.82461	Exp2	TP1	mono
lasR_1_Multichannel - PH; TRITC_LED100%; FITC_LED100% - T=0 C=1.tif:0032-0479	lasR	0.180541	1.79107	Exp2	TP1	mono
lasR_1_Multichannel - PH; TRITC_LED100%; FITC_LED100% - T=0 C=1.tif:0033-0487	lasR	0.0638374	1.85308	Exp2	TP1	mono
lasR_1_Multichannel - PH; TRITC_LED100%; FITC_LED100% - T=0 C=1.tif:0034-0491	lasR	0.17713	1.8286	Exp2	TP1	mono
lasR_1_Multichannel - PH; TRITC_LED100%; FITC_LED100% - T=0 C=1.tif:0035-0520	lasR	0.184835	1.77473	Exp2	TP1	mono
lasR_1_Multichannel - PH; TRITC_LED100%; FITC_LED100% - T=0 C=1.tif:0036-0793	lasR	-0.0607944	1.85789	Exp2	TP1	mono
lasR_1_Multichannel - PH; TRITC_LED100%; FITC_LED100% - T=0 C=1.tif:0037-0804	lasR	0.000591716	1.85605	Exp2	TP1	mono
lasR_1_Multichannel - PH; TRITC_LED100%; FITC_LED100% - T=0 C=1.tif:0038-0800	lasR	0.0477687	1.93596	Exp2	TP1	mono
lasR_1_Multichannel - PH; TRITC_LED100%; FITC_LED100% - T=0 C=1.tif:0039-0806	lasR	-0.0248726	1.88652	Exp2	TP1	mono
lasR_1_Multichannel - PH; TRITC_LED100%; FITC_LED100% - T=0 C=1.tif:0040-0811	lasR	-0.0453871	1.92424	Exp2	TP1	mono
lasR_1_Multichannel - PH; TRITC_LED100%; FITC_LED100% - T=0 C=1.tif:0041-0811	lasR	0.0667504	2.02875	Exp2	TP1	mono
lasR_1_Multichannel - PH; TRITC_LED100%; FITC_LED100% - T=0 C=1.tif:0042-0812	lasR	-0.0257575	1.80854	Exp2	TP1	mono
lasR_1_Multichannel - PH; TRITC_LED100%; FITC_LED100% - T=0 C=1.tif:0043-0829	lasR	0.152281	2.12163	Exp2	TP1	mono
lasR_1_Multichannel - PH; TRITC_LED100%; FITC_LED100% - T=0 C=1.tif:0044-0816	lasR	-0.0397093	1.93455	Exp2	TP1	mono
lasR_1_Multichannel - PH; TRITC_LED100%; FITC_LED100% - T=0 C=1.tif:0045-0824	lasR	0.0205066	1.71785	Exp2	TP1	mono
lasR_1_Multichannel - PH; TRITC_LED100%; FITC_LED100% - T=0 C=1.tif:0046-0827	lasR	-0.0755527	1.81487	Exp2	TP1	mono
lasR_1_Multichannel - PH; TRITC_LED100%; FITC_LED100% - T=0 C=1.tif:0047-0834	lasR	-0.0223262	1.89802	Exp2	TP1	mono
lasR_1_Multichannel - PH; TRITC_LED100%; FITC_LED100% - T=0 C=1.tif:0048-0833	lasR	-0.0643835	1.81341	Exp2	TP1	mono
lasR_1_Multichannel - PH; TRITC_LED100%; FITC_LED100% - T=0 C=1.tif:0049-0841	lasR	0.280239	2.2073	Exp2	TP1	mono
lasR_1_Multichannel - PH; TRITC_LED100%; FITC_LED100% - T=0 C=1.tif:0050-0830	lasR	-0.0713783	1.86284	Exp2	TP1	mono
lasR_1_Multichannel - PH; TRITC_LED100%; FITC_LED100% - T=0 C=1.tif:0051-0833	lasR	-0.00131136	1.82086	Exp2	TP1	mono
lasR_1_Multichannel - PH; TRITC_LED100%; FITC_LED100% - T=0 C=1.tif:0052-0840	lasR	-0.0469345	1.84402	Exp2	TP1	mono
lasR_1_Multichannel - PH; TRITC_LED100%; FITC_LED100% - T=0 C=1.tif:0053-0838	lasR	0.0417865	1.84825	Exp2	TP1	mono
lasR_1_Multichannel - PH; TRITC_LED100%; FITC_LED100% - T=0 C=1.tif:0054-0844	lasR	0.00638853	1.88829	Exp2	TP1	mono
lasR_1_Multichannel - PH; TRITC_LED100%; FITC_LED100% - T=0 C=1.tif:0055-0852	lasR	0.292566	2.21227	Exp2	TP1	mono
lasR_1_Multichannel - PH; TRITC_LED100%; FITC_LED100% - T=0 C=1.tif:0056-0853	lasR	0.0197096	1.90561	Exp2	TP1	mono
lasR_1_Multichannel - PH; TRITC_LED100%; FITC_LED100% - T=0 C=1.tif:0057-0851	lasR	-0.00919759	1.80611	Exp2	TP1	mono
lasR_1_Multichannel - PH; TRITC_LED100%; FITC_LED100% - T=0 C=1.tif:0058-0863	lasR	0.0567329	1.86946	Exp2	TP1	mono
lasR_1_Multichannel - PH; TRITC_LED100%; FITC_LED100% - T=0 C=1.tif:0059-0864	lasR	-0.15285	1.88769	Exp2	TP1	mono
lasR_1_Multichannel - PH; TRITC_LED100%; FITC_LED100% - T=0 C=1.tif:0060-0872	lasR	0.0152548	1.93335	Exp2	TP1	mono
lasR_1_Multichannel - PH; TRITC_LED100%; FITC_LED100% - T=0 C=1.tif:0061-0867	lasR	-0.133127	1.8135	Exp2	TP1	mono
lasR_1_Multichannel - PH; TRITC_LED100%; FITC_LED100% - T=0 C=1.tif:0062-0879	lasR	0.161555	1.99268	Exp2	TP1	mono
lasR_1_Multichannel - PH; TRITC_LED100%; FITC_LED100% - T=0 C=1.tif:0063-0872	lasR	-0.0240385	1.8296	Exp2	TP1	mono
lasR_1_Multichannel - PH; TRITC_LED100%; FITC_LED100% - T=0 C=1.tif:0064-0879	lasR	0.143472	1.9516	Exp2	TP1	mono
lasR_1_Multichannel - PH; TRITC_LED100%; FITC_LED100% - T=0 C=1.tif:0065-0881	lasR	0.0894899	1.89188	Exp2	TP1	mono
lasR_1_Multichannel - PH; TRITC_LED100%; FITC_LED100% - T=0 C=1.tif:0066-0888	lasR	0.0437618	1.93761	Exp2	TP1	mono
lasR_1_Multichannel - PH; TRITC_LED100%; FITC_LED100% - T=0 C=1.tif:0067-0887	lasR	-0.0734605	1.93979	Exp2	TP1	mono
lasR_1_Multichannel - PH; TRITC_LED100%; FITC_LED100% - T=0 C=1.tif:0068-0894	lasR	-0.079489	1.93604	Exp2	TP1	mono
lasR_1_Multichannel - PH; TRITC_LED100%; FITC_LED100% - T=0 C=1.tif:0069-0906	lasR	0.0220522	1.91272	Exp2	TP1	mono
lasR_1_Multichannel - PH; TRITC_LED100%; FITC_LED100% - T=0 C=1.tif:0070-0904	lasR	0.066034	1.90101	Exp2	TP1	mono
lasR_1_Multichannel - PH; TRITC_LED100%; FITC_LED100% - T=0 C=1.tif:0071-0894	lasR	0.169193	1.97335	Exp2	TP1	mono
lasR_1_Multichannel - PH; TRITC_LED100%; FITC_LED100% - T=0 C=1.tif:0072-0897	lasR	0.0885832	1.95234	Exp2	TP1	mono
lasR_1_Multichannel - PH; TRITC_LED100%; FITC_LED100% - T=0 C=1.tif:0073-0901	lasR	0.192434	2.04848	Exp2	TP1	mono
lasR_1_Multichannel - PH; TRITC_LED100%; FITC_LED100% - T=0 C=1.tif:0074-0905	lasR	0.048516	1.92345	Exp2	TP1	mono
lasR_1_Multichannel - PH; TRITC_LED100%; FITC_LED100% - T=0 C=1.tif:0075-0919	lasR	0.0470619	1.96472	Exp2	TP1	mono
lasR_1_Multichannel - PH; TRITC_LED100%; FITC_LED100% - T=0 C=1.tif:0076-0919	lasR	0.172666	1.96049	Exp2	TP1	mono
lasR_1_Multichannel - PH; TRITC_LED100%; FITC_LED100% - T=0 C=1.tif:0077-0921	lasR	0.140798	2.03642	Exp2	TP1	mono
lasR_1_Multichannel - PH; TRITC_LED100%; FITC_LED100% - T=0 C=1.tif:0078-0910	lasR	0.144138	1.97252	Exp2	TP1	mono
lasR_1_Multichannel - PH; TRITC_LED100%; FITC_LED100% - T=0 C=1.tif:0079-0924	lasR	0.0284844	1.92274	Exp2	TP1	mono
lasR_1_Multichannel - PH; TRITC_LED100%; FITC_LED100% - T=0 C=1.tif:0080-0922	lasR	0.151497	1.96131	Exp2	TP1	mono
lasR_1_Multichannel - PH; TRITC_LED100%; FITC_LED100% - T=0 C=1.tif:0081-0922	lasR	0.0225809	2.03745	Exp2	TP1	mono
lasR_1_Multichannel - PH; TRITC_LED100%; FITC_LED100% - T=0 C=1.tif:0082-0923	lasR	0.11099	1.99011	Exp2	TP1	mono
lasR_1_Multichannel - PH; TRITC_LED100%; FITC_LED100% - T=0 C=1.tif:0083-0924	lasR	0.0631162	2.00531	Exp2	TP1	mono
lasR_1_Multichannel - PH; TRITC_LED100%; FITC_LED100% - T=0 C=1.tif:0084-0930	lasR	0.144936	1.96491	Exp2	TP1	mono
lasR_1_Multichannel - PH; TRITC_LED100%; FITC_LED100% - T=0 C=1.tif:0085-0933	lasR	-0.0163138	1.91266	Exp2	TP1	mono
lasR_1_Multichannel - PH; TRITC_LED100%; FITC_LED100% - T=0 C=1.tif:0086-0937	lasR	0.00368378	1.92004	Exp2	TP1	mono
lasR_1_Multichannel - PH; TRITC_LED100%; FITC_LED100% - T=0 C=1.tif:0087-0934	lasR	0.0477687	1.93902	Exp2	TP1	mono
lasR_1_Multichannel - PH; TRITC_LED100%; FITC_LED100% - T=0 C=1.tif:0088-0943	lasR	0.129449	2.00196	Exp2	TP1	mono
lasR_1_Multichannel - PH; TRITC_LED100%; FITC_LED100% - T=0 C=1.tif:0089-0950	lasR	0.0176215	1.98107	Exp2	TP1	mono
lasR_1_Multichannel - PH; TRITC_LED100%; FITC_LED100% - T=0 C=1.tif:0090-0951	lasR	0.0282237	1.93599	Exp2	TP1	mono
lasR_1_Multichannel - PH; TRITC_LED100%; FITC_LED100% - T=0 C=1.tif:0091-0956	lasR	0.187071	2.03925	Exp2	TP1	mono
lasR_1_Multichannel - PH; TRITC_LED100%; FITC_LED100% - T=0 C=1.tif:0092-0957	lasR	0.110343	1.96075	Exp2	TP1	mono
lasR_1_Multichannel - PH; TRITC_LED100%; FITC_LED100% - T=0 C=1.tif:0093-0951	lasR	-0.0626656	1.94377	Exp2	TP1	mono
lasR_1_Multichannel - PH; TRITC_LED100%; FITC_LED100% - T=0 C=1.tif:0094-0957	lasR	0.152934	2.00441	Exp2	TP1	mono
lasR_1_Multichannel - PH; TRITC_LED100%; FITC_LED100% - T=0 C=1.tif:0095-0955	lasR	-0.00159056	1.96447	Exp2	TP1	mono
lasR_1_Multichannel - PH; TRITC_LED100%; FITC_LED100% - T=0 C=1.tif:0096-0956	lasR	0.138342	2.02115	Exp2	TP1	mono
lasR_1_Multichannel - PH; TRITC_LED100%; FITC_LED100% - T=0 C=1.tif:0097-0949	lasR	0.082451	1.9517	Exp2	TP1	mono
lasR_1_Multichannel - PH; TRITC_LED100%; FITC_LED100% - T=0 C=1.tif:0098-0966	lasR	0.148608	1.96518	Exp2	TP1	mono
lasR_1_Multichannel - PH; TRITC_LED100%; FITC_LED100% - T=0 C=1.tif:0099-0970	lasR	0.0391669	2.01137	Exp2	TP1	mono
lasR_1_Multichannel - PH; TRITC_LED100%; FITC_LED100% - T=0 C=1.tif:0100-0964	lasR	0.00340777	1.95542	Exp2	TP1	mono
lasR_1_Multichannel - PH; TRITC_LED100%; FITC_LED100% - T=0 C=1.tif:0101-0975	lasR	0.13645	1.99158	Exp2	TP1	mono
lasR_1_Multichannel - PH; TRITC_LED100%; FITC_LED100% - T=0 C=1.tif:0102-0981	lasR	0.386691	2.26235	Exp2	TP1	mono
lasR_1_Multichannel - PH; TRITC_LED100%; FITC_LED100% - T=0 C=1.tif:0103-0977	lasR	0.0216553	1.91394	Exp2	TP1	mono
lasR_1_Multichannel - PH; TRITC_LED100%; FITC_LED100% - T=0 C=1.tif:0104-0984	lasR	0.064997	1.98269	Exp2	TP1	mono
lasR_1_Multichannel - PH; TRITC_LED100%; FITC_LED100% - T=0 C=1.tif:0105-0988	lasR	0.0361902	1.97583	Exp2	TP1	mono
lasR_1_Multichannel - PH; TRITC_LED100%; FITC_LED100% - T=0 C=1.tif:0106-0992	lasR	-0.00350324	1.96639	Exp2	TP1	mono
lasR_1_Multichannel - PH; TRITC_LED100%; FITC_LED100% - T=0 C=1.tif:0107-0994	lasR	0.131853	1.9921	Exp2	TP1	mono
lasR_1_Multichannel - PH; TRITC_LED100%; FITC_LED100% - T=0 C=1.tif:0108-1000	lasR	-0.0453871	1.99021	Exp2	TP1	mono
lasR_1_Multichannel - PH; TRITC_LED100%; FITC_LED100% - T=0 C=1.tif:0109-1002	lasR	0.0984548	2.03008	Exp2	TP1	mono
lasR_1_Multichannel - PH; TRITC_LED100%; FITC_LED100% - T=0 C=1.tif:0110-1013	lasR	0.0770084	1.99633	Exp2	TP1	mono
lasR_1_Multichannel - PH; TRITC_LED100%; FITC_LED100% - T=0 C=1.tif:0111-1011	lasR	0.0672274	2.04495	Exp2	TP1	mono
lasR_1_Multichannel - PH; TRITC_LED100%; FITC_LED100% - T=0 C=1.tif:0112-1011	lasR	0.106513	1.98237	Exp2	TP1	mono
lasR_1_Multichannel - PH; TRITC_LED100%; FITC_LED100% - T=0 C=1.tif:0113-1031	lasR	0.315321	2.22931	Exp2	TP1	mono
lasR_1_Multichannel - PH; TRITC_LED100%; FITC_LED100% - T=0 C=1.tif:0114-1023	lasR	-0.0779879	1.94368	Exp2	TP1	mono
lasR_1_Multichannel - PH; TRITC_LED100%; FITC_LED100% - T=0 C=1.tif:0115-1025	lasR	-0.0421044	1.93165	Exp2	TP1	mono
lasR_1_Multichannel - PH; TRITC_LED100%; FITC_LED100% - T=0 C=1.tif:0116-1036	lasR	0.129036	1.95489	Exp2	TP1	mono
lasR_1_Multichannel - PH; TRITC_LED100%; FITC_LED100% - T=0 C=1.tif:0117-1029	lasR	-0.168015	1.9095	Exp2	TP1	mono
lasR_1_Multichannel - PH; TRITC_LED100%; FITC_LED100% - T=0 C=1.tif:0118-1034	lasR	-0.0739551	1.91	Exp2	TP1	mono
lasR_1_Multichannel - PH; TRITC_LED100%; FITC_LED100% - T=0 C=1.tif:0119-1055	lasR	0.0370428	1.91648	Exp2	TP1	mono
lasR_1_Multichannel - PH; TRITC_LED100%; FITC_LED100% - T=0 C=1.tif:0120-1063	lasR	0.134174	1.99272	Exp2	TP1	mono
lasR_1_Multichannel - PH; TRITC_LED100%; FITC_LED100% - T=0 C=1.tif:0121-1061	lasR	-0.0387955	1.93858	Exp2	TP1	mono
lasR_1_Multichannel - PH; TRITC_LED100%; FITC_LED100% - T=0 C=1.tif:0122-1059	lasR	-0.022717	1.89393	Exp2	TP1	mono
lasR_1_Multichannel - PH; TRITC_LED100%; FITC_LED100% - T=0 C=1.tif:0123-1065	lasR	-0.0419511	1.93552	Exp2	TP1	mono
lasR_1_Multichannel - PH; TRITC_LED100%; FITC_LED100% - T=0 C=1.tif:0124-1062	lasR	-0.0659462	1.8633	Exp2	TP1	mono
lasR_1_Multichannel - PH; TRITC_LED100%; FITC_LED100% - T=0 C=1.tif:0125-1084	lasR	-0.0904301	1.89717	Exp2	TP1	mono
lasR_1_Multichannel - PH; TRITC_LED100%; FITC_LED100% - T=0 C=1.tif:0126-1087	lasR	-0.0553342	1.88325	Exp2	TP1	mono
lasR_1_Multichannel - PH; TRITC_LED100%; FITC_LED100% - T=0 C=1.tif:0127-1336	lasR	0.0633567	2.02314	Exp2	TP1	mono
lasR_1_Multichannel - PH; TRITC_LED100%; FITC_LED100% - T=0 C=1.tif:0128-1340	lasR	0.0202411	2.02209	Exp2	TP1	mono
lasR_1_Multichannel - PH; TRITC_LED100%; FITC_LED100% - T=0 C=1.tif:0129-1350	lasR	0.118504	2.12263	Exp2	TP1	mono
lasR_1_Multichannel - PH; TRITC_LED100%; FITC_LED100% - T=0 C=1.tif:0130-1360	lasR	-0.00350324	2.0851	Exp2	TP1	mono
lasR_1_Multichannel - PH; TRITC_LED100%; FITC_LED100% - T=0 C=1.tif:0131-1357	lasR	0.0136847	1.98832	Exp2	TP1	mono
lasR_1_Multichannel - PH; TRITC_LED100%; FITC_LED100% - T=0 C=1.tif:0132-1374	lasR	-0.0320029	1.9646	Exp2	TP1	mono
lasR_1_Multichannel - PH; TRITC_LED100%; FITC_LED100% - T=0 C=1.tif:0133-1374	lasR	0.0738117	2.00935	Exp2	TP1	mono
lasR_1_Multichannel - PH; TRITC_LED100%; FITC_LED100% - T=0 C=1.tif:0134-1378	lasR	0.0169976	2.00671	Exp2	TP1	mono
lasR_1_Multichannel - PH; TRITC_LED100%; FITC_LED100% - T=0 C=1.tif:0135-1382	lasR	0.162577	2.03327	Exp2	TP1	mono
lasR_1_Multichannel - PH; TRITC_LED100%; FITC_LED100% - T=0 C=1.tif:0136-1380	lasR	0.0343087	1.99131	Exp2	TP1	mono
lasR_1_Multichannel - PH; TRITC_LED100%; FITC_LED100% - T=0 C=1.tif:0137-1389	lasR	-0.0930653	2.05014	Exp2	TP1	mono
lasR_1_Multichannel - PH; TRITC_LED100%; FITC_LED100% - T=0 C=1.tif:0138-1402	lasR	-0.0664323	1.89544	Exp2	TP1	mono
lasR_1_Multichannel - PH; TRITC_LED100%; FITC_LED100% - T=0 C=1.tif:0139-1404	lasR	0.0307371	1.99808	Exp2	TP1	mono
lasR_1_Multichannel - PH; TRITC_LED100%; FITC_LED100% - T=0 C=1.tif:0140-1409	lasR	-0.0250199	2.05623	Exp2	TP1	mono
lasR_1_Multichannel - PH; TRITC_LED100%; FITC_LED100% - T=0 C=1.tif:0141-1405	lasR	-0.140819	1.96672	Exp2	TP1	mono
lasR_1_Multichannel - PH; TRITC_LED100%; FITC_LED100% - T=0 C=1.tif:0142-1407	lasR	0.0078485	2.03461	Exp2	TP1	mono
lasR_1_Multichannel - PH; TRITC_LED100%; FITC_LED100% - T=0 C=1.tif:0143-1423	lasR	0.0582767	2.01506	Exp2	TP1	mono
lasR_1_Multichannel - PH; TRITC_LED100%; FITC_LED100% - T=0 C=1.tif:0144-1418	lasR	0.00771183	2.05441	Exp2	TP1	mono
lasR_1_Multichannel - PH; TRITC_LED100%; FITC_LED100% - T=0 C=1.tif:0145-1426	lasR	0.0534648	1.99158	Exp2	TP1	mono
lasR_1_Multichannel - PH; TRITC_LED100%; FITC_LED100% - T=0 C=1.tif:0146-1432	lasR	0.115492	2.01594	Exp2	TP1	mono
lasR_1_Multichannel - PH; TRITC_LED100%; FITC_LED100% - T=0 C=1.tif:0147-1429	lasR	-0.00298925	1.97702	Exp2	TP1	mono
lasR_1_Multichannel - PH; TRITC_LED100%; FITC_LED100% - T=0 C=1.tif:0148-1438	lasR	-0.0878675	2.04697	Exp2	TP1	mono
lasR_1_Multichannel - PH; TRITC_LED100%; FITC_LED100% - T=0 C=1.tif:0149-1439	lasR	0.0242507	2.04734	Exp2	TP1	mono
lasR_1_Multichannel - PH; TRITC_LED100%; FITC_LED100% - T=0 C=1.tif:0150-1443	lasR	-0.0442045	1.98829	Exp2	TP1	mono
lasR_1_Multichannel - PH; TRITC_LED100%; FITC_LED100% - T=0 C=1.tif:0151-1446	lasR	0.00368378	2.07177	Exp2	TP1	mono
lasR_1_Multichannel - PH; TRITC_LED100%; FITC_LED100% - T=0 C=1.tif:0152-1468	lasR	-0.0243327	2.07723	Exp2	TP1	mono
lasR_1_Multichannel - PH; TRITC_LED100%; FITC_LED100% - T=0 C=1.tif:0153-1465	lasR	-0.065191	1.99832	Exp2	TP1	mono
lasR_1_Multichannel - PH; TRITC_LED100%; FITC_LED100% - T=0 C=1.tif:0154-1461	lasR	0.0938834	2.10562	Exp2	TP1	mono
lasR_1_Multichannel - PH; TRITC_LED100%; FITC_LED100% - T=0 C=1.tif:0155-1472	lasR	0.040056	2.04968	Exp2	TP1	mono
lasR_1_Multichannel - PH; TRITC_LED100%; FITC_LED100% - T=0 C=1.tif:0156-1473	lasR	0.066989	1.94688	Exp2	TP1	mono
lasR_1_Multichannel - PH; TRITC_LED100%; FITC_LED100% - T=0 C=1.tif:0157-1497	lasR	-0.155563	1.87723	Exp2	TP1	mono
lasR_1_Multichannel - PH; TRITC_LED100%; FITC_LED100% - T=0 C=1.tif:0158-1500	lasR	0.0269179	2.02398	Exp2	TP1	mono
lasR_2_Multichannel - PH; TRITC_LED100%; FITC_LED100% - T=0 C=1.tif:0001-0085	lasR	0.0503371	1.76348	Exp2	TP1	mono
lasR_2_Multichannel - PH; TRITC_LED100%; FITC_LED100% - T=0 C=1.tif:0002-0095	lasR	0.157702	1.88706	Exp2	TP1	mono
lasR_2_Multichannel - PH; TRITC_LED100%; FITC_LED100% - T=0 C=1.tif:0003-0101	lasR	0.13175	1.85912	Exp2	TP1	mono
lasR_2_Multichannel - PH; TRITC_LED100%; FITC_LED100% - T=0 C=1.tif:0004-0122	lasR	0.264384	1.90151	Exp2	TP1	mono
lasR_2_Multichannel - PH; TRITC_LED100%; FITC_LED100% - T=0 C=1.tif:0005-0125	lasR	0.147916	1.79278	Exp2	TP1	mono
lasR_2_Multichannel - PH; TRITC_LED100%; FITC_LED100% - T=0 C=1.tif:0006-0127	lasR	0.217456	1.91786	Exp2	TP1	mono
lasR_2_Multichannel - PH; TRITC_LED100%; FITC_LED100% - T=0 C=1.tif:0007-0136	lasR	0.0680212	1.75379	Exp2	TP1	mono
lasR_2_Multichannel - PH; TRITC_LED100%; FITC_LED100% - T=0 C=1.tif:0008-0145	lasR	0.184925	1.83164	Exp2	TP1	mono
lasR_2_Multichannel - PH; TRITC_LED100%; FITC_LED100% - T=0 C=1.tif:0009-0149	lasR	0.219839	1.93133	Exp2	TP1	mono
lasR_2_Multichannel - PH; TRITC_LED100%; FITC_LED100% - T=0 C=1.tif:0010-0150	lasR	0.118186	1.80471	Exp2	TP1	mono
lasR_2_Multichannel - PH; TRITC_LED100%; FITC_LED100% - T=0 C=1.tif:0011-0162	lasR	0.0859276	1.8513	Exp2	TP1	mono
lasR_2_Multichannel - PH; TRITC_LED100%; FITC_LED100% - T=0 C=1.tif:0012-0168	lasR	0.128829	1.76843	Exp2	TP1	mono
lasR_2_Multichannel - PH; TRITC_LED100%; FITC_LED100% - T=0 C=1.tif:0013-0171	lasR	0.206699	1.78752	Exp2	TP1	mono
lasR_2_Multichannel - PH; TRITC_LED100%; FITC_LED100% - T=0 C=1.tif:0014-0177	lasR	0.00248649	1.80293	Exp2	TP1	mono
lasR_2_Multichannel - PH; TRITC_LED100%; FITC_LED100% - T=0 C=1.tif:0015-0186	lasR	0.143072	1.84425	Exp2	TP1	mono
lasR_2_Multichannel - PH; TRITC_LED100%; FITC_LED100% - T=0 C=1.tif:0016-0194	lasR	0.0853565	1.73222	Exp2	TP1	mono
lasR_2_Multichannel - PH; TRITC_LED100%; FITC_LED100% - T=0 C=1.tif:0017-0231	lasR	-0.0170367	1.85225	Exp2	TP1	mono
lasR_2_Multichannel - PH; TRITC_LED100%; FITC_LED100% - T=0 C=1.tif:0018-0247	lasR	0.227899	2.11152	Exp2	TP1	mono
lasR_2_Multichannel - PH; TRITC_LED100%; FITC_LED100% - T=0 C=1.tif:0019-0240	lasR	-0.0334531	1.90775	Exp2	TP1	mono
lasR_2_Multichannel - PH; TRITC_LED100%; FITC_LED100% - T=0 C=1.tif:0020-0246	lasR	0.301946	2.22576	Exp2	TP1	mono
lasR_2_Multichannel - PH; TRITC_LED100%; FITC_LED100% - T=0 C=1.tif:0021-0261	lasR	0.279606	2.18093	Exp2	TP1	mono
lasR_2_Multichannel - PH; TRITC_LED100%; FITC_LED100% - T=0 C=1.tif:0022-0260	lasR	0.283873	2.152	Exp2	TP1	mono
lasR_2_Multichannel - PH; TRITC_LED100%; FITC_LED100% - T=0 C=1.tif:0023-0256	lasR	0.000730638	1.8586	Exp2	TP1	mono
lasR_2_Multichannel - PH; TRITC_LED100%; FITC_LED100% - T=0 C=1.tif:0024-0271	lasR	-0.00107883	1.83542	Exp2	TP1	mono
lasR_2_Multichannel - PH; TRITC_LED100%; FITC_LED100% - T=0 C=1.tif:0025-0265	lasR	-0.0158806	1.84129	Exp2	TP1	mono
lasR_2_Multichannel - PH; TRITC_LED100%; FITC_LED100% - T=0 C=1.tif:0026-0272	lasR	-0.0990246	1.78944	Exp2	TP1	mono
lasR_2_Multichannel - PH; TRITC_LED100%; FITC_LED100% - T=0 C=1.tif:0027-0277	lasR	0.221959	2.15165	Exp2	TP1	mono
lasR_2_Multichannel - PH; TRITC_LED100%; FITC_LED100% - T=0 C=1.tif:0028-0282	lasR	0.249498	2.14169	Exp2	TP1	mono
lasR_2_Multichannel - PH; TRITC_LED100%; FITC_LED100% - T=0 C=1.tif:0029-0277	lasR	0.311965	2.18927	Exp2	TP1	mono
lasR_2_Multichannel - PH; TRITC_LED100%; FITC_LED100% - T=0 C=1.tif:0030-0289	lasR	0.294218	2.1867	Exp2	TP1	mono
lasR_2_Multichannel - PH; TRITC_LED100%; FITC_LED100% - T=0 C=1.tif:0031-0298	lasR	0.324183	2.23138	Exp2	TP1	mono
lasR_2_Multichannel - PH; TRITC_LED100%; FITC_LED100% - T=0 C=1.tif:0032-0302	lasR	0.206612	2.14012	Exp2	TP1	mono
lasR_2_Multichannel - PH; TRITC_LED100%; FITC_LED100% - T=0 C=1.tif:0033-0299	lasR	0.0680212	2.22247	Exp2	TP1	mono
lasR_2_Multichannel - PH; TRITC_LED100%; FITC_LED100% - T=0 C=1.tif:0034-0313	lasR	0.273621	2.21946	Exp2	TP1	mono
lasR_2_Multichannel - PH; TRITC_LED100%; FITC_LED100% - T=0 C=1.tif:0035-0322	lasR	0.186981	2.18031	Exp2	TP1	mono
lasR_2_Multichannel - PH; TRITC_LED100%; FITC_LED100% - T=0 C=1.tif:0036-0427	lasR	0.362217	2.21573	Exp2	TP1	mono
lasR_2_Multichannel - PH; TRITC_LED100%; FITC_LED100% - T=0 C=1.tif:0037-0429	lasR	0.252543	2.16774	Exp2	TP1	mono
lasR_2_Multichannel - PH; TRITC_LED100%; FITC_LED100% - T=0 C=1.tif:0038-0452	lasR	0.142571	2.11139	Exp2	TP1	mono
lasR_2_Multichannel - PH; TRITC_LED100%; FITC_LED100% - T=0 C=1.tif:0039-0445	lasR	-0.0324524	1.83053	Exp2	TP1	mono
lasR_2_Multichannel - PH; TRITC_LED100%; FITC_LED100% - T=0 C=1.tif:0040-0444	lasR	0.075296	1.80141	Exp2	TP1	mono
lasR_2_Multichannel - PH; TRITC_LED100%; FITC_LED100% - T=0 C=1.tif:0041-0444	lasR	0.221151	2.089	Exp2	TP1	mono
lasR_2_Multichannel - PH; TRITC_LED100%; FITC_LED100% - T=0 C=1.tif:0042-0465	lasR	0.275494	2.28136	Exp2	TP1	mono
lasR_2_Multichannel - PH; TRITC_LED100%; FITC_LED100% - T=0 C=1.tif:0043-0460	lasR	0.234354	2.13284	Exp2	TP1	mono
lasR_2_Multichannel - PH; TRITC_LED100%; FITC_LED100% - T=0 C=1.tif:0044-0458	lasR	-0.08408	1.80826	Exp2	TP1	mono
lasR_2_Multichannel - PH; TRITC_LED100%; FITC_LED100% - T=0 C=1.tif:0045-0463	lasR	-0.0707228	1.81466	Exp2	TP1	mono
lasR_2_Multichannel - PH; TRITC_LED100%; FITC_LED100% - T=0 C=1.tif:0046-0473	lasR	0.313026	2.22413	Exp2	TP1	mono
lasR_2_Multichannel - PH; TRITC_LED100%; FITC_LED100% - T=0 C=1.tif:0047-0492	lasR	0.205516	2.16012	Exp2	TP1	mono
lasR_2_Multichannel - PH; TRITC_LED100%; FITC_LED100% - T=0 C=1.tif:0048-0476	lasR	0.190405	2.17724	Exp2	TP1	mono
lasR_2_Multichannel - PH; TRITC_LED100%; FITC_LED100% - T=0 C=1.tif:0049-0485	lasR	0.117974	2.21893	Exp2	TP1	mono
lasR_2_Multichannel - PH; TRITC_LED100%; FITC_LED100% - T=0 C=1.tif:0050-0495	lasR	0.212225	2.1059	Exp2	TP1	mono
lasR_2_Multichannel - PH; TRITC_LED100%; FITC_LED100% - T=0 C=1.tif:0051-0489	lasR	0.191122	2.2085	Exp2	TP1	mono
lasR_2_Multichannel - PH; TRITC_LED100%; FITC_LED100% - T=0 C=1.tif:0052-0498	lasR	0.260914	2.19003	Exp2	TP1	mono
lasR_2_Multichannel - PH; TRITC_LED100%; FITC_LED100% - T=0 C=1.tif:0053-0507	lasR	0.361269	2.27001	Exp2	TP1	mono
lasR_2_Multichannel - PH; TRITC_LED100%; FITC_LED100% - T=0 C=1.tif:0054-0499	lasR	0.30783	2.19379	Exp2	TP1	mono
lasR_2_Multichannel - PH; TRITC_LED100%; FITC_LED100% - T=0 C=1.tif:0055-0507	lasR	0.221903	2.05745	Exp2	TP1	mono
lasR_2_Multichannel - PH; TRITC_LED100%; FITC_LED100% - T=0 C=1.tif:0056-0514	lasR	0.288647	2.22786	Exp2	TP1	mono
lasR_2_Multichannel - PH; TRITC_LED100%; FITC_LED100% - T=0 C=1.tif:0057-0511	lasR	0.238311	2.16247	Exp2	TP1	mono
lasR_2_Multichannel - PH; TRITC_LED100%; FITC_LED100% - T=0 C=1.tif:0058-0520	lasR	0.278875	2.14099	Exp2	TP1	mono
lasR_2_Multichannel - PH; TRITC_LED100%; FITC_LED100% - T=0 C=1.tif:0059-0529	lasR	0.567679	2.43494	Exp2	TP1	mono
lasR_2_Multichannel - PH; TRITC_LED100%; FITC_LED100% - T=0 C=1.tif:0060-0531	lasR	0.482717	2.39138	Exp2	TP1	mono
lasR_2_Multichannel - PH; TRITC_LED100%; FITC_LED100% - T=0 C=1.tif:0061-0548	lasR	0.109695	2.18838	Exp2	TP1	mono
lasR_2_Multichannel - PH; TRITC_LED100%; FITC_LED100% - T=0 C=1.tif:0062-0538	lasR	0.534085	2.43195	Exp2	TP1	mono
lasR_2_Multichannel - PH; TRITC_LED100%; FITC_LED100% - T=0 C=1.tif:0063-0555	lasR	0.25376	2.12941	Exp2	TP1	mono
lasR_2_Multichannel - PH; TRITC_LED100%; FITC_LED100% - T=0 C=1.tif:0064-0552	lasR	0.195372	2.03903	Exp2	TP1	mono
lasR_2_Multichannel - PH; TRITC_LED100%; FITC_LED100% - T=0 C=1.tif:0065-0554	lasR	0.204995	2.05058	Exp2	TP1	mono
lasR_2_Multichannel - PH; TRITC_LED100%; FITC_LED100% - T=0 C=1.tif:0066-0573	lasR	0.15683	2.17178	Exp2	TP1	mono
lasR_2_Multichannel - PH; TRITC_LED100%; FITC_LED100% - T=0 C=1.tif:0067-0763	lasR	0.589379	2.37289	Exp2	TP1	mono
lasR_2_Multichannel - PH; TRITC_LED100%; FITC_LED100% - T=0 C=1.tif:0068-0741	lasR	0.234354	2.02985	Exp2	TP1	mono
lasR_2_Multichannel - PH; TRITC_LED100%; FITC_LED100% - T=0 C=1.tif:0069-0744	lasR	0.246879	2.02772	Exp2	TP1	mono
lasR_2_Multichannel - PH; TRITC_LED100%; FITC_LED100% - T=0 C=1.tif:0070-0772	lasR	0.292755	2.0119	Exp2	TP1	mono
lasR_2_Multichannel - PH; TRITC_LED100%; FITC_LED100% - T=0 C=1.tif:0071-0776	lasR	0.290124	2.02034	Exp2	TP1	mono
lasR_2_Multichannel - PH; TRITC_LED100%; FITC_LED100% - T=0 C=1.tif:0072-0774	lasR	0.223181	1.96305	Exp2	TP1	mono
lasR_2_Multichannel - PH; TRITC_LED100%; FITC_LED100% - T=0 C=1.tif:0073-0803	lasR	0.220593	2.00854	Exp2	TP1	mono
lasR_3_Multichannel - PH; TRITC_LED100%; FITC_LED100% - T=0 C=1.tif:0001-0050	lasR	0.0708276	1.77811	Exp2	TP1	mono
lasR_3_Multichannel - PH; TRITC_LED100%; FITC_LED100% - T=0 C=1.tif:0002-0052	lasR	0.0306506	1.56093	Exp2	TP1	mono
lasR_3_Multichannel - PH; TRITC_LED100%; FITC_LED100% - T=0 C=1.tif:0003-0069	lasR	0.0564887	1.63271	Exp2	TP1	mono
lasR_3_Multichannel - PH; TRITC_LED100%; FITC_LED100% - T=0 C=1.tif:0004-0075	lasR	0.184925	1.77005	Exp2	TP1	mono
lasR_3_Multichannel - PH; TRITC_LED100%; FITC_LED100% - T=0 C=1.tif:0005-0080	lasR	0.0465622	1.67926	Exp2	TP1	mono
lasR_3_Multichannel - PH; TRITC_LED100%; FITC_LED100% - T=0 C=1.tif:0006-0089	lasR	0.116947	1.67357	Exp2	TP1	mono
lasR_3_Multichannel - PH; TRITC_LED100%; FITC_LED100% - T=0 C=1.tif:0007-0103	lasR	0.25002	1.95234	Exp2	TP1	mono
lasR_3_Multichannel - PH; TRITC_LED100%; FITC_LED100% - T=0 C=1.tif:0008-0111	lasR	0.131544	1.70641	Exp2	TP1	mono
lasR_3_Multichannel - PH; TRITC_LED100%; FITC_LED100% - T=0 C=1.tif:0009-0121	lasR	0.057668	1.65411	Exp2	TP1	mono
lasR_3_Multichannel - PH; TRITC_LED100%; FITC_LED100% - T=0 C=1.tif:0010-0121	lasR	0.00110088	1.6675	Exp2	TP1	mono
lasR_3_Multichannel - PH; TRITC_LED100%; FITC_LED100% - T=0 C=1.tif:0011-0149	lasR	0.0934348	1.7366	Exp2	TP1	mono
lasR_3_Multichannel - PH; TRITC_LED100%; FITC_LED100% - T=0 C=1.tif:0012-0148	lasR	0.0901311	1.63148	Exp2	TP1	mono
lasR_3_Multichannel - PH; TRITC_LED100%; FITC_LED100% - T=0 C=1.tif:0013-0161	lasR	0.0194436	1.69577	Exp2	TP1	mono
lasR_3_Multichannel - PH; TRITC_LED100%; FITC_LED100% - T=0 C=1.tif:0014-0171	lasR	0.0672274	1.66729	Exp2	TP1	mono
lasR_3_Multichannel - PH; TRITC_LED100%; FITC_LED100% - T=0 C=1.tif:0015-0184	lasR	0.0740464	1.52631	Exp2	TP1	mono
lasR_3_Multichannel - PH; TRITC_LED100%; FITC_LED100% - T=0 C=1.tif:0016-0243	lasR	0.241514	1.80912	Exp2	TP1	mono
lasR_3_Multichannel - PH; TRITC_LED100%; FITC_LED100% - T=0 C=1.tif:0017-0259	lasR	0.214806	1.82437	Exp2	TP1	mono
lasR_3_Multichannel - PH; TRITC_LED100%; FITC_LED100% - T=0 C=1.tif:0018-0282	lasR	0.229734	1.76681	Exp2	TP1	mono
lasR_3_Multichannel - PH; TRITC_LED100%; FITC_LED100% - T=0 C=1.tif:0019-0277	lasR	0.209227	1.91156	Exp2	TP1	mono
lasR_3_Multichannel - PH; TRITC_LED100%; FITC_LED100% - T=0 C=1.tif:0020-0295	lasR	0.106948	1.93379	Exp2	TP1	mono
lasR_3_Multichannel - PH; TRITC_LED100%; FITC_LED100% - T=0 C=1.tif:0021-0290	lasR	0.177685	1.82552	Exp2	TP1	mono
lasR_3_Multichannel - PH; TRITC_LED100%; FITC_LED100% - T=0 C=1.tif:0022-0307	lasR	0.184137	1.78671	Exp2	TP1	mono
lasR_3_Multichannel - PH; TRITC_LED100%; FITC_LED100% - T=0 C=1.tif:0023-0304	lasR	0.138646	1.81301	Exp2	TP1	mono
lasR_3_Multichannel - PH; TRITC_LED100%; FITC_LED100% - T=0 C=1.tif:0024-0304	lasR	0.162386	1.75668	Exp2	TP1	mono
lasR_3_Multichannel - PH; TRITC_LED100%; FITC_LED100% - T=0 C=1.tif:0025-0317	lasR	0.265141	1.91409	Exp2	TP1	mono
lasR_3_Multichannel - PH; TRITC_LED100%; FITC_LED100% - T=0 C=1.tif:0026-0318	lasR	0.286398	1.8587	Exp2	TP1	mono
lasR_3_Multichannel - PH; TRITC_LED100%; FITC_LED100% - T=0 C=1.tif:0027-0330	lasR	0.273769	1.80185	Exp2	TP1	mono
lasR_3_Multichannel - PH; TRITC_LED100%; FITC_LED100% - T=0 C=1.tif:0028-0339	lasR	0.209141	1.87155	Exp2	TP1	mono
lasR_3_Multichannel - PH; TRITC_LED100%; FITC_LED100% - T=0 C=1.tif:0029-0331	lasR	0.153879	1.86553	Exp2	TP1	mono
lasR_3_Multichannel - PH; TRITC_LED100%; FITC_LED100% - T=0 C=1.tif:0030-0339	lasR	0.101696	1.79853	Exp2	TP1	mono
lasR_3_Multichannel - PH; TRITC_LED100%; FITC_LED100% - T=0 C=1.tif:0031-0348	lasR	0.161268	1.71544	Exp2	TP1	mono
lasR_3_Multichannel - PH; TRITC_LED100%; FITC_LED100% - T=0 C=1.tif:0032-0391	lasR	-0.0980353	1.66586	Exp2	TP1	mono
lasR_3_Multichannel - PH; TRITC_LED100%; FITC_LED100% - T=0 C=1.tif:0033-0388	lasR	0.14841	2.01217	Exp2	TP1	mono
lasR_3_Multichannel - PH; TRITC_LED100%; FITC_LED100% - T=0 C=1.tif:0034-0397	lasR	0.0566108	2.03048	Exp2	TP1	mono
lasR_3_Multichannel - PH; TRITC_LED100%; FITC_LED100% - T=0 C=1.tif:0035-0405	lasR	0.135772	1.96688	Exp2	TP1	mono
lasR_3_Multichannel - PH; TRITC_LED100%; FITC_LED100% - T=0 C=1.tif:0036-0411	lasR	0.111098	2.02732	Exp2	TP1	mono
lasR_3_Multichannel - PH; TRITC_LED100%; FITC_LED100% - T=0 C=1.tif:0037-0423	lasR	-0.228276	1.59955	Exp2	TP1	mono
lasR_3_Multichannel - PH; TRITC_LED100%; FITC_LED100% - T=0 C=1.tif:0038-0430	lasR	0.134957	1.91983	Exp2	TP1	mono
lasR_3_Multichannel - PH; TRITC_LED100%; FITC_LED100% - T=0 C=1.tif:0039-0427	lasR	-0.135908	1.58492	Exp2	TP1	mono
lasR_3_Multichannel - PH; TRITC_LED100%; FITC_LED100% - T=0 C=1.tif:0040-0433	lasR	-0.078321	1.61886	Exp2	TP1	mono
lasR_3_Multichannel - PH; TRITC_LED100%; FITC_LED100% - T=0 C=1.tif:0041-0437	lasR	0.252983	2.07603	Exp2	TP1	mono
lasR_3_Multichannel - PH; TRITC_LED100%; FITC_LED100% - T=0 C=1.tif:0042-0432	lasR	-0.0971644	1.79219	Exp2	TP1	mono
lasR_3_Multichannel - PH; TRITC_LED100%; FITC_LED100% - T=0 C=1.tif:0043-0456	lasR	-0.08872	1.75161	Exp2	TP1	mono
lasR_3_Multichannel - PH; TRITC_LED100%; FITC_LED100% - T=0 C=1.tif:0044-0457	lasR	-0.209169	1.59448	Exp2	TP1	mono
lasR_3_Multichannel - PH; TRITC_LED100%; FITC_LED100% - T=0 C=1.tif:0045-0459	lasR	-0.0264963	1.70866	Exp2	TP1	mono
lasR_3_Multichannel - PH; TRITC_LED100%; FITC_LED100% - T=0 C=1.tif:0046-0470	lasR	0.137532	1.9728	Exp2	TP1	mono
lasR_3_Multichannel - PH; TRITC_LED100%; FITC_LED100% - T=0 C=1.tif:0047-0463	lasR	-0.0809394	1.77403	Exp2	TP1	mono
lasR_3_Multichannel - PH; TRITC_LED100%; FITC_LED100% - T=0 C=1.tif:0048-0463	lasR	-0.186427	1.65424	Exp2	TP1	mono
lasR_3_Multichannel - PH; TRITC_LED100%; FITC_LED100% - T=0 C=1.tif:0049-0485	lasR	-0.124023	1.68381	Exp2	TP1	mono
lasR_3_Multichannel - PH; TRITC_LED100%; FITC_LED100% - T=0 C=1.tif:0050-0491	lasR	-0.271288	1.63577	Exp2	TP1	mono
lasR_3_Multichannel - PH; TRITC_LED100%; FITC_LED100% - T=0 C=1.tif:0051-0496	lasR	0.0870297	1.79623	Exp2	TP1	mono
lasR_3_Multichannel - PH; TRITC_LED100%; FITC_LED100% - T=0 C=1.tif:0052-0512	lasR	-0.236432	1.55915	Exp2	TP1	mono
lasR_3_Multichannel - PH; TRITC_LED100%; FITC_LED100% - T=0 C=1.tif:0053-0519	lasR	-0.0751114	1.69068	Exp2	TP1	mono
lasR_3_Multichannel - PH; TRITC_LED100%; FITC_LED100% - T=0 C=1.tif:0054-0548	lasR	0.0984548	1.88082	Exp2	TP1	mono
lasR_3_Multichannel - PH; TRITC_LED100%; FITC_LED100% - T=0 C=1.tif:0055-0952	lasR	-0.0125263	1.83717	Exp2	TP1	mono
lasR_3_Multichannel - PH; TRITC_LED100%; FITC_LED100% - T=0 C=1.tif:0056-0976	lasR	0.167052	2.13069	Exp2	TP1	mono
lasR_3_Multichannel - PH; TRITC_LED100%; FITC_LED100% - T=0 C=1.tif:0057-0967	lasR	0.075062	1.81205	Exp2	TP1	mono
lasR_3_Multichannel - PH; TRITC_LED100%; FITC_LED100% - T=0 C=1.tif:0058-0974	lasR	-0.0707228	1.7925	Exp2	TP1	mono
lasR_3_Multichannel - PH; TRITC_LED100%; FITC_LED100% - T=0 C=1.tif:0059-0989	lasR	0.343994	2.18898	Exp2	TP1	mono
lasR_3_Multichannel - PH; TRITC_LED100%; FITC_LED100% - T=0 C=1.tif:0060-0999	lasR	0.504881	2.4338	Exp2	TP1	mono
lasR_3_Multichannel - PH; TRITC_LED100%; FITC_LED100% - T=0 C=1.tif:0061-1001	lasR	-0.00117183	1.92037	Exp2	TP1	mono
lasR_3_Multichannel - PH; TRITC_LED100%; FITC_LED100% - T=0 C=1.tif:0062-1001	lasR	0.0847082	1.88451	Exp2	TP1	mono
lasR_3_Multichannel - PH; TRITC_LED100%; FITC_LED100% - T=0 C=1.tif:0063-1001	lasR	-0.0318531	1.81628	Exp2	TP1	mono
lasR_3_Multichannel - PH; TRITC_LED100%; FITC_LED100% - T=0 C=1.tif:0064-1006	lasR	0.286614	2.10316	Exp2	TP1	mono
lasR_3_Multichannel - PH; TRITC_LED100%; FITC_LED100% - T=0 C=1.tif:0065-1001	lasR	0.0742809	1.93962	Exp2	TP1	mono
lasR_3_Multichannel - PH; TRITC_LED100%; FITC_LED100% - T=0 C=1.tif:0066-1014	lasR	0.279679	2.18129	Exp2	TP1	mono
lasR_3_Multichannel - PH; TRITC_LED100%; FITC_LED100% - T=0 C=1.tif:0067-1010	lasR	0.41757	2.35056	Exp2	TP1	mono
lasR_3_Multichannel - PH; TRITC_LED100%; FITC_LED100% - T=0 C=1.tif:0068-1019	lasR	-0.128738	1.81215	Exp2	TP1	mono
lasR_3_Multichannel - PH; TRITC_LED100%; FITC_LED100% - T=0 C=1.tif:0069-1014	lasR	0.245169	1.90563	Exp2	TP1	mono
lasR_3_Multichannel - PH; TRITC_LED100%; FITC_LED100% - T=0 C=1.tif:0070-1018	lasR	-0.0932377	1.92577	Exp2	TP1	mono
lasR_3_Multichannel - PH; TRITC_LED100%; FITC_LED100% - T=0 C=1.tif:0071-1021	lasR	0.187222	1.84952	Exp2	TP1	mono
lasR_3_Multichannel - PH; TRITC_LED100%; FITC_LED100% - T=0 C=1.tif:0072-1040	lasR	0.309629	2.2089	Exp2	TP1	mono
lasR_3_Multichannel - PH; TRITC_LED100%; FITC_LED100% - T=0 C=1.tif:0073-1033	lasR	-0.0259051	1.98301	Exp2	TP1	mono
lasR_3_Multichannel - PH; TRITC_LED100%; FITC_LED100% - T=0 C=1.tif:0074-1033	lasR	0.188816	1.93283	Exp2	TP1	mono
lasR_3_Multichannel - PH; TRITC_LED100%; FITC_LED100% - T=0 C=1.tif:0075-1034	lasR	0.198672	1.92233	Exp2	TP1	mono
lasR_3_Multichannel - PH; TRITC_LED100%; FITC_LED100% - T=0 C=1.tif:0076-1029	lasR	0.210143	1.95036	Exp2	TP1	mono
lasR_3_Multichannel - PH; TRITC_LED100%; FITC_LED100% - T=0 C=1.tif:0077-1036	lasR	0.0387853	1.82782	Exp2	TP1	mono
lasR_3_Multichannel - PH; TRITC_LED100%; FITC_LED100% - T=0 C=1.tif:0078-1043	lasR	0.118186	2.09057	Exp2	TP1	mono
lasR_3_Multichannel - PH; TRITC_LED100%; FITC_LED100% - T=0 C=1.tif:0079-1047	lasR	0.134651	2.13677	Exp2	TP1	mono
lasR_3_Multichannel - PH; TRITC_LED100%; FITC_LED100% - T=0 C=1.tif:0080-1042	lasR	-0.0426668	1.89481	Exp2	TP1	mono
lasR_3_Multichannel - PH; TRITC_LED100%; FITC_LED100% - T=0 C=1.tif:0081-1043	lasR	-0.120397	1.80101	Exp2	TP1	mono
lasR_3_Multichannel - PH; TRITC_LED100%; FITC_LED100% - T=0 C=1.tif:0082-1044	lasR	0.198936	1.97875	Exp2	TP1	mono
lasR_3_Multichannel - PH; TRITC_LED100%; FITC_LED100% - T=0 C=1.tif:0083-1039	lasR	0.2043	2.03128	Exp2	TP1	mono
lasR_3_Multichannel - PH; TRITC_LED100%; FITC_LED100% - T=0 C=1.tif:0084-1051	lasR	0.437751	2.2772	Exp2	TP1	mono
lasR_3_Multichannel - PH; TRITC_LED100%; FITC_LED100% - T=0 C=1.tif:0085-1060	lasR	0.446978	2.49251	Exp2	TP1	mono
lasR_3_Multichannel - PH; TRITC_LED100%; FITC_LED100% - T=0 C=1.tif:0086-1052	lasR	0.0552653	1.92006	Exp2	TP1	mono
lasR_3_Multichannel - PH; TRITC_LED100%; FITC_LED100% - T=0 C=1.tif:0087-1061	lasR	0.189866	2.10167	Exp2	TP1	mono
lasR_3_Multichannel - PH; TRITC_LED100%; FITC_LED100% - T=0 C=1.tif:0088-1058	lasR	0.169193	1.88602	Exp2	TP1	mono
lasR_3_Multichannel - PH; TRITC_LED100%; FITC_LED100% - T=0 C=1.tif:0089-1061	lasR	0.0908089	1.82089	Exp2	TP1	mono
lasR_3_Multichannel - PH; TRITC_LED100%; FITC_LED100% - T=0 C=1.tif:0090-1077	lasR	0.432643	2.24203	Exp2	TP1	mono
lasR_3_Multichannel - PH; TRITC_LED100%; FITC_LED100% - T=0 C=1.tif:0091-1055	lasR	0.144936	1.90426	Exp2	TP1	mono
lasR_3_Multichannel - PH; TRITC_LED100%; FITC_LED100% - T=0 C=1.tif:0092-1067	lasR	0.111923	2.00156	Exp2	TP1	mono
lasR_3_Multichannel - PH; TRITC_LED100%; FITC_LED100% - T=0 C=1.tif:0093-1066	lasR	0.0170868	1.89604	Exp2	TP1	mono
lasR_3_Multichannel - PH; TRITC_LED100%; FITC_LED100% - T=0 C=1.tif:0094-1068	lasR	0.121914	1.89908	Exp2	TP1	mono
lasR_3_Multichannel - PH; TRITC_LED100%; FITC_LED100% - T=0 C=1.tif:0095-1063	lasR	0.155795	1.82961	Exp2	TP1	mono
lasR_3_Multichannel - PH; TRITC_LED100%; FITC_LED100% - T=0 C=1.tif:0096-1083	lasR	0.83544	2.41125	Exp2	TP1	mono
lasR_3_Multichannel - PH; TRITC_LED100%; FITC_LED100% - T=0 C=1.tif:0097-1089	lasR	0.31149	2.25679	Exp2	TP1	mono
lasR_3_Multichannel - PH; TRITC_LED100%; FITC_LED100% - T=0 C=1.tif:0098-1071	lasR	-0.00242923	1.83696	Exp2	TP1	mono
lasR_3_Multichannel - PH; TRITC_LED100%; FITC_LED100% - T=0 C=1.tif:0099-1081	lasR	0.0870297	1.95241	Exp2	TP1	mono
lasR_3_Multichannel - PH; TRITC_LED100%; FITC_LED100% - T=0 C=1.tif:0100-1087	lasR	0.342205	2.2559	Exp2	TP1	mono
lasR_3_Multichannel - PH; TRITC_LED100%; FITC_LED100% - T=0 C=1.tif:0101-1090	lasR	0.157702	2.11824	Exp2	TP1	mono
lasR_3_Multichannel - PH; TRITC_LED100%; FITC_LED100% - T=0 C=1.tif:0102-1100	lasR	0.548185	2.4913	Exp2	TP1	mono
lasR_3_Multichannel - PH; TRITC_LED100%; FITC_LED100% - T=0 C=1.tif:0103-1081	lasR	0.0743982	1.89723	Exp2	TP1	mono
lasR_3_Multichannel - PH; TRITC_LED100%; FITC_LED100% - T=0 C=1.tif:0104-1101	lasR	0.3269	2.31526	Exp2	TP1	mono
lasR_3_Multichannel - PH; TRITC_LED100%; FITC_LED100% - T=0 C=1.tif:0105-1097	lasR	0.1492	1.99105	Exp2	TP1	mono
lasR_3_Multichannel - PH; TRITC_LED100%; FITC_LED100% - T=0 C=1.tif:0106-1098	lasR	0.0835619	1.92465	Exp2	TP1	mono
lasR_3_Multichannel - PH; TRITC_LED100%; FITC_LED100% - T=0 C=1.tif:0107-1117	lasR	0.308423	2.1546	Exp2	TP1	mono
lasR_3_Multichannel - PH; TRITC_LED100%; FITC_LED100% - T=0 C=1.tif:0108-1119	lasR	0.372606	2.23382	Exp2	TP1	mono
lasR_3_Multichannel - PH; TRITC_LED100%; FITC_LED100% - T=0 C=1.tif:0109-1119	lasR	0.0795259	1.90423	Exp2	TP1	mono
lasR_3_Multichannel - PH; TRITC_LED100%; FITC_LED100% - T=0 C=1.tif:0110-1125	lasR	0.636176	2.52578	Exp2	TP1	mono
lasR_3_Multichannel - PH; TRITC_LED100%; FITC_LED100% - T=0 C=1.tif:0111-1131	lasR	0.752656	2.40716	Exp2	TP1	mono
lasR_3_Multichannel - PH; TRITC_LED100%; FITC_LED100% - T=0 C=1.tif:0112-1124	lasR	0.0638374	1.84211	Exp2	TP1	mono
lasR_3_Multichannel - PH; TRITC_LED100%; FITC_LED100% - T=0 C=1.tif:0113-1147	lasR	0.269401	2.20347	Exp2	TP1	mono
lasR_3_Multichannel - PH; TRITC_LED100%; FITC_LED100% - T=0 C=1.tif:0114-1141	lasR	0.264763	2.24636	Exp2	TP1	mono
lasR_3_Multichannel - PH; TRITC_LED100%; FITC_LED100% - T=0 C=1.tif:0115-1150	lasR	-0.116984	1.86586	Exp2	TP1	mono
lasR_3_Multichannel - PH; TRITC_LED100%; FITC_LED100% - T=0 C=1.tif:0116-1175	lasR	0.335895	2.29433	Exp2	TP1	mono
lasR_3_Multichannel - PH; TRITC_LED100%; FITC_LED100% - T=0 C=1.tif:0117-1168	lasR	0.499364	2.15563	Exp2	TP1	mono
lasR_3_Multichannel - PH; TRITC_LED100%; FITC_LED100% - T=0 C=1.tif:0118-1185	lasR	0.271665	2.10093	Exp2	TP1	mono
lasR_3_Multichannel - PH; TRITC_LED100%; FITC_LED100% - T=0 C=1.tif:0119-1177	lasR	0.27731	2.0781	Exp2	TP1	mono
lasR_3_Multichannel - PH; TRITC_LED100%; FITC_LED100% - T=0 C=1.tif:0120-1194	lasR	0.367024	2.27255	Exp2	TP1	mono
lasR_3_Multichannel - PH; TRITC_LED100%; FITC_LED100% - T=0 C=1.tif:0121-1185	lasR	0.23627	2.05237	Exp2	TP1	mono
lasR_3_Multichannel - PH; TRITC_LED100%; FITC_LED100% - T=0 C=1.tif:0122-1202	lasR	0.259844	2.12266	Exp2	TP1	mono
lasR_3_Multichannel - PH; TRITC_LED100%; FITC_LED100% - T=0 C=1.tif:0123-1208	lasR	0.425459	2.04915	Exp2	TP1	mono
lasR_3_Multichannel - PH; TRITC_LED100%; FITC_LED100% - T=0 C=1.tif:0124-1218	lasR	0.382694	2.27317	Exp2	TP1	mono
lasR_3_Multichannel - PH; TRITC_LED100%; FITC_LED100% - T=0 C=1.tif:0125-1215	lasR	0.506416	2.1175	Exp2	TP1	mono
lasR_3_Multichannel - PH; TRITC_LED100%; FITC_LED100% - T=0 C=1.tif:0126-1208	lasR	0.280239	2.14466	Exp2	TP1	mono
lasR_3_Multichannel - PH; TRITC_LED100%; FITC_LED100% - T=0 C=1.tif:0127-1203	lasR	0.215315	1.95068	Exp2	TP1	mono
lasR_3_Multichannel - PH; TRITC_LED100%; FITC_LED100% - T=0 C=1.tif:0128-1216	lasR	0.311693	2.11091	Exp2	TP1	mono
lasR_3_Multichannel - PH; TRITC_LED100%; FITC_LED100% - T=0 C=1.tif:0129-1224	lasR	0.181641	2.10837	Exp2	TP1	mono
lasR_3_Multichannel - PH; TRITC_LED100%; FITC_LED100% - T=0 C=1.tif:0130-1219	lasR	0.235785	2.07468	Exp2	TP1	mono
lasR_3_Multichannel - PH; TRITC_LED100%; FITC_LED100% - T=0 C=1.tif:0131-1228	lasR	0.184562	1.96175	Exp2	TP1	mono
lasR_3_Multichannel - PH; TRITC_LED100%; FITC_LED100% - T=0 C=1.tif:0132-1237	lasR	0.199435	2.01297	Exp2	TP1	mono
lasR_3_Multichannel - PH; TRITC_LED100%; FITC_LED100% - T=0 C=1.tif:0133-1249	lasR	0.34288	2.23466	Exp2	TP1	mono
lasR_3_Multichannel - PH; TRITC_LED100%; FITC_LED100% - T=0 C=1.tif:0134-1242	lasR	0.294006	2.10212	Exp2	TP1	mono
lasR_3_Multichannel - PH; TRITC_LED100%; FITC_LED100% - T=0 C=1.tif:0135-1240	lasR	0.280604	2.18158	Exp2	TP1	mono
lasR_3_Multichannel - PH; TRITC_LED100%; FITC_LED100% - T=0 C=1.tif:0136-1234	lasR	0.0035458	1.6683	Exp2	TP1	mono
lasR_3_Multichannel - PH; TRITC_LED100%; FITC_LED100% - T=0 C=1.tif:0137-1237	lasR	-0.0156402	1.92858	Exp2	TP1	mono
lasR_3_Multichannel - PH; TRITC_LED100%; FITC_LED100% - T=0 C=1.tif:0138-1244	lasR	0.259334	2.11748	Exp2	TP1	mono
lasR_3_Multichannel - PH; TRITC_LED100%; FITC_LED100% - T=0 C=1.tif:0139-1255	lasR	0.446696	2.03198	Exp2	TP1	mono
lasR_3_Multichannel - PH; TRITC_LED100%; FITC_LED100% - T=0 C=1.tif:0140-1271	lasR	0.735791	2.62234	Exp2	TP1	mono
lasR_3_Multichannel - PH; TRITC_LED100%; FITC_LED100% - T=0 C=1.tif:0141-1254	lasR	0.227817	1.87363	Exp2	TP1	mono
lasR_3_Multichannel - PH; TRITC_LED100%; FITC_LED100% - T=0 C=1.tif:0142-1246	lasR	0.174594	1.6921	Exp2	TP1	mono
lasR_3_Multichannel - PH; TRITC_LED100%; FITC_LED100% - T=0 C=1.tif:0143-1260	lasR	0.313026	2.10956	Exp2	TP1	mono
lasR_3_Multichannel - PH; TRITC_LED100%; FITC_LED100% - T=0 C=1.tif:0144-1261	lasR	0.341213	1.9969	Exp2	TP1	mono
lasR_3_Multichannel - PH; TRITC_LED100%; FITC_LED100% - T=0 C=1.tif:0145-1254	lasR	0.010799	1.90689	Exp2	TP1	mono
lasR_3_Multichannel - PH; TRITC_LED100%; FITC_LED100% - T=0 C=1.tif:0146-1266	lasR	0.156474	2.03094	Exp2	TP1	mono
lasR_3_Multichannel - PH; TRITC_LED100%; FITC_LED100% - T=0 C=1.tif:0147-1266	lasR	0.278533	2.31719	Exp2	TP1	mono
lasR_3_Multichannel - PH; TRITC_LED100%; FITC_LED100% - T=0 C=1.tif:0148-1267	lasR	0.396517	2.35564	Exp2	TP1	mono
lasR_3_Multichannel - PH; TRITC_LED100%; FITC_LED100% - T=0 C=1.tif:0149-1270	lasR	0.258363	2.01207	Exp2	TP1	mono
lasR_3_Multichannel - PH; TRITC_LED100%; FITC_LED100% - T=0 C=1.tif:0150-1270	lasR	0.355539	1.95473	Exp2	TP1	mono
lasR_3_Multichannel - PH; TRITC_LED100%; FITC_LED100% - T=0 C=1.tif:0151-1292	lasR	0.43194	2.32107	Exp2	TP1	mono
lasR_3_Multichannel - PH; TRITC_LED100%; FITC_LED100% - T=0 C=1.tif:0152-1282	lasR	0.341825	2.30706	Exp2	TP1	mono
lasR_3_Multichannel - PH; TRITC_LED100%; FITC_LED100% - T=0 C=1.tif:0153-1295	lasR	0.345399	2.39147	Exp2	TP1	mono
lasR_3_Multichannel - PH; TRITC_LED100%; FITC_LED100% - T=0 C=1.tif:0154-1294	lasR	0.0150308	1.93399	Exp2	TP1	mono
lasR_3_Multichannel - PH; TRITC_LED100%; FITC_LED100% - T=0 C=1.tif:0155-1302	lasR	0.0782496	2.09349	Exp2	TP1	mono
lasR_3_Multichannel - PH; TRITC_LED100%; FITC_LED100% - T=0 C=1.tif:0156-1303	lasR	0.314737	1.99175	Exp2	TP1	mono
lasR_3_Multichannel - PH; TRITC_LED100%; FITC_LED100% - T=0 C=1.tif:0157-1311	lasR	0.405433	2.28826	Exp2	TP1	mono
lasR_3_Multichannel - PH; TRITC_LED100%; FITC_LED100% - T=0 C=1.tif:0158-1311	lasR	0.1868	1.92856	Exp2	TP1	mono
lasR_3_Multichannel - PH; TRITC_LED100%; FITC_LED100% - T=0 C=1.tif:0159-1327	lasR	0.461978	2.33438	Exp2	TP1	mono
lasR_3_Multichannel - PH; TRITC_LED100%; FITC_LED100% - T=0 C=1.tif:0160-1334	lasR	0.331681	2.23623	Exp2	TP1	mono
lasR_3_Multichannel - PH; TRITC_LED100%; FITC_LED100% - T=0 C=1.tif:0161-1342	lasR	0.308901	2.33968	Exp2	TP1	mono
lasR_3_Multichannel - PH; TRITC_LED100%; FITC_LED100% - T=0 C=1.tif:0162-1338	lasR	0.0792941	2.04463	Exp2	TP1	mono
lasR_3_Multichannel - PH; TRITC_LED100%; FITC_LED100% - T=0 C=1.tif:0163-1367	lasR	0.331551	2.25143	Exp2	TP1	mono
lasR_3_Multichannel - PH; TRITC_LED100%; FITC_LED100% - T=0 C=1.tif:0164-1371	lasR	0.0394211	2.01222	Exp2	TP1	mono
lasR_3_Multichannel - PH; TRITC_LED100%; FITC_LED100% - T=0 C=1.tif:0165-1382	lasR	-0.0971644	1.97906	Exp2	TP1	mono
lasR_3_Multichannel - PH; TRITC_LED100%; FITC_LED100% - T=0 C=1.tif:0166-1411	lasR	0.417623	2.20791	Exp2	TP1	mono
lasR_3_Multichannel - PH; TRITC_LED100%; FITC_LED100% - T=0 C=1.tif:0167-1418	lasR	0.502671	2.26171	Exp2	TP1	mono
lasR_3_Multichannel - PH; TRITC_LED100%; FITC_LED100% - T=0 C=1.tif:0168-1426	lasR	0.175678	1.94543	Exp2	TP1	mono
lasR_3_Multichannel - PH; TRITC_LED100%; FITC_LED100% - T=0 C=1.tif:0169-1431	lasR	0.204648	1.97153	Exp2	TP1	mono
lasR_3_Multichannel - PH; TRITC_LED100%; FITC_LED100% - T=0 C=1.tif:0170-1457	lasR	0.47421	2.27284	Exp2	TP1	mono
lasR_3_Multichannel - PH; TRITC_LED100%; FITC_LED100% - T=0 C=1.tif:0171-1440	lasR	0.103417	1.91872	Exp2	TP1	mono
lasR_3_Multichannel - PH; TRITC_LED100%; FITC_LED100% - T=0 C=1.tif:0172-1451	lasR	0.450082	2.21847	Exp2	TP1	mono
lasR_3_Multichannel - PH; TRITC_LED100%; FITC_LED100% - T=0 C=1.tif:0173-1444	lasR	-0.00228934	1.95463	Exp2	TP1	mono
lasR_3_Multichannel - PH; TRITC_LED100%; FITC_LED100% - T=0 C=1.tif:0174-1457	lasR	0.218523	1.99689	Exp2	TP1	mono
lasR_3_Multichannel - PH; TRITC_LED100%; FITC_LED100% - T=0 C=1.tif:0175-1480	lasR	0.775427	2.53331	Exp2	TP1	mono
lasR_3_Multichannel - PH; TRITC_LED100%; FITC_LED100% - T=0 C=1.tif:0176-1482	lasR	0.437835	2.27991	Exp2	TP1	mono
lasR_3_Multichannel - PH; TRITC_LED100%; FITC_LED100% - T=0 C=1.tif:0177-1476	lasR	0.203982	2.00353	Exp2	TP1	mono
lasR_3_Multichannel - PH; TRITC_LED100%; FITC_LED100% - T=0 C=1.tif:0178-1480	lasR	0.417144	2.26437	Exp2	TP1	mono
lasR_3_Multichannel - PH; TRITC_LED100%; FITC_LED100% - T=0 C=1.tif:0179-1491	lasR	0.269626	2.02854	Exp2	TP1	mono
lasR_3_Multichannel - PH; TRITC_LED100%; FITC_LED100% - T=0 C=1.tif:0180-1491	lasR	0.179744	1.92953	Exp2	TP1	mono
lasR_3_Multichannel - PH; TRITC_LED100%; FITC_LED100% - T=0 C=1.tif:0181-1504	lasR	0.270572	2.09912	Exp2	TP1	mono
lasR_3_Multichannel - PH; TRITC_LED100%; FITC_LED100% - T=0 C=1.tif:0182-1522	lasR	0.237372	1.98708	Exp2	TP1	mono
lasR_3_Multichannel - PH; TRITC_LED100%; FITC_LED100% - T=0 C=1.tif:0183-1511	lasR	0.134174	1.99805	Exp2	TP1	mono
lasR_3_Multichannel - PH; TRITC_LED100%; FITC_LED100% - T=0 C=1.tif:0184-1520	lasR	0.452592	2.25839	Exp2	TP1	mono
lasR_3_Multichannel - PH; TRITC_LED100%; FITC_LED100% - T=0 C=1.tif:0185-1518	lasR	0.124882	1.95263	Exp2	TP1	mono
lasR_3_Multichannel - PH; TRITC_LED100%; FITC_LED100% - T=0 C=1.tif:0186-1535	lasR	0.310901	2.09509	Exp2	TP1	mono
lasR_3_Multichannel - PH; TRITC_LED100%; FITC_LED100% - T=0 C=1.tif:0187-1529	lasR	0.504025	2.29442	Exp2	TP1	mono
lasR_3_Multichannel - PH; TRITC_LED100%; FITC_LED100% - T=0 C=1.tif:0188-1533	lasR	0.224012	1.97677	Exp2	TP1	mono
lasR_3_Multichannel - PH; TRITC_LED100%; FITC_LED100% - T=0 C=1.tif:0189-1547	lasR	0.261955	2.1316	Exp2	TP1	mono
lasR_3_Multichannel - PH; TRITC_LED100%; FITC_LED100% - T=0 C=1.tif:0190-1550	lasR	0.0611063	1.88302	Exp2	TP1	mono
lasR_3_Multichannel - PH; TRITC_LED100%; FITC_LED100% - T=0 C=1.tif:0191-1550	lasR	0.234057	1.97048	Exp2	TP1	mono
lasR_3_Multichannel - PH; TRITC_LED100%; FITC_LED100% - T=0 C=1.tif:0192-1553	lasR	0.0372982	1.87499	Exp2	TP1	mono
lasR_3_Multichannel - PH; TRITC_LED100%; FITC_LED100% - T=0 C=1.tif:0193-1559	lasR	0.343132	2.12763	Exp2	TP1	mono
lasR_3_Multichannel - PH; TRITC_LED100%; FITC_LED100% - T=0 C=1.tif:0194-1575	lasR	0.353366	2.18519	Exp2	TP1	mono
lasR_3_Multichannel - PH; TRITC_LED100%; FITC_LED100% - T=0 C=1.tif:0195-1575	lasR	0.201597	1.97493	Exp2	TP1	mono
lasR_3_Multichannel - PH; TRITC_LED100%; FITC_LED100% - T=0 C=1.tif:0196-1586	lasR	0.318941	2.1216	Exp2	TP1	mono
lasR_3_Multichannel - PH; TRITC_LED100%; FITC_LED100% - T=0 C=1.tif:0197-1590	lasR	0.695738	2.38364	Exp2	TP1	mono
lasR_3_Multichannel - PH; TRITC_LED100%; FITC_LED100% - T=0 C=1.tif:0198-1601	lasR	0.107818	1.86507	Exp2	TP1	mono
lasR_3_Multichannel - PH; TRITC_LED100%; FITC_LED100% - T=0 C=1.tif:0199-1613	lasR	0.315657	2.12471	Exp2	TP1	mono
lasR_3_Multichannel - PH; TRITC_LED100%; FITC_LED100% - T=0 C=1.tif:0200-1617	lasR	0.591712	2.36599	Exp2	TP1	mono
lasR_4_Multichannel - PH; TRITC_LED100%; FITC_LED100% - T=0 C=1.tif:0001-0095	lasR	0.242391	1.69144	Exp2	TP1	mono
lasR_4_Multichannel - PH; TRITC_LED100%; FITC_LED100% - T=0 C=1.tif:0002-0116	lasR	0.20762	1.68036	Exp2	TP1	mono
lasR_4_Multichannel - PH; TRITC_LED100%; FITC_LED100% - T=0 C=1.tif:0003-0125	lasR	0.249028	1.72642	Exp2	TP1	mono
lasR_4_Multichannel - PH; TRITC_LED100%; FITC_LED100% - T=0 C=1.tif:0004-0146	lasR	0.0139543	1.55213	Exp2	TP1	mono
lasR_4_Multichannel - PH; TRITC_LED100%; FITC_LED100% - T=0 C=1.tif:0005-0157	lasR	0.0709458	1.62761	Exp2	TP1	mono
lasR_4_Multichannel - PH; TRITC_LED100%; FITC_LED100% - T=0 C=1.tif:0006-0161	lasR	0.189086	1.74719	Exp2	TP1	mono
lasR_4_Multichannel - PH; TRITC_LED100%; FITC_LED100% - T=0 C=1.tif:0007-0161	lasR	0.17676	1.70656	Exp2	TP1	mono
lasR_4_Multichannel - PH; TRITC_LED100%; FITC_LED100% - T=0 C=1.tif:0008-0178	lasR	0.236431	1.66586	Exp2	TP1	mono
lasR_4_Multichannel - PH; TRITC_LED100%; FITC_LED100% - T=0 C=1.tif:0009-0191	lasR	0.0878261	1.68738	Exp2	TP1	mono
lasR_4_Multichannel - PH; TRITC_LED100%; FITC_LED100% - T=0 C=1.tif:0010-0197	lasR	0.26675	1.7342	Exp2	TP1	mono
lasR_4_Multichannel - PH; TRITC_LED100%; FITC_LED100% - T=0 C=1.tif:0011-0201	lasR	0.111098	1.63598	Exp2	TP1	mono
lasR_4_Multichannel - PH; TRITC_LED100%; FITC_LED100% - T=0 C=1.tif:0012-0212	lasR	0.197202	1.71201	Exp2	TP1	mono
lasR_4_Multichannel - PH; TRITC_LED100%; FITC_LED100% - T=0 C=1.tif:0013-0214	lasR	0.1412	1.65858	Exp2	TP1	mono
lasR_4_Multichannel - PH; TRITC_LED100%; FITC_LED100% - T=0 C=1.tif:0014-0226	lasR	0.203634	1.67312	Exp2	TP1	mono
lasR_4_Multichannel - PH; TRITC_LED100%; FITC_LED100% - T=0 C=1.tif:0015-0235	lasR	0.210885	1.64563	Exp2	TP1	mono
lasR_4_Multichannel - PH; TRITC_LED100%; FITC_LED100% - T=0 C=1.tif:0016-0247	lasR	0.217456	1.61653	Exp2	TP1	mono
lasR_4_Multichannel - PH; TRITC_LED100%; FITC_LED100% - T=0 C=1.tif:0017-0359	lasR	0.407253	2.1635	Exp2	TP1	mono
lasR_4_Multichannel - PH; TRITC_LED100%; FITC_LED100% - T=0 C=1.tif:0018-0368	lasR	0.0961937	1.74972	Exp2	TP1	mono
lasR_4_Multichannel - PH; TRITC_LED100%; FITC_LED100% - T=0 C=1.tif:0019-0375	lasR	0.156086	1.78796	Exp2	TP1	mono
lasR_4_Multichannel - PH; TRITC_LED100%; FITC_LED100% - T=0 C=1.tif:0020-0372	lasR	0.0924613	1.74846	Exp2	TP1	mono
lasR_4_Multichannel - PH; TRITC_LED100%; FITC_LED100% - T=0 C=1.tif:0021-0374	lasR	0.0287449	1.79269	Exp2	TP1	mono
lasR_4_Multichannel - PH; TRITC_LED100%; FITC_LED100% - T=0 C=1.tif:0022-0398	lasR	0.315926	2.00012	Exp2	TP1	mono
lasR_4_Multichannel - PH; TRITC_LED100%; FITC_LED100% - T=0 C=1.tif:0023-0390	lasR	0.0939955	1.70313	Exp2	TP1	mono
lasR_4_Multichannel - PH; TRITC_LED100%; FITC_LED100% - T=0 C=1.tif:0024-0399	lasR	0.0533417	1.50655	Exp2	TP1	mono
lasR_4_Multichannel - PH; TRITC_LED100%; FITC_LED100% - T=0 C=1.tif:0025-0411	lasR	0.263804	1.84036	Exp2	TP1	mono
lasR_4_Multichannel - PH; TRITC_LED100%; FITC_LED100% - T=0 C=1.tif:0026-0404	lasR	0.248636	1.82374	Exp2	TP1	mono
lasR_4_Multichannel - PH; TRITC_LED100%; FITC_LED100% - T=0 C=1.tif:0027-0400	lasR	0.0835619	1.73876	Exp2	TP1	mono
lasR_4_Multichannel - PH; TRITC_LED100%; FITC_LED100% - T=0 C=1.tif:0028-0408	lasR	-0.04828	1.6272	Exp2	TP1	mono
lasR_4_Multichannel - PH; TRITC_LED100%; FITC_LED100% - T=0 C=1.tif:0029-0417	lasR	0.198936	1.8461	Exp2	TP1	mono
lasR_4_Multichannel - PH; TRITC_LED100%; FITC_LED100% - T=0 C=1.tif:0030-0416	lasR	0.155308	1.80548	Exp2	TP1	mono
lasR_4_Multichannel - PH; TRITC_LED100%; FITC_LED100% - T=0 C=1.tif:0031-0421	lasR	0.261651	1.87101	Exp2	TP1	mono
lasR_4_Multichannel - PH; TRITC_LED100%; FITC_LED100% - T=0 C=1.tif:0032-0422	lasR	0.0378087	1.5824	Exp2	TP1	mono
lasR_4_Multichannel - PH; TRITC_LED100%; FITC_LED100% - T=0 C=1.tif:0033-0443	lasR	0.353551	2.05293	Exp2	TP1	mono
lasR_4_Multichannel - PH; TRITC_LED100%; FITC_LED100% - T=0 C=1.tif:0034-0437	lasR	0.110882	1.81232	Exp2	TP1	mono
lasR_4_Multichannel - PH; TRITC_LED100%; FITC_LED100% - T=0 C=1.tif:0035-0432	lasR	0.0938834	1.79437	Exp2	TP1	mono
lasR_4_Multichannel - PH; TRITC_LED100%; FITC_LED100% - T=0 C=1.tif:0037-0446	lasR	0.364627	2.01197	Exp2	TP1	mono
lasR_4_Multichannel - PH; TRITC_LED100%; FITC_LED100% - T=0 C=1.tif:0038-0454	lasR	0.362378	2.00548	Exp2	TP1	mono
lasR_4_Multichannel - PH; TRITC_LED100%; FITC_LED100% - T=0 C=1.tif:0039-0446	lasR	0.161747	1.81238	Exp2	TP1	mono
lasR_4_Multichannel - PH; TRITC_LED100%; FITC_LED100% - T=0 C=1.tif:0040-0455	lasR	0.265493	1.84228	Exp2	TP1	mono
lasR_4_Multichannel - PH; TRITC_LED100%; FITC_LED100% - T=0 C=1.tif:0041-0455	lasR	0.284138	1.88159	Exp2	TP1	mono
lasR_4_Multichannel - PH; TRITC_LED100%; FITC_LED100% - T=0 C=1.tif:0042-0449	lasR	0.132468	1.53395	Exp2	TP1	mono
lasR_4_Multichannel - PH; TRITC_LED100%; FITC_LED100% - T=0 C=1.tif:0043-0460	lasR	0.0727931	1.69508	Exp2	TP1	mono
lasR_4_Multichannel - PH; TRITC_LED100%; FITC_LED100% - T=0 C=1.tif:0044-0471	lasR	0.191032	1.89776	Exp2	TP1	mono
lasR_4_Multichannel - PH; TRITC_LED100%; FITC_LED100% - T=0 C=1.tif:0045-0474	lasR	0.0502132	1.58315	Exp2	TP1	mono
lasR_4_Multichannel - PH; TRITC_LED100%; FITC_LED100% - T=0 C=1.tif:0046-0478	lasR	0.0996731	1.77997	Exp2	TP1	mono
lasR_4_Multichannel - PH; TRITC_LED100%; FITC_LED100% - T=0 C=1.tif:0047-0483	lasR	0.303977	1.9791	Exp2	TP1	mono
lasR_4_Multichannel - PH; TRITC_LED100%; FITC_LED100% - T=0 C=1.tif:0048-0479	lasR	0.0662729	1.78649	Exp2	TP1	mono
lasR_4_Multichannel - PH; TRITC_LED100%; FITC_LED100% - T=0 C=1.tif:0049-0491	lasR	0.279874	1.9292	Exp2	TP1	mono
lasR_4_Multichannel - PH; TRITC_LED100%; FITC_LED100% - T=0 C=1.tif:0050-0495	lasR	0.287954	1.84585	Exp2	TP1	mono
lasR_4_Multichannel - PH; TRITC_LED100%; FITC_LED100% - T=0 C=1.tif:0051-0488	lasR	-0.0144878	1.5471	Exp2	TP1	mono
lasR_4_Multichannel - PH; TRITC_LED100%; FITC_LED100% - T=0 C=1.tif:0052-0491	lasR	-0.0603146	1.51207	Exp2	TP1	mono
lasR_4_Multichannel - PH; TRITC_LED100%; FITC_LED100% - T=0 C=1.tif:0053-0505	lasR	0.16146	1.86751	Exp2	TP1	mono
lasR_4_Multichannel - PH; TRITC_LED100%; FITC_LED100% - T=0 C=1.tif:0054-0498	lasR	0.0727931	1.73908	Exp2	TP1	mono
lasR_4_Multichannel - PH; TRITC_LED100%; FITC_LED100% - T=0 C=1.tif:0055-0512	lasR	0.111385	1.84893	Exp2	TP1	mono
lasR_4_Multichannel - PH; TRITC_LED100%; FITC_LED100% - T=0 C=1.tif:0057-0515	lasR	0.075413	1.7425	Exp2	TP1	mono
lasR_4_Multichannel - PH; TRITC_LED100%; FITC_LED100% - T=0 C=1.tif:0058-0513	lasR	-0.138198	1.46691	Exp2	TP1	mono
lasR_4_Multichannel - PH; TRITC_LED100%; FITC_LED100% - T=0 C=1.tif:0059-0525	lasR	0.370872	1.97722	Exp2	TP1	mono
lasR_4_Multichannel - PH; TRITC_LED100%; FITC_LED100% - T=0 C=1.tif:0060-0528	lasR	0.271069	1.8963	Exp2	TP1	mono
lasR_4_Multichannel - PH; TRITC_LED100%; FITC_LED100% - T=0 C=1.tif:0061-0536	lasR	0.23205	1.73942	Exp2	TP1	mono
lasR_4_Multichannel - PH; TRITC_LED100%; FITC_LED100% - T=0 C=1.tif:0062-0547	lasR	0.200225	1.74162	Exp2	TP1	mono
lasR_4_Multichannel - PH; TRITC_LED100%; FITC_LED100% - T=0 C=1.tif:0063-0547	lasR	0.00340777	1.79129	Exp2	TP1	mono
lasR_4_Multichannel - PH; TRITC_LED100%; FITC_LED100% - T=0 C=1.tif:0064-0537	lasR	0.0692092	1.71211	Exp2	TP1	mono
lasR_4_Multichannel - PH; TRITC_LED100%; FITC_LED100% - T=0 C=1.tif:0065-0546	lasR	0.0420391	1.76307	Exp2	TP1	mono
lasR_4_Multichannel - PH; TRITC_LED100%; FITC_LED100% - T=0 C=1.tif:0066-0569	lasR	0.289005	1.96391	Exp2	TP1	mono
lasR_4_Multichannel - PH; TRITC_LED100%; FITC_LED100% - T=0 C=1.tif:0067-0558	lasR	0.0655956	1.74562	Exp2	TP1	mono
lasR_4_Multichannel - PH; TRITC_LED100%; FITC_LED100% - T=0 C=1.tif:0068-0571	lasR	0.294642	1.97897	Exp2	TP1	mono
lasR_4_Multichannel - PH; TRITC_LED100%; FITC_LED100% - T=0 C=1.tif:0069-0581	lasR	0.257826	1.99146	Exp2	TP1	mono
lasR_4_Multichannel - PH; TRITC_LED100%; FITC_LED100% - T=0 C=1.tif:0070-0585	lasR	0.111493	1.80845	Exp2	TP1	mono
lasR_4_Multichannel - PH; TRITC_LED100%; FITC_LED100% - T=0 C=1.tif:0071-0587	lasR	0.0676642	1.75434	Exp2	TP1	mono
lasR_4_Multichannel - PH; TRITC_LED100%; FITC_LED100% - T=0 C=1.tif:0072-0683	lasR	0.264763	1.91568	Exp2	TP1	mono
lasR_4_Multichannel - PH; TRITC_LED100%; FITC_LED100% - T=0 C=1.tif:0073-0679	lasR	0.151987	1.91519	Exp2	TP1	mono
lasR_4_Multichannel - PH; TRITC_LED100%; FITC_LED100% - T=0 C=1.tif:0074-0684	lasR	-0.0240385	1.61536	Exp2	TP1	mono
lasR_4_Multichannel - PH; TRITC_LED100%; FITC_LED100% - T=0 C=1.tif:0075-0685	lasR	0.228694	1.94278	Exp2	TP1	mono
lasR_4_Multichannel - PH; TRITC_LED100%; FITC_LED100% - T=0 C=1.tif:0076-0707	lasR	0.148212	1.87545	Exp2	TP1	mono
lasR_4_Multichannel - PH; TRITC_LED100%; FITC_LED100% - T=0 C=1.tif:0077-0698	lasR	0.21424	1.80913	Exp2	TP1	mono
lasR_4_Multichannel - PH; TRITC_LED100%; FITC_LED100% - T=0 C=1.tif:0078-0705	lasR	0.187162	1.78961	Exp2	TP1	mono
lasR_4_Multichannel - PH; TRITC_LED100%; FITC_LED100% - T=0 C=1.tif:0079-0703	lasR	-0.196153	1.49656	Exp2	TP1	mono
lasR_4_Multichannel - PH; TRITC_LED100%; FITC_LED100% - T=0 C=1.tif:0081-0711	lasR	0.0665117	1.72157	Exp2	TP1	mono
lasR_4_Multichannel - PH; TRITC_LED100%; FITC_LED100% - T=0 C=1.tif:0082-0712	lasR	-0.0244799	1.65205	Exp2	TP1	mono
lasR_4_Multichannel - PH; TRITC_LED100%; FITC_LED100% - T=0 C=1.tif:0083-0721	lasR	0.318473	1.99794	Exp2	TP1	mono
lasR_4_Multichannel - PH; TRITC_LED100%; FITC_LED100% - T=0 C=1.tif:0084-0724	lasR	-0.0878675	1.58872	Exp2	TP1	mono
lasR_4_Multichannel - PH; TRITC_LED100%; FITC_LED100% - T=0 C=1.tif:0086-0729	lasR	0.212481	1.97088	Exp2	TP1	mono
lasR_4_Multichannel - PH; TRITC_LED100%; FITC_LED100% - T=0 C=1.tif:0088-0731	lasR	0.175214	1.8338	Exp2	TP1	mono
lasR_4_Multichannel - PH; TRITC_LED100%; FITC_LED100% - T=0 C=1.tif:0089-0746	lasR	0.237748	1.94016	Exp2	TP1	mono
lasR_4_Multichannel - PH; TRITC_LED100%; FITC_LED100% - T=0 C=1.tif:0090-0754	lasR	0.175771	1.91195	Exp2	TP1	mono
lasR_4_Multichannel - PH; TRITC_LED100%; FITC_LED100% - T=0 C=1.tif:0091-0751	lasR	-0.102123	1.71409	Exp2	TP1	mono
lasR_4_Multichannel - PH; TRITC_LED100%; FITC_LED100% - T=0 C=1.tif:0092-0769	lasR	-0.106072	1.71284	Exp2	TP1	mono
lasR_4_Multichannel - PH; TRITC_LED100%; FITC_LED100% - T=0 C=1.tif:0093-0778	lasR	-0.0376307	1.54216	Exp2	TP1	mono
lasR_4_Multichannel - PH; TRITC_LED100%; FITC_LED100% - T=0 C=1.tif:0094-0788	lasR	0.293393	1.87438	Exp2	TP1	mono
lasR_4_Multichannel - PH; TRITC_LED100%; FITC_LED100% - T=0 C=1.tif:0095-0802	lasR	-0.0327524	1.49002	Exp2	TP1	mono
lasR_4_Multichannel - PH; TRITC_LED100%; FITC_LED100% - T=0 C=1.tif:0096-0803	lasR	-0.0305575	1.88031	Exp2	TP1	mono
lasR_4_Multichannel - PH; TRITC_LED100%; FITC_LED100% - T=0 C=1.tif:0097-0811	lasR	0.0334078	1.83093	Exp2	TP1	mono
lasR_4_Multichannel - PH; TRITC_LED100%; FITC_LED100% - T=0 C=1.tif:0098-0823	lasR	0.280822	1.88206	Exp2	TP1	mono
lasR_4_Multichannel - PH; TRITC_LED100%; FITC_LED100% - T=0 C=1.tif:0099-0822	lasR	0.0789462	1.86734	Exp2	TP1	mono
lasR_4_Multichannel - PH; TRITC_LED100%; FITC_LED100% - T=0 C=1.tif:0100-0819	lasR	0.121809	1.78738	Exp2	TP1	mono
lasR_4_Multichannel - PH; TRITC_LED100%; FITC_LED100% - T=0 C=1.tif:0101-0823	lasR	-0.065191	1.5456	Exp2	TP1	mono
lasR_4_Multichannel - PH; TRITC_LED100%; FITC_LED100% - T=0 C=1.tif:0102-0844	lasR	0.263804	1.8276	Exp2	TP1	mono
lasR_4_Multichannel - PH; TRITC_LED100%; FITC_LED100% - T=0 C=1.tif:0103-0840	lasR	0.107998	1.79618	Exp2	TP1	mono
lasR_4_Multichannel - PH; TRITC_LED100%; FITC_LED100% - T=0 C=1.tif:0104-0843	lasR	0.0586416	1.74612	Exp2	TP1	mono
lasR_4_Multichannel - PH; TRITC_LED100%; FITC_LED100% - T=0 C=1.tif:0105-0845	lasR	-0.00749559	1.79508	Exp2	TP1	mono
lasR_4_Multichannel - PH; TRITC_LED100%; FITC_LED100% - T=0 C=1.tif:0106-0846	lasR	0.0419128	1.83046	Exp2	TP1	mono
lasR_4_Multichannel - PH; TRITC_LED100%; FITC_LED100% - T=0 C=1.tif:0107-0852	lasR	0.0574242	1.92666	Exp2	TP1	mono
lasR_4_Multichannel - PH; TRITC_LED100%; FITC_LED100% - T=0 C=1.tif:0108-0858	lasR	0.268528	1.81707	Exp2	TP1	mono
lasR_4_Multichannel - PH; TRITC_LED100%; FITC_LED100% - T=0 C=1.tif:0109-0849	lasR	-0.0504103	1.57615	Exp2	TP1	mono
lasR_4_Multichannel - PH; TRITC_LED100%; FITC_LED100% - T=0 C=1.tif:0110-0883	lasR	0.351326	2.10599	Exp2	TP1	mono
lasR_4_Multichannel - PH; TRITC_LED100%; FITC_LED100% - T=0 C=1.tif:0113-0873	lasR	0.094891	1.94573	Exp2	TP1	mono
lasR_4_Multichannel - PH; TRITC_LED100%; FITC_LED100% - T=0 C=1.tif:0114-0871	lasR	0.112138	1.78931	Exp2	TP1	mono
lasR_4_Multichannel - PH; TRITC_LED100%; FITC_LED100% - T=0 C=1.tif:0115-0874	lasR	0.172198	1.91177	Exp2	TP1	mono
lasR_4_Multichannel - PH; TRITC_LED100%; FITC_LED100% - T=0 C=1.tif:0116-0883	lasR	-0.0519234	1.72098	Exp2	TP1	mono
lasR_4_Multichannel - PH; TRITC_LED100%; FITC_LED100% - T=0 C=1.tif:0117-0890	lasR	0.16642	1.79515	Exp2	TP1	mono
lasR_4_Multichannel - PH; TRITC_LED100%; FITC_LED100% - T=0 C=1.tif:0118-0885	lasR	0.0681402	1.59701	Exp2	TP1	mono
lasR_4_Multichannel - PH; TRITC_LED100%; FITC_LED100% - T=0 C=1.tif:0119-0886	lasR	0.0384034	1.47968	Exp2	TP1	mono
lasR_4_Multichannel - PH; TRITC_LED100%; FITC_LED100% - T=0 C=1.tif:0120-0887	lasR	-0.0321527	1.992	Exp2	TP1	mono
lasR_4_Multichannel - PH; TRITC_LED100%; FITC_LED100% - T=0 C=1.tif:0121-0892	lasR	0.140227	1.96201	Exp2	TP1	mono
lasR_4_Multichannel - PH; TRITC_LED100%; FITC_LED100% - T=0 C=1.tif:0122-0894	lasR	-0.0376307	1.52935	Exp2	TP1	mono
lasR_4_Multichannel - PH; TRITC_LED100%; FITC_LED100% - T=0 C=1.tif:0123-0915	lasR	0.496506	2.27526	Exp2	TP1	mono
lasR_4_Multichannel - PH; TRITC_LED100%; FITC_LED100% - T=0 C=1.tif:0124-0905	lasR	0.0288317	1.77805	Exp2	TP1	mono
lasR_4_Multichannel - PH; TRITC_LED100%; FITC_LED100% - T=0 C=1.tif:0125-0904	lasR	-0.0384914	1.76569	Exp2	TP1	mono
lasR_4_Multichannel - PH; TRITC_LED100%; FITC_LED100% - T=0 C=1.tif:0126-0912	lasR	-0.0481245	1.96548	Exp2	TP1	mono
lasR_4_Multichannel - PH; TRITC_LED100%; FITC_LED100% - T=0 C=1.tif:0127-0913	lasR	0.148212	1.96876	Exp2	TP1	mono
lasR_4_Multichannel - PH; TRITC_LED100%; FITC_LED100% - T=0 C=1.tif:0128-0924	lasR	0.316374	2.16305	Exp2	TP1	mono
lasR_4_Multichannel - PH; TRITC_LED100%; FITC_LED100% - T=0 C=1.tif:0129-0919	lasR	-0.0230103	1.55052	Exp2	TP1	mono
lasR_4_Multichannel - PH; TRITC_LED100%; FITC_LED100% - T=0 C=1.tif:0130-0926	lasR	0.0568143	1.99421	Exp2	TP1	mono
lasR_4_Multichannel - PH; TRITC_LED100%; FITC_LED100% - T=0 C=1.tif:0131-0927	lasR	0.152836	1.85273	Exp2	TP1	mono
lasR_4_Multichannel - PH; TRITC_LED100%; FITC_LED100% - T=0 C=1.tif:0132-0924	lasR	0.0249957	1.87966	Exp2	TP1	mono
lasR_4_Multichannel - PH; TRITC_LED100%; FITC_LED100% - T=0 C=1.tif:0133-0930	lasR	0.00179424	1.89597	Exp2	TP1	mono
lasR_4_Multichannel - PH; TRITC_LED100%; FITC_LED100% - T=0 C=1.tif:0134-0935	lasR	0.0359342	1.85763	Exp2	TP1	mono
lasR_4_Multichannel - PH; TRITC_LED100%; FITC_LED100% - T=0 C=1.tif:0135-0936	lasR	-0.00518964	1.95607	Exp2	TP1	mono
lasR_4_Multichannel - PH; TRITC_LED100%; FITC_LED100% - T=0 C=1.tif:0136-0932	lasR	0.0463122	1.52758	Exp2	TP1	mono
lasR_4_Multichannel - PH; TRITC_LED100%; FITC_LED100% - T=0 C=1.tif:0137-0933	lasR	0.05852	1.82339	Exp2	TP1	mono
lasR_4_Multichannel - PH; TRITC_LED100%; FITC_LED100% - T=0 C=1.tif:0138-0936	lasR	0.150449	2.065	Exp2	TP1	mono
lasR_4_Multichannel - PH; TRITC_LED100%; FITC_LED100% - T=0 C=1.tif:0139-0943	lasR	0.084899	1.83086	Exp2	TP1	mono
lasR_4_Multichannel - PH; TRITC_LED100%; FITC_LED100% - T=0 C=1.tif:0140-0942	lasR	-0.0364186	1.86077	Exp2	TP1	mono
lasR_4_Multichannel - PH; TRITC_LED100%; FITC_LED100% - T=0 C=1.tif:0141-0954	lasR	0.00220972	1.91353	Exp2	TP1	mono
lasR_4_Multichannel - PH; TRITC_LED100%; FITC_LED100% - T=0 C=1.tif:0142-0950	lasR	0.0860418	1.79917	Exp2	TP1	mono
lasR_4_Multichannel - PH; TRITC_LED100%; FITC_LED100% - T=0 C=1.tif:0143-0952	lasR	0.0607435	1.82052	Exp2	TP1	mono
lasR_4_Multichannel - PH; TRITC_LED100%; FITC_LED100% - T=0 C=1.tif:0144-0957	lasR	-0.0187282	1.54931	Exp2	TP1	mono
lasR_4_Multichannel - PH; TRITC_LED100%; FITC_LED100% - T=0 C=1.tif:0145-0960	lasR	-0.016025	1.80656	Exp2	TP1	mono
lasR_4_Multichannel - PH; TRITC_LED100%; FITC_LED100% - T=0 C=1.tif:0146-0952	lasR	0.0401828	1.96198	Exp2	TP1	mono
lasR_4_Multichannel - PH; TRITC_LED100%; FITC_LED100% - T=0 C=1.tif:0147-0959	lasR	0.0261763	1.8404	Exp2	TP1	mono
lasR_4_Multichannel - PH; TRITC_LED100%; FITC_LED100% - T=0 C=1.tif:0148-0970	lasR	-0.0446669	1.90817	Exp2	TP1	mono
lasR_4_Multichannel - PH; TRITC_LED100%; FITC_LED100% - T=0 C=1.tif:0149-0972	lasR	0.07244	1.96529	Exp2	TP1	mono
lasR_4_Multichannel - PH; TRITC_LED100%; FITC_LED100% - T=0 C=1.tif:0150-0975	lasR	0.0854707	1.81334	Exp2	TP1	mono
lasR_4_Multichannel - PH; TRITC_LED100%; FITC_LED100% - T=0 C=1.tif:0151-0967	lasR	0.0131451	1.77025	Exp2	TP1	mono
lasR_4_Multichannel - PH; TRITC_LED100%; FITC_LED100% - T=0 C=1.tif:0152-0969	lasR	-0.0747807	1.94091	Exp2	TP1	mono
lasR_4_Multichannel - PH; TRITC_LED100%; FITC_LED100% - T=0 C=1.tif:0153-0971	lasR	-0.0662702	1.74188	Exp2	TP1	mono
lasR_4_Multichannel - PH; TRITC_LED100%; FITC_LED100% - T=0 C=1.tif:0154-0969	lasR	0.0622731	1.9862	Exp2	TP1	mono
lasR_4_Multichannel - PH; TRITC_LED100%; FITC_LED100% - T=0 C=1.tif:0155-0970	lasR	-0.0758839	1.74928	Exp2	TP1	mono
lasR_4_Multichannel - PH; TRITC_LED100%; FITC_LED100% - T=0 C=1.tif:0156-0978	lasR	0.0520272	1.90909	Exp2	TP1	mono
lasR_4_Multichannel - PH; TRITC_LED100%; FITC_LED100% - T=0 C=1.tif:0157-0988	lasR	0.244852	1.71374	Exp2	TP1	mono
lasR_4_Multichannel - PH; TRITC_LED100%; FITC_LED100% - T=0 C=1.tif:0158-0982	lasR	-0.0342051	1.9752	Exp2	TP1	mono
lasR_4_Multichannel - PH; TRITC_LED100%; FITC_LED100% - T=0 C=1.tif:0159-0986	lasR	0.0328922	1.86637	Exp2	TP1	mono
lasR_4_Multichannel - PH; TRITC_LED100%; FITC_LED100% - T=0 C=1.tif:0160-0990	lasR	0.137938	1.83878	Exp2	TP1	mono
lasR_4_Multichannel - PH; TRITC_LED100%; FITC_LED100% - T=0 C=1.tif:0161-0992	lasR	0.048267	1.91441	Exp2	TP1	mono
lasR_4_Multichannel - PH; TRITC_LED100%; FITC_LED100% - T=0 C=1.tif:0162-0991	lasR	-0.00740123	1.81297	Exp2	TP1	mono
lasR_4_Multichannel - PH; TRITC_LED100%; FITC_LED100% - T=0 C=1.tif:0163-1000	lasR	0.236108	1.81423	Exp2	TP1	mono
lasR_4_Multichannel - PH; TRITC_LED100%; FITC_LED100% - T=0 C=1.tif:0164-1007	lasR	0.0530135	2.05328	Exp2	TP1	mono
lasR_4_Multichannel - PH; TRITC_LED100%; FITC_LED100% - T=0 C=1.tif:0165-1001	lasR	0.00501534	1.85131	Exp2	TP1	mono
lasR_4_Multichannel - PH; TRITC_LED100%; FITC_LED100% - T=0 C=1.tif:0166-0996	lasR	0.0219199	1.91225	Exp2	TP1	mono
lasR_4_Multichannel - PH; TRITC_LED100%; FITC_LED100% - T=0 C=1.tif:0167-1004	lasR	-0.0193096	1.78654	Exp2	TP1	mono
lasR_4_Multichannel - PH; TRITC_LED100%; FITC_LED100% - T=0 C=1.tif:0168-1002	lasR	-0.164208	1.6495	Exp2	TP1	mono
lasR_4_Multichannel - PH; TRITC_LED100%; FITC_LED100% - T=0 C=1.tif:0169-1016	lasR	0.0352933	1.92798	Exp2	TP1	mono
lasR_4_Multichannel - PH; TRITC_LED100%; FITC_LED100% - T=0 C=1.tif:0171-1015	lasR	-0.135211	1.72167	Exp2	TP1	mono
lasR_4_Multichannel - PH; TRITC_LED100%; FITC_LED100% - T=0 C=1.tif:0172-1034	lasR	0.582556	2.12622	Exp2	TP1	mono
lasR_4_Multichannel - PH; TRITC_LED100%; FITC_LED100% - T=0 C=1.tif:0173-1021	lasR	0.036915	1.96539	Exp2	TP1	mono
lasR_4_Multichannel - PH; TRITC_LED100%; FITC_LED100% - T=0 C=1.tif:0174-1029	lasR	0.291572	1.91971	Exp2	TP1	mono
lasR_4_Multichannel - PH; TRITC_LED100%; FITC_LED100% - T=0 C=1.tif:0175-1028	lasR	-0.00556528	1.92088	Exp2	TP1	mono
lasR_4_Multichannel - PH; TRITC_LED100%; FITC_LED100% - T=0 C=1.tif:0176-1029	lasR	-0.162182	1.80367	Exp2	TP1	mono
lasR_4_Multichannel - PH; TRITC_LED100%; FITC_LED100% - T=0 C=1.tif:0177-1029	lasR	-0.14005	1.8457	Exp2	TP1	mono
lasR_4_Multichannel - PH; TRITC_LED100%; FITC_LED100% - T=0 C=1.tif:0178-1040	lasR	0.290955	1.84945	Exp2	TP1	mono
lasR_4_Multichannel - PH; TRITC_LED100%; FITC_LED100% - T=0 C=1.tif:0179-1069	lasR	0.237372	1.79694	Exp2	TP1	mono
lasR_4_Multichannel - PH; TRITC_LED100%; FITC_LED100% - T=0 C=1.tif:0180-1068	lasR	0.384955	1.83624	Exp2	TP1	mono
lasR_4_Multichannel - PH; TRITC_LED100%; FITC_LED100% - T=0 C=1.tif:0181-1076	lasR	0.212907	1.80752	Exp2	TP1	mono
lasR_4_Multichannel - PH; TRITC_LED100%; FITC_LED100% - T=0 C=1.tif:0182-1083	lasR	0.266323	1.78452	Exp2	TP1	mono
lasR_4_Multichannel - PH; TRITC_LED100%; FITC_LED100% - T=0 C=1.tif:0183-1083	lasR	0.121389	1.99022	Exp2	TP1	mono
lasR_4_Multichannel - PH; TRITC_LED100%; FITC_LED100% - T=0 C=1.tif:0184-1082	lasR	-0.190795	1.70264	Exp2	TP1	mono
lasR_4_Multichannel - PH; TRITC_LED100%; FITC_LED100% - T=0 C=1.tif:0185-1102	lasR	0.341889	1.87545	Exp2	TP1	mono
lasR_4_Multichannel - PH; TRITC_LED100%; FITC_LED100% - T=0 C=1.tif:0186-1097	lasR	0.0132801	1.72982	Exp2	TP1	mono
lasR_4_Multichannel - PH; TRITC_LED100%; FITC_LED100% - T=0 C=1.tif:0187-1105	lasR	0.297667	1.79096	Exp2	TP1	mono
lasR_4_Multichannel - PH; TRITC_LED100%; FITC_LED100% - T=0 C=1.tif:0188-1120	lasR	0.653047	2.41784	Exp2	TP1	mono
lasR_4_Multichannel - PH; TRITC_LED100%; FITC_LED100% - T=0 C=1.tif:0189-1103	lasR	-0.0139128	1.79247	Exp2	TP1	mono
lasR_4_Multichannel - PH; TRITC_LED100%; FITC_LED100% - T=0 C=1.tif:0190-1117	lasR	0.274928	1.84172	Exp2	TP1	mono
lasR_4_Multichannel - PH; TRITC_LED100%; FITC_LED100% - T=0 C=1.tif:0191-1126	lasR	0.246091	2.08756	Exp2	TP1	mono
lasR_4_Multichannel - PH; TRITC_LED100%; FITC_LED100% - T=0 C=1.tif:0192-1118	lasR	0.233732	1.79893	Exp2	TP1	mono
lasR_4_Multichannel - PH; TRITC_LED100%; FITC_LED100% - T=0 C=1.tif:0194-1123	lasR	-0.141911	1.7447	Exp2	TP1	mono
lasR_4_Multichannel - PH; TRITC_LED100%; FITC_LED100% - T=0 C=1.tif:0195-1129	lasR	-0.12236	1.68065	Exp2	TP1	mono
lasR_4_Multichannel - PH; TRITC_LED100%; FITC_LED100% - T=0 C=1.tif:0196-1142	lasR	0.309288	1.83601	Exp2	TP1	mono
lasR_4_Multichannel - PH; TRITC_LED100%; FITC_LED100% - T=0 C=1.tif:0197-1149	lasR	0.187945	1.72657	Exp2	TP1	mono
lasR_4_Multichannel - PH; TRITC_LED100%; FITC_LED100% - T=0 C=1.tif:0198-1145	lasR	-0.0712143	1.70885	Exp2	TP1	mono
lasR_4_Multichannel - PH; TRITC_LED100%; FITC_LED100% - T=0 C=1.tif:0199-1148	lasR	-0.0762154	1.63401	Exp2	TP1	mono
lasR_4_Multichannel - PH; TRITC_LED100%; FITC_LED100% - T=0 C=1.tif:0200-1156	lasR	0.19398	1.78441	Exp2	TP1	mono
lasR_4_Multichannel - PH; TRITC_LED100%; FITC_LED100% - T=0 C=1.tif:0202-1158	lasR	-0.00504885	1.72862	Exp2	TP1	mono
lasR_4_Multichannel - PH; TRITC_LED100%; FITC_LED100% - T=0 C=1.tif:0203-1179	lasR	0.128829	2.02665	Exp2	TP1	mono
lasR_4_Multichannel - PH; TRITC_LED100%; FITC_LED100% - T=0 C=1.tif:0204-1168	lasR	-0.142297	1.6474	Exp2	TP1	mono
lasR_4_Multichannel - PH; TRITC_LED100%; FITC_LED100% - T=0 C=1.tif:0205-1166	lasR	-0.129675	1.70119	Exp2	TP1	mono
lasR_4_Multichannel - PH; TRITC_LED100%; FITC_LED100% - T=0 C=1.tif:0206-1174	lasR	-0.16124	1.6804	Exp2	TP1	mono
lasR_4_Multichannel - PH; TRITC_LED100%; FITC_LED100% - T=0 C=1.tif:0209-1194	lasR	-0.195935	1.636	Exp2	TP1	mono
lasR_4_Multichannel - PH; TRITC_LED100%; FITC_LED100% - T=0 C=1.tif:0210-1200	lasR	-0.153576	1.59418	Exp2	TP1	mono
lasR_4_Multichannel - PH; TRITC_LED100%; FITC_LED100% - T=0 C=1.tif:0211-1208	lasR	-0.271548	1.61913	Exp2	TP1	mono
lasR_1_Multichannel - PH; TRITC_LED100%; FITC_LED100% - T=0 C=1.tif:0001-0140	lasR	-0.105373	1.66552	Exp3	TP1	mono
lasR_1_Multichannel - PH; TRITC_LED100%; FITC_LED100% - T=0 C=1.tif:0002-0139	lasR	-0.185676	1.64956	Exp3	TP1	mono
lasR_1_Multichannel - PH; TRITC_LED100%; FITC_LED100% - T=0 C=1.tif:0003-0164	lasR	0.062869	1.77847	Exp3	TP1	mono
lasR_1_Multichannel - PH; TRITC_LED100%; FITC_LED100% - T=0 C=1.tif:0004-0160	lasR	-0.0812853	1.71725	Exp3	TP1	mono
lasR_1_Multichannel - PH; TRITC_LED100%; FITC_LED100% - T=0 C=1.tif:0005-0193	lasR	0.25955	2.03129	Exp3	TP1	mono
lasR_1_Multichannel - PH; TRITC_LED100%; FITC_LED100% - T=0 C=1.tif:0006-0171	lasR	-0.0840203	1.63269	Exp3	TP1	mono
lasR_1_Multichannel - PH; TRITC_LED100%; FITC_LED100% - T=0 C=1.tif:0007-0180	lasR	-0.0404112	1.67669	Exp3	TP1	mono
lasR_1_Multichannel - PH; TRITC_LED100%; FITC_LED100% - T=0 C=1.tif:0008-0192	lasR	-0.0669766	1.63027	Exp3	TP1	mono
lasR_1_Multichannel - PH; TRITC_LED100%; FITC_LED100% - T=0 C=1.tif:0009-0190	lasR	0.187992	2.04333	Exp3	TP1	mono
lasR_1_Multichannel - PH; TRITC_LED100%; FITC_LED100% - T=0 C=1.tif:0010-0198	lasR	-0.0805044	1.69452	Exp3	TP1	mono
lasR_1_Multichannel - PH; TRITC_LED100%; FITC_LED100% - T=0 C=1.tif:0011-0206	lasR	0.0365606	1.69728	Exp3	TP1	mono
lasR_1_Multichannel - PH; TRITC_LED100%; FITC_LED100% - T=0 C=1.tif:0012-0212	lasR	0.0604133	1.78161	Exp3	TP1	mono
lasR_1_Multichannel - PH; TRITC_LED100%; FITC_LED100% - T=0 C=1.tif:0013-0206	lasR	-0.0902036	1.72894	Exp3	TP1	mono
lasR_1_Multichannel - PH; TRITC_LED100%; FITC_LED100% - T=0 C=1.tif:0014-0207	lasR	-0.135602	1.51648	Exp3	TP1	mono
lasR_1_Multichannel - PH; TRITC_LED100%; FITC_LED100% - T=0 C=1.tif:0015-0212	lasR	-0.0485386	1.7319	Exp3	TP1	mono
lasR_1_Multichannel - PH; TRITC_LED100%; FITC_LED100% - T=0 C=1.tif:0016-0213	lasR	0.0274246	1.82675	Exp3	TP1	mono
lasR_1_Multichannel - PH; TRITC_LED100%; FITC_LED100% - T=0 C=1.tif:0017-0213	lasR	0.226357	1.98652	Exp3	TP1	mono
lasR_1_Multichannel - PH; TRITC_LED100%; FITC_LED100% - T=0 C=1.tif:0018-0220	lasR	-0.0282115	1.72786	Exp3	TP1	mono
lasR_1_Multichannel - PH; TRITC_LED100%; FITC_LED100% - T=0 C=1.tif:0019-0226	lasR	-0.127639	1.61393	Exp3	TP1	mono
lasR_1_Multichannel - PH; TRITC_LED100%; FITC_LED100% - T=0 C=1.tif:0020-0226	lasR	-0.0424637	1.83026	Exp3	TP1	mono
lasR_1_Multichannel - PH; TRITC_LED100%; FITC_LED100% - T=0 C=1.tif:0021-0228	lasR	0.261304	2.03015	Exp3	TP1	mono
lasR_1_Multichannel - PH; TRITC_LED100%; FITC_LED100% - T=0 C=1.tif:0022-0229	lasR	-0.170921	1.56087	Exp3	TP1	mono
lasR_1_Multichannel - PH; TRITC_LED100%; FITC_LED100% - T=0 C=1.tif:0023-0223	lasR	-0.162404	1.6321	Exp3	TP1	mono
lasR_1_Multichannel - PH; TRITC_LED100%; FITC_LED100% - T=0 C=1.tif:0024-0227	lasR	-0.17064	1.52069	Exp3	TP1	mono
lasR_1_Multichannel - PH; TRITC_LED100%; FITC_LED100% - T=0 C=1.tif:0025-0228	lasR	-0.141541	1.57536	Exp3	TP1	mono
lasR_1_Multichannel - PH; TRITC_LED100%; FITC_LED100% - T=0 C=1.tif:0026-0248	lasR	0.214942	1.92294	Exp3	TP1	mono
lasR_1_Multichannel - PH; TRITC_LED100%; FITC_LED100% - T=0 C=1.tif:0027-0234	lasR	0.0116754	1.82122	Exp3	TP1	mono
lasR_1_Multichannel - PH; TRITC_LED100%; FITC_LED100% - T=0 C=1.tif:0028-0230	lasR	-0.203544	1.55777	Exp3	TP1	mono
lasR_1_Multichannel - PH; TRITC_LED100%; FITC_LED100% - T=0 C=1.tif:0029-0237	lasR	0.168646	1.91608	Exp3	TP1	mono
lasR_1_Multichannel - PH; TRITC_LED100%; FITC_LED100% - T=0 C=1.tif:0030-0244	lasR	-0.102901	1.55302	Exp3	TP1	mono
lasR_1_Multichannel - PH; TRITC_LED100%; FITC_LED100% - T=0 C=1.tif:0031-0240	lasR	-0.0231457	1.77005	Exp3	TP1	mono
lasR_1_Multichannel - PH; TRITC_LED100%; FITC_LED100% - T=0 C=1.tif:0032-0246	lasR	-0.0620241	1.69823	Exp3	TP1	mono
lasR_1_Multichannel - PH; TRITC_LED100%; FITC_LED100% - T=0 C=1.tif:0033-0246	lasR	-0.214132	1.62852	Exp3	TP1	mono
lasR_1_Multichannel - PH; TRITC_LED100%; FITC_LED100% - T=0 C=1.tif:0034-0243	lasR	-0.151108	1.58165	Exp3	TP1	mono
lasR_1_Multichannel - PH; TRITC_LED100%; FITC_LED100% - T=0 C=1.tif:0035-0250	lasR	0.00115971	1.70039	Exp3	TP1	mono
lasR_1_Multichannel - PH; TRITC_LED100%; FITC_LED100% - T=0 C=1.tif:0036-0243	lasR	-0.0886689	1.59933	Exp3	TP1	mono
lasR_1_Multichannel - PH; TRITC_LED100%; FITC_LED100% - T=0 C=1.tif:0037-0245	lasR	-0.0789845	1.62639	Exp3	TP1	mono
lasR_1_Multichannel - PH; TRITC_LED100%; FITC_LED100% - T=0 C=1.tif:0038-0249	lasR	-0.0483265	1.668	Exp3	TP1	mono
lasR_1_Multichannel - PH; TRITC_LED100%; FITC_LED100% - T=0 C=1.tif:0039-0250	lasR	-0.076281	1.71121	Exp3	TP1	mono
lasR_1_Multichannel - PH; TRITC_LED100%; FITC_LED100% - T=0 C=1.tif:0040-0249	lasR	0.0333511	1.82444	Exp3	TP1	mono
lasR_1_Multichannel - PH; TRITC_LED100%; FITC_LED100% - T=0 C=1.tif:0041-0257	lasR	0.139831	1.93948	Exp3	TP1	mono
lasR_1_Multichannel - PH; TRITC_LED100%; FITC_LED100% - T=0 C=1.tif:0042-0265	lasR	0.1106	1.86735	Exp3	TP1	mono
lasR_1_Multichannel - PH; TRITC_LED100%; FITC_LED100% - T=0 C=1.tif:0043-0256	lasR	-0.133017	1.5738	Exp3	TP1	mono
lasR_1_Multichannel - PH; TRITC_LED100%; FITC_LED100% - T=0 C=1.tif:0044-0256	lasR	-0.0434761	1.75352	Exp3	TP1	mono
lasR_1_Multichannel - PH; TRITC_LED100%; FITC_LED100% - T=0 C=1.tif:0045-0267	lasR	0.0506463	1.85778	Exp3	TP1	mono
lasR_1_Multichannel - PH; TRITC_LED100%; FITC_LED100% - T=0 C=1.tif:0046-0278	lasR	0.227979	2.00083	Exp3	TP1	mono
lasR_1_Multichannel - PH; TRITC_LED100%; FITC_LED100% - T=0 C=1.tif:0047-0262	lasR	0.325789	2.03657	Exp3	TP1	mono
lasR_1_Multichannel - PH; TRITC_LED100%; FITC_LED100% - T=0 C=1.tif:0048-0271	lasR	-0.0530708	1.7741	Exp3	TP1	mono
lasR_1_Multichannel - PH; TRITC_LED100%; FITC_LED100% - T=0 C=1.tif:0049-0267	lasR	0.129558	1.87964	Exp3	TP1	mono
lasR_1_Multichannel - PH; TRITC_LED100%; FITC_LED100% - T=0 C=1.tif:0050-0262	lasR	-0.0797248	1.63566	Exp3	TP1	mono
lasR_1_Multichannel - PH; TRITC_LED100%; FITC_LED100% - T=0 C=1.tif:0051-0268	lasR	0.120164	1.86817	Exp3	TP1	mono
lasR_1_Multichannel - PH; TRITC_LED100%; FITC_LED100% - T=0 C=1.tif:0052-0267	lasR	-0.250398	1.54902	Exp3	TP1	mono
lasR_1_Multichannel - PH; TRITC_LED100%; FITC_LED100% - T=0 C=1.tif:0053-0271	lasR	-0.090262	1.68228	Exp3	TP1	mono
lasR_1_Multichannel - PH; TRITC_LED100%; FITC_LED100% - T=0 C=1.tif:0054-0278	lasR	0.144843	1.88747	Exp3	TP1	mono
lasR_1_Multichannel - PH; TRITC_LED100%; FITC_LED100% - T=0 C=1.tif:0055-0275	lasR	-0.0663867	1.63607	Exp3	TP1	mono
lasR_1_Multichannel - PH; TRITC_LED100%; FITC_LED100% - T=0 C=1.tif:0056-0271	lasR	-0.127193	1.58068	Exp3	TP1	mono
lasR_1_Multichannel - PH; TRITC_LED100%; FITC_LED100% - T=0 C=1.tif:0057-0279	lasR	-0.0807138	1.66683	Exp3	TP1	mono
lasR_1_Multichannel - PH; TRITC_LED100%; FITC_LED100% - T=0 C=1.tif:0058-0274	lasR	0.0698713	1.87337	Exp3	TP1	mono
lasR_1_Multichannel - PH; TRITC_LED100%; FITC_LED100% - T=0 C=1.tif:0059-0279	lasR	0.207299	1.90632	Exp3	TP1	mono
lasR_1_Multichannel - PH; TRITC_LED100%; FITC_LED100% - T=0 C=1.tif:0060-0282	lasR	-0.162083	1.54591	Exp3	TP1	mono
lasR_1_Multichannel - PH; TRITC_LED100%; FITC_LED100% - T=0 C=1.tif:0061-0285	lasR	0.0384315	1.86554	Exp3	TP1	mono
lasR_1_Multichannel - PH; TRITC_LED100%; FITC_LED100% - T=0 C=1.tif:0062-0293	lasR	0.0659091	1.78142	Exp3	TP1	mono
lasR_1_Multichannel - PH; TRITC_LED100%; FITC_LED100% - T=0 C=1.tif:0063-0285	lasR	0.0164818	1.67735	Exp3	TP1	mono
lasR_1_Multichannel - PH; TRITC_LED100%; FITC_LED100% - T=0 C=1.tif:0064-0286	lasR	0.0885005	1.83415	Exp3	TP1	mono
lasR_1_Multichannel - PH; TRITC_LED100%; FITC_LED100% - T=0 C=1.tif:0065-0287	lasR	-0.0271835	1.81634	Exp3	TP1	mono
lasR_1_Multichannel - PH; TRITC_LED100%; FITC_LED100% - T=0 C=1.tif:0066-0285	lasR	-0.112177	1.63181	Exp3	TP1	mono
lasR_1_Multichannel - PH; TRITC_LED100%; FITC_LED100% - T=0 C=1.tif:0067-0285	lasR	-0.161945	1.46309	Exp3	TP1	mono
lasR_1_Multichannel - PH; TRITC_LED100%; FITC_LED100% - T=0 C=1.tif:0068-0298	lasR	-0.0131391	1.75648	Exp3	TP1	mono
lasR_1_Multichannel - PH; TRITC_LED100%; FITC_LED100% - T=0 C=1.tif:0069-0288	lasR	-0.205113	1.4972	Exp3	TP1	mono
lasR_1_Multichannel - PH; TRITC_LED100%; FITC_LED100% - T=0 C=1.tif:0070-0305	lasR	0.207152	1.91339	Exp3	TP1	mono
lasR_1_Multichannel - PH; TRITC_LED100%; FITC_LED100% - T=0 C=1.tif:0071-0289	lasR	-0.0695856	1.64635	Exp3	TP1	mono
lasR_1_Multichannel - PH; TRITC_LED100%; FITC_LED100% - T=0 C=1.tif:0072-0293	lasR	-0.155587	1.54266	Exp3	TP1	mono
lasR_1_Multichannel - PH; TRITC_LED100%; FITC_LED100% - T=0 C=1.tif:0073-0298	lasR	0.0147735	1.80277	Exp3	TP1	mono
lasR_1_Multichannel - PH; TRITC_LED100%; FITC_LED100% - T=0 C=1.tif:0074-0308	lasR	0.050238	1.81681	Exp3	TP1	mono
lasR_1_Multichannel - PH; TRITC_LED100%; FITC_LED100% - T=0 C=1.tif:0075-0298	lasR	-0.190185	1.58723	Exp3	TP1	mono
lasR_1_Multichannel - PH; TRITC_LED100%; FITC_LED100% - T=0 C=1.tif:0076-0304	lasR	0.266582	1.97076	Exp3	TP1	mono
lasR_1_Multichannel - PH; TRITC_LED100%; FITC_LED100% - T=0 C=1.tif:0077-0296	lasR	-0.160066	1.53569	Exp3	TP1	mono
lasR_1_Multichannel - PH; TRITC_LED100%; FITC_LED100% - T=0 C=1.tif:0078-0302	lasR	-0.131324	1.69304	Exp3	TP1	mono
lasR_1_Multichannel - PH; TRITC_LED100%; FITC_LED100% - T=0 C=1.tif:0079-0297	lasR	-0.0209997	1.62002	Exp3	TP1	mono
lasR_1_Multichannel - PH; TRITC_LED100%; FITC_LED100% - T=0 C=1.tif:0080-0301	lasR	-0.210651	1.55699	Exp3	TP1	mono
lasR_1_Multichannel - PH; TRITC_LED100%; FITC_LED100% - T=0 C=1.tif:0081-0301	lasR	0.0425653	1.67632	Exp3	TP1	mono
lasR_1_Multichannel - PH; TRITC_LED100%; FITC_LED100% - T=0 C=1.tif:0082-0305	lasR	0.223267	1.95291	Exp3	TP1	mono
lasR_1_Multichannel - PH; TRITC_LED100%; FITC_LED100% - T=0 C=1.tif:0083-0307	lasR	-0.10501	1.57165	Exp3	TP1	mono
lasR_1_Multichannel - PH; TRITC_LED100%; FITC_LED100% - T=0 C=1.tif:0084-0303	lasR	0.036517	1.773	Exp3	TP1	mono
lasR_1_Multichannel - PH; TRITC_LED100%; FITC_LED100% - T=0 C=1.tif:0085-0311	lasR	-0.127024	1.64429	Exp3	TP1	mono
lasR_1_Multichannel - PH; TRITC_LED100%; FITC_LED100% - T=0 C=1.tif:0086-0306	lasR	-0.0264939	1.65713	Exp3	TP1	mono
lasR_1_Multichannel - PH; TRITC_LED100%; FITC_LED100% - T=0 C=1.tif:0087-0311	lasR	-0.0239302	1.6332	Exp3	TP1	mono
lasR_1_Multichannel - PH; TRITC_LED100%; FITC_LED100% - T=0 C=1.tif:0088-0321	lasR	0.0867948	1.87515	Exp3	TP1	mono
lasR_1_Multichannel - PH; TRITC_LED100%; FITC_LED100% - T=0 C=1.tif:0089-0322	lasR	0.0777418	1.88529	Exp3	TP1	mono
lasR_1_Multichannel - PH; TRITC_LED100%; FITC_LED100% - T=0 C=1.tif:0090-0316	lasR	-0.157264	1.55136	Exp3	TP1	mono
lasR_1_Multichannel - PH; TRITC_LED100%; FITC_LED100% - T=0 C=1.tif:0091-0340	lasR	0.239197	1.96489	Exp3	TP1	mono
lasR_1_Multichannel - PH; TRITC_LED100%; FITC_LED100% - T=0 C=1.tif:0092-0315	lasR	-0.0381266	1.70742	Exp3	TP1	mono
lasR_1_Multichannel - PH; TRITC_LED100%; FITC_LED100% - T=0 C=1.tif:0093-0321	lasR	-0.0344482	1.66753	Exp3	TP1	mono
lasR_1_Multichannel - PH; TRITC_LED100%; FITC_LED100% - T=0 C=1.tif:0094-0316	lasR	-0.0704587	1.52412	Exp3	TP1	mono
lasR_1_Multichannel - PH; TRITC_LED100%; FITC_LED100% - T=0 C=1.tif:0095-0319	lasR	-0.159587	1.58457	Exp3	TP1	mono
lasR_1_Multichannel - PH; TRITC_LED100%; FITC_LED100% - T=0 C=1.tif:0096-0318	lasR	-0.1222	1.62073	Exp3	TP1	mono
lasR_1_Multichannel - PH; TRITC_LED100%; FITC_LED100% - T=0 C=1.tif:0097-0321	lasR	-0.0600407	1.66157	Exp3	TP1	mono
lasR_1_Multichannel - PH; TRITC_LED100%; FITC_LED100% - T=0 C=1.tif:0098-0330	lasR	0.0817552	1.81938	Exp3	TP1	mono
lasR_1_Multichannel - PH; TRITC_LED100%; FITC_LED100% - T=0 C=1.tif:0099-0318	lasR	-0.129509	1.54148	Exp3	TP1	mono
lasR_1_Multichannel - PH; TRITC_LED100%; FITC_LED100% - T=0 C=1.tif:0100-0323	lasR	0.0646302	1.76396	Exp3	TP1	mono
lasR_1_Multichannel - PH; TRITC_LED100%; FITC_LED100% - T=0 C=1.tif:0101-0333	lasR	0.0964868	1.86419	Exp3	TP1	mono
lasR_1_Multichannel - PH; TRITC_LED100%; FITC_LED100% - T=0 C=1.tif:0103-0325	lasR	0.128971	1.81359	Exp3	TP1	mono
lasR_1_Multichannel - PH; TRITC_LED100%; FITC_LED100% - T=0 C=1.tif:0104-0337	lasR	0.0668996	1.85126	Exp3	TP1	mono
lasR_1_Multichannel - PH; TRITC_LED100%; FITC_LED100% - T=0 C=1.tif:0105-0326	lasR	-0.00259372	1.66254	Exp3	TP1	mono
lasR_1_Multichannel - PH; TRITC_LED100%; FITC_LED100% - T=0 C=1.tif:0106-0330	lasR	0.0646302	1.80011	Exp3	TP1	mono
lasR_1_Multichannel - PH; TRITC_LED100%; FITC_LED100% - T=0 C=1.tif:0107-0333	lasR	-0.111809	1.66807	Exp3	TP1	mono
lasR_1_Multichannel - PH; TRITC_LED100%; FITC_LED100% - T=0 C=1.tif:0108-0333	lasR	-0.0323991	1.7184	Exp3	TP1	mono
lasR_1_Multichannel - PH; TRITC_LED100%; FITC_LED100% - T=0 C=1.tif:0109-0334	lasR	-0.106382	1.6382	Exp3	TP1	mono
lasR_1_Multichannel - PH; TRITC_LED100%; FITC_LED100% - T=0 C=1.tif:0110-0337	lasR	-0.165263	1.61416	Exp3	TP1	mono
lasR_1_Multichannel - PH; TRITC_LED100%; FITC_LED100% - T=0 C=1.tif:0111-0337	lasR	-0.0730326	1.63254	Exp3	TP1	mono
lasR_1_Multichannel - PH; TRITC_LED100%; FITC_LED100% - T=0 C=1.tif:0112-0334	lasR	-0.0795538	1.61598	Exp3	TP1	mono
lasR_1_Multichannel - PH; TRITC_LED100%; FITC_LED100% - T=0 C=1.tif:0113-0343	lasR	0.00549029	1.67383	Exp3	TP1	mono
lasR_1_Multichannel - PH; TRITC_LED100%; FITC_LED100% - T=0 C=1.tif:0114-0338	lasR	-0.108589	1.61999	Exp3	TP1	mono
lasR_1_Multichannel - PH; TRITC_LED100%; FITC_LED100% - T=0 C=1.tif:0115-0339	lasR	-0.115176	1.59755	Exp3	TP1	mono
lasR_1_Multichannel - PH; TRITC_LED100%; FITC_LED100% - T=0 C=1.tif:0116-0335	lasR	-0.234727	1.5358	Exp3	TP1	mono
lasR_1_Multichannel - PH; TRITC_LED100%; FITC_LED100% - T=0 C=1.tif:0117-0338	lasR	-0.186744	1.54327	Exp3	TP1	mono
lasR_1_Multichannel - PH; TRITC_LED100%; FITC_LED100% - T=0 C=1.tif:0118-0344	lasR	0.0386341	1.82871	Exp3	TP1	mono
lasR_1_Multichannel - PH; TRITC_LED100%; FITC_LED100% - T=0 C=1.tif:0119-0346	lasR	0.0431956	1.81885	Exp3	TP1	mono
lasR_1_Multichannel - PH; TRITC_LED100%; FITC_LED100% - T=0 C=1.tif:0120-0366	lasR	0.208622	1.95235	Exp3	TP1	mono
lasR_1_Multichannel - PH; TRITC_LED100%; FITC_LED100% - T=0 C=1.tif:0121-0340	lasR	-0.150437	1.64857	Exp3	TP1	mono
lasR_1_Multichannel - PH; TRITC_LED100%; FITC_LED100% - T=0 C=1.tif:0122-0350	lasR	-0.0413841	1.73128	Exp3	TP1	mono
lasR_1_Multichannel - PH; TRITC_LED100%; FITC_LED100% - T=0 C=1.tif:0123-0341	lasR	-0.112525	1.64026	Exp3	TP1	mono
lasR_1_Multichannel - PH; TRITC_LED100%; FITC_LED100% - T=0 C=1.tif:0124-0347	lasR	0.0388076	1.77246	Exp3	TP1	mono
lasR_1_Multichannel - PH; TRITC_LED100%; FITC_LED100% - T=0 C=1.tif:0125-0352	lasR	-0.0354078	1.65271	Exp3	TP1	mono
lasR_1_Multichannel - PH; TRITC_LED100%; FITC_LED100% - T=0 C=1.tif:0126-0358	lasR	-0.0308516	1.73307	Exp3	TP1	mono
lasR_1_Multichannel - PH; TRITC_LED100%; FITC_LED100% - T=0 C=1.tif:0127-0353	lasR	-0.176037	1.60088	Exp3	TP1	mono
lasR_1_Multichannel - PH; TRITC_LED100%; FITC_LED100% - T=0 C=1.tif:0128-0356	lasR	-0.0326376	1.71388	Exp3	TP1	mono
lasR_1_Multichannel - PH; TRITC_LED100%; FITC_LED100% - T=0 C=1.tif:0129-0360	lasR	0.0230385	1.76347	Exp3	TP1	mono
lasR_1_Multichannel - PH; TRITC_LED100%; FITC_LED100% - T=0 C=1.tif:0130-0368	lasR	0.11942	1.87524	Exp3	TP1	mono
lasR_1_Multichannel - PH; TRITC_LED100%; FITC_LED100% - T=0 C=1.tif:0131-0354	lasR	-0.0376263	1.74945	Exp3	TP1	mono
lasR_1_Multichannel - PH; TRITC_LED100%; FITC_LED100% - T=0 C=1.tif:0132-0350	lasR	-0.222945	1.54826	Exp3	TP1	mono
lasR_1_Multichannel - PH; TRITC_LED100%; FITC_LED100% - T=0 C=1.tif:0133-0354	lasR	-0.0960224	1.719	Exp3	TP1	mono
lasR_1_Multichannel - PH; TRITC_LED100%; FITC_LED100% - T=0 C=1.tif:0134-0357	lasR	0.00855512	1.82966	Exp3	TP1	mono
lasR_1_Multichannel - PH; TRITC_LED100%; FITC_LED100% - T=0 C=1.tif:0135-0352	lasR	-0.11687	1.57702	Exp3	TP1	mono
lasR_1_Multichannel - PH; TRITC_LED100%; FITC_LED100% - T=0 C=1.tif:0136-0366	lasR	0.161478	1.96964	Exp3	TP1	mono
lasR_1_Multichannel - PH; TRITC_LED100%; FITC_LED100% - T=0 C=1.tif:0137-0364	lasR	-0.0562267	1.71423	Exp3	TP1	mono
lasR_1_Multichannel - PH; TRITC_LED100%; FITC_LED100% - T=0 C=1.tif:0138-0364	lasR	0.069602	1.7958	Exp3	TP1	mono
lasR_1_Multichannel - PH; TRITC_LED100%; FITC_LED100% - T=0 C=1.tif:0139-0363	lasR	-0.0959041	1.58737	Exp3	TP1	mono
lasR_1_Multichannel - PH; TRITC_LED100%; FITC_LED100% - T=0 C=1.tif:0140-0367	lasR	-0.140841	1.69	Exp3	TP1	mono
lasR_1_Multichannel - PH; TRITC_LED100%; FITC_LED100% - T=0 C=1.tif:0141-0365	lasR	-0.101481	1.5729	Exp3	TP1	mono
lasR_1_Multichannel - PH; TRITC_LED100%; FITC_LED100% - T=0 C=1.tif:0142-0367	lasR	-0.0697898	1.66138	Exp3	TP1	mono
lasR_1_Multichannel - PH; TRITC_LED100%; FITC_LED100% - T=0 C=1.tif:0143-0378	lasR	0.169149	1.96427	Exp3	TP1	mono
lasR_1_Multichannel - PH; TRITC_LED100%; FITC_LED100% - T=0 C=1.tif:0144-0368	lasR	-0.0664788	1.61284	Exp3	TP1	mono
lasR_1_Multichannel - PH; TRITC_LED100%; FITC_LED100% - T=0 C=1.tif:0145-0363	lasR	-0.0760549	1.64575	Exp3	TP1	mono
lasR_1_Multichannel - PH; TRITC_LED100%; FITC_LED100% - T=0 C=1.tif:0146-0367	lasR	-0.0993288	1.85793	Exp3	TP1	mono
lasR_1_Multichannel - PH; TRITC_LED100%; FITC_LED100% - T=0 C=1.tif:0147-0372	lasR	0.0569185	1.82942	Exp3	TP1	mono
lasR_1_Multichannel - PH; TRITC_LED100%; FITC_LED100% - T=0 C=1.tif:0148-0367	lasR	-0.199846	1.6024	Exp3	TP1	mono
lasR_1_Multichannel - PH; TRITC_LED100%; FITC_LED100% - T=0 C=1.tif:0149-0369	lasR	-0.239147	1.55899	Exp3	TP1	mono
lasR_1_Multichannel - PH; TRITC_LED100%; FITC_LED100% - T=0 C=1.tif:0150-0373	lasR	-0.10154	1.62738	Exp3	TP1	mono
lasR_1_Multichannel - PH; TRITC_LED100%; FITC_LED100% - T=0 C=1.tif:0151-0369	lasR	-0.0665341	1.71377	Exp3	TP1	mono
lasR_1_Multichannel - PH; TRITC_LED100%; FITC_LED100% - T=0 C=1.tif:0152-0372	lasR	0.0914437	1.79457	Exp3	TP1	mono
lasR_1_Multichannel - PH; TRITC_LED100%; FITC_LED100% - T=0 C=1.tif:0153-0366	lasR	0.191771	1.9413	Exp3	TP1	mono
lasR_1_Multichannel - PH; TRITC_LED100%; FITC_LED100% - T=0 C=1.tif:0154-0375	lasR	-0.0443508	1.74038	Exp3	TP1	mono
lasR_1_Multichannel - PH; TRITC_LED100%; FITC_LED100% - T=0 C=1.tif:0155-0383	lasR	0.0596835	1.84812	Exp3	TP1	mono
lasR_1_Multichannel - PH; TRITC_LED100%; FITC_LED100% - T=0 C=1.tif:0156-0384	lasR	0.0104115	1.78812	Exp3	TP1	mono
lasR_1_Multichannel - PH; TRITC_LED100%; FITC_LED100% - T=0 C=1.tif:0157-0388	lasR	0.0396599	1.84851	Exp3	TP1	mono
lasR_1_Multichannel - PH; TRITC_LED100%; FITC_LED100% - T=0 C=1.tif:0158-0384	lasR	-0.172659	1.65316	Exp3	TP1	mono
lasR_1_Multichannel - PH; TRITC_LED100%; FITC_LED100% - T=0 C=1.tif:0159-0383	lasR	0.0568076	1.82264	Exp3	TP1	mono
lasR_1_Multichannel - PH; TRITC_LED100%; FITC_LED100% - T=0 C=1.tif:0160-0388	lasR	0.19385	1.98052	Exp3	TP1	mono
lasR_1_Multichannel - PH; TRITC_LED100%; FITC_LED100% - T=0 C=1.tif:0161-0384	lasR	0.0335561	1.77058	Exp3	TP1	mono
lasR_1_Multichannel - PH; TRITC_LED100%; FITC_LED100% - T=0 C=1.tif:0162-0383	lasR	-0.13064	1.64818	Exp3	TP1	mono
lasR_1_Multichannel - PH; TRITC_LED100%; FITC_LED100% - T=0 C=1.tif:0163-0386	lasR	-0.108345	1.686	Exp3	TP1	mono
lasR_1_Multichannel - PH; TRITC_LED100%; FITC_LED100% - T=0 C=1.tif:0164-0383	lasR	-0.10254	1.63538	Exp3	TP1	mono
lasR_1_Multichannel - PH; TRITC_LED100%; FITC_LED100% - T=0 C=1.tif:0165-0380	lasR	-0.170172	1.63509	Exp3	TP1	mono
lasR_1_Multichannel - PH; TRITC_LED100%; FITC_LED100% - T=0 C=1.tif:0166-0390	lasR	0.11776	1.88784	Exp3	TP1	mono
lasR_1_Multichannel - PH; TRITC_LED100%; FITC_LED100% - T=0 C=1.tif:0167-0390	lasR	-0.0574522	1.7185	Exp3	TP1	mono
lasR_1_Multichannel - PH; TRITC_LED100%; FITC_LED100% - T=0 C=1.tif:0168-0390	lasR	-0.00517815	1.86751	Exp3	TP1	mono
lasR_1_Multichannel - PH; TRITC_LED100%; FITC_LED100% - T=0 C=1.tif:0169-0394	lasR	-0.0999653	1.6162	Exp3	TP1	mono
lasR_1_Multichannel - PH; TRITC_LED100%; FITC_LED100% - T=0 C=1.tif:0170-0395	lasR	-0.126198	1.62883	Exp3	TP1	mono
lasR_1_Multichannel - PH; TRITC_LED100%; FITC_LED100% - T=0 C=1.tif:0171-0398	lasR	-0.0336957	1.7476	Exp3	TP1	mono
lasR_1_Multichannel - PH; TRITC_LED100%; FITC_LED100% - T=0 C=1.tif:0172-0395	lasR	-0.113736	1.68258	Exp3	TP1	mono
lasR_1_Multichannel - PH; TRITC_LED100%; FITC_LED100% - T=0 C=1.tif:0173-0394	lasR	-0.00998895	1.72984	Exp3	TP1	mono
lasR_1_Multichannel - PH; TRITC_LED100%; FITC_LED100% - T=0 C=1.tif:0174-0399	lasR	-0.0124226	1.75144	Exp3	TP1	mono
lasR_1_Multichannel - PH; TRITC_LED100%; FITC_LED100% - T=0 C=1.tif:0175-0395	lasR	-0.186113	1.56072	Exp3	TP1	mono
lasR_1_Multichannel - PH; TRITC_LED100%; FITC_LED100% - T=0 C=1.tif:0176-0398	lasR	-0.152094	1.71735	Exp3	TP1	mono
lasR_1_Multichannel - PH; TRITC_LED100%; FITC_LED100% - T=0 C=1.tif:0177-0405	lasR	0.0538147	1.79458	Exp3	TP1	mono
[truncated: 49,153 more rows]

## Sheet: Figure5b_FigureS3b
Label	Culture_type	TRITC_log_IntDen_corrected	FITC_log_IntDen_corrected	Experiment	Timepoint	Mono_or_mixed
rhlR_1_Multichannel - PH; TRITC_LED100%; FITC_LED100% - T=0 C=1.tif:0001-0128	rhlR	0.678093	2.08462	Exp1	TP1	mono
rhlR_1_Multichannel - PH; TRITC_LED100%; FITC_LED100% - T=0 C=1.tif:0002-0141	rhlR	0.709071	2.106	Exp1	TP1	mono
rhlR_1_Multichannel - PH; TRITC_LED100%; FITC_LED100% - T=0 C=1.tif:0003-0148	rhlR	0.624054	2.02523	Exp1	TP1	mono
rhlR_1_Multichannel - PH; TRITC_LED100%; FITC_LED100% - T=0 C=1.tif:0004-0155	rhlR	0.816616	2.01079	Exp1	TP1	mono
rhlR_1_Multichannel - PH; TRITC_LED100%; FITC_LED100% - T=0 C=1.tif:0005-0157	rhlR	0.891408	2.02347	Exp1	TP1	mono
rhlR_1_Multichannel - PH; TRITC_LED100%; FITC_LED100% - T=0 C=1.tif:0006-0179	rhlR	0.682567	2.05441	Exp1	TP1	mono
rhlR_1_Multichannel - PH; TRITC_LED100%; FITC_LED100% - T=0 C=1.tif:0007-0183	rhlR	0.542733	1.95758	Exp1	TP1	mono
rhlR_1_Multichannel - PH; TRITC_LED100%; FITC_LED100% - T=0 C=1.tif:0008-0188	rhlR	0.627679	1.91888	Exp1	TP1	mono
rhlR_1_Multichannel - PH; TRITC_LED100%; FITC_LED100% - T=0 C=1.tif:0009-0457	rhlR	1.53553	2.27226	Exp1	TP1	mono
rhlR_1_Multichannel - PH; TRITC_LED100%; FITC_LED100% - T=0 C=1.tif:0010-0469	rhlR	1.61264	2.27627	Exp1	TP1	mono
rhlR_1_Multichannel - PH; TRITC_LED100%; FITC_LED100% - T=0 C=1.tif:0011-0470	rhlR	1.8516	2.43842	Exp1	TP1	mono
rhlR_1_Multichannel - PH; TRITC_LED100%; FITC_LED100% - T=0 C=1.tif:0012-0483	rhlR	1.50253	2.22566	Exp1	TP1	mono
rhlR_1_Multichannel - PH; TRITC_LED100%; FITC_LED100% - T=0 C=1.tif:0013-0483	rhlR	1.55762	2.03172	Exp1	TP1	mono
rhlR_1_Multichannel - PH; TRITC_LED100%; FITC_LED100% - T=0 C=1.tif:0014-0506	rhlR	2.04614	2.5939	Exp1	TP1	mono
rhlR_1_Multichannel - PH; TRITC_LED100%; FITC_LED100% - T=0 C=1.tif:0015-0490	rhlR	1.52363	2.00521	Exp1	TP1	mono
rhlR_1_Multichannel - PH; TRITC_LED100%; FITC_LED100% - T=0 C=1.tif:0016-0499	rhlR	1.47381	2.00561	Exp1	TP1	mono
rhlR_1_Multichannel - PH; TRITC_LED100%; FITC_LED100% - T=0 C=1.tif:0017-0503	rhlR	1.55127	1.99951	Exp1	TP1	mono
rhlR_1_Multichannel - PH; TRITC_LED100%; FITC_LED100% - T=0 C=1.tif:0018-0519	rhlR	1.43792	2.17386	Exp1	TP1	mono
rhlR_1_Multichannel - PH; TRITC_LED100%; FITC_LED100% - T=0 C=1.tif:0019-0508	rhlR	1.47187	2.02931	Exp1	TP1	mono
rhlR_1_Multichannel - PH; TRITC_LED100%; FITC_LED100% - T=0 C=1.tif:0020-0524	rhlR	1.51055	2.06544	Exp1	TP1	mono
rhlR_1_Multichannel - PH; TRITC_LED100%; FITC_LED100% - T=0 C=1.tif:0021-0536	rhlR	1.4754	2.23862	Exp1	TP1	mono
rhlR_1_Multichannel - PH; TRITC_LED100%; FITC_LED100% - T=0 C=1.tif:0022-0539	rhlR	1.50058	2.06521	Exp1	TP1	mono
rhlR_1_Multichannel - PH; TRITC_LED100%; FITC_LED100% - T=0 C=1.tif:0023-0558	rhlR	1.32477	1.97065	Exp1	TP1	mono
rhlR_1_Multichannel - PH; TRITC_LED100%; FITC_LED100% - T=0 C=1.tif:0024-0575	rhlR	1.50382	2.17575	Exp1	TP1	mono
rhlR_1_Multichannel - PH; TRITC_LED100%; FITC_LED100% - T=0 C=1.tif:0025-0583	rhlR	1.91003	2.53412	Exp1	TP1	mono
rhlR_1_Multichannel - PH; TRITC_LED100%; FITC_LED100% - T=0 C=1.tif:0026-0585	rhlR	1.26501	1.90886	Exp1	TP1	mono
rhlR_1_Multichannel - PH; TRITC_LED100%; FITC_LED100% - T=0 C=1.tif:0027-0612	rhlR	1.61726	2.29409	Exp1	TP1	mono
rhlR_1_Multichannel - PH; TRITC_LED100%; FITC_LED100% - T=0 C=1.tif:0028-0619	rhlR	1.54304	2.1436	Exp1	TP1	mono
rhlR_1_Multichannel - PH; TRITC_LED100%; FITC_LED100% - T=0 C=1.tif:0029-0632	rhlR	1.96966	2.6473	Exp1	TP1	mono
rhlR_1_Multichannel - PH; TRITC_LED100%; FITC_LED100% - T=0 C=1.tif:0030-0613	rhlR	1.28164	1.9112	Exp1	TP1	mono
rhlR_1_Multichannel - PH; TRITC_LED100%; FITC_LED100% - T=0 C=1.tif:0031-0651	rhlR	1.94605	2.52886	Exp1	TP1	mono
rhlR_1_Multichannel - PH; TRITC_LED100%; FITC_LED100% - T=0 C=1.tif:0032-0639	rhlR	1.34315	1.95022	Exp1	TP1	mono
rhlR_1_Multichannel - PH; TRITC_LED100%; FITC_LED100% - T=0 C=1.tif:0033-0667	rhlR	1.61088	2.29585	Exp1	TP1	mono
rhlR_1_Multichannel - PH; TRITC_LED100%; FITC_LED100% - T=0 C=1.tif:0034-0659	rhlR	1.48275	2.08861	Exp1	TP1	mono
rhlR_1_Multichannel - PH; TRITC_LED100%; FITC_LED100% - T=0 C=1.tif:0035-0684	rhlR	1.96427	2.59641	Exp1	TP1	mono
rhlR_1_Multichannel - PH; TRITC_LED100%; FITC_LED100% - T=0 C=1.tif:0036-0720	rhlR	0.921476	1.82468	Exp1	TP1	mono
rhlR_1_Multichannel - PH; TRITC_LED100%; FITC_LED100% - T=0 C=1.tif:0037-0725	rhlR	1.0032	1.7781	Exp1	TP1	mono
rhlR_1_Multichannel - PH; TRITC_LED100%; FITC_LED100% - T=0 C=1.tif:0038-0733	rhlR	1.00825	1.76336	Exp1	TP1	mono
rhlR_1_Multichannel - PH; TRITC_LED100%; FITC_LED100% - T=0 C=1.tif:0039-0738	rhlR	1.07369	1.77305	Exp1	TP1	mono
rhlR_1_Multichannel - PH; TRITC_LED100%; FITC_LED100% - T=0 C=1.tif:0040-0739	rhlR	0.894242	1.78627	Exp1	TP1	mono
rhlR_1_Multichannel - PH; TRITC_LED100%; FITC_LED100% - T=0 C=1.tif:0042-0742	rhlR	0.970995	1.73306	Exp1	TP1	mono
rhlR_1_Multichannel - PH; TRITC_LED100%; FITC_LED100% - T=0 C=1.tif:0043-0743	rhlR	0.762717	1.71881	Exp1	TP1	mono
rhlR_1_Multichannel - PH; TRITC_LED100%; FITC_LED100% - T=0 C=1.tif:0044-0752	rhlR	1.74132	2.40591	Exp1	TP1	mono
rhlR_1_Multichannel - PH; TRITC_LED100%; FITC_LED100% - T=0 C=1.tif:0045-0758	rhlR	1.43637	2.20256	Exp1	TP1	mono
rhlR_1_Multichannel - PH; TRITC_LED100%; FITC_LED100% - T=0 C=1.tif:0046-0758	rhlR	1.38568	2.05788	Exp1	TP1	mono
rhlR_1_Multichannel - PH; TRITC_LED100%; FITC_LED100% - T=0 C=1.tif:0047-0763	rhlR	1.35648	2.12736	Exp1	TP1	mono
rhlR_1_Multichannel - PH; TRITC_LED100%; FITC_LED100% - T=0 C=1.tif:0048-0767	rhlR	0.68227	1.58015	Exp1	TP1	mono
rhlR_1_Multichannel - PH; TRITC_LED100%; FITC_LED100% - T=0 C=1.tif:0049-0774	rhlR	1.59557	2.28048	Exp1	TP1	mono
rhlR_1_Multichannel - PH; TRITC_LED100%; FITC_LED100% - T=0 C=1.tif:0050-0775	rhlR	1.37984	2.09811	Exp1	TP1	mono
rhlR_1_Multichannel - PH; TRITC_LED100%; FITC_LED100% - T=0 C=1.tif:0051-0778	rhlR	1.54112	2.20255	Exp1	TP1	mono
rhlR_1_Multichannel - PH; TRITC_LED100%; FITC_LED100% - T=0 C=1.tif:0052-0783	rhlR	1.07719	1.75826	Exp1	TP1	mono
rhlR_1_Multichannel - PH; TRITC_LED100%; FITC_LED100% - T=0 C=1.tif:0053-0791	rhlR	1.01795	1.75069	Exp1	TP1	mono
rhlR_1_Multichannel - PH; TRITC_LED100%; FITC_LED100% - T=0 C=1.tif:0054-0791	rhlR	0.828426	1.65622	Exp1	TP1	mono
rhlR_1_Multichannel - PH; TRITC_LED100%; FITC_LED100% - T=0 C=1.tif:0055-0792	rhlR	1.08115	1.7345	Exp1	TP1	mono
rhlR_1_Multichannel - PH; TRITC_LED100%; FITC_LED100% - T=0 C=1.tif:0056-0799	rhlR	0.902774	1.73311	Exp1	TP1	mono
rhlR_1_Multichannel - PH; TRITC_LED100%; FITC_LED100% - T=0 C=1.tif:0057-0801	rhlR	0.959971	1.73634	Exp1	TP1	mono
rhlR_1_Multichannel - PH; TRITC_LED100%; FITC_LED100% - T=0 C=1.tif:0058-1269	rhlR	1.10696	1.87597	Exp1	TP1	mono
rhlR_1_Multichannel - PH; TRITC_LED100%; FITC_LED100% - T=0 C=1.tif:0059-1286	rhlR	1.22383	1.90027	Exp1	TP1	mono
rhlR_1_Multichannel - PH; TRITC_LED100%; FITC_LED100% - T=0 C=1.tif:0060-1295	rhlR	1.68501	2.30513	Exp1	TP1	mono
rhlR_1_Multichannel - PH; TRITC_LED100%; FITC_LED100% - T=0 C=1.tif:0061-1293	rhlR	1.09231	1.90372	Exp1	TP1	mono
rhlR_1_Multichannel - PH; TRITC_LED100%; FITC_LED100% - T=0 C=1.tif:0062-1291	rhlR	1.30953	1.90727	Exp1	TP1	mono
rhlR_1_Multichannel - PH; TRITC_LED100%; FITC_LED100% - T=0 C=1.tif:0063-1310	rhlR	1.37543	1.91581	Exp1	TP1	mono
rhlR_1_Multichannel - PH; TRITC_LED100%; FITC_LED100% - T=0 C=1.tif:0064-1322	rhlR	1.67586	2.24026	Exp1	TP1	mono
rhlR_1_Multichannel - PH; TRITC_LED100%; FITC_LED100% - T=0 C=1.tif:0065-1338	rhlR	0.999855	2.34964	Exp1	TP1	mono
rhlR_1_Multichannel - PH; TRITC_LED100%; FITC_LED100% - T=0 C=1.tif:0066-1334	rhlR	1.04855	1.82107	Exp1	TP1	mono
rhlR_1_Multichannel - PH; TRITC_LED100%; FITC_LED100% - T=0 C=1.tif:0067-1339	rhlR	1.7297	2.29894	Exp1	TP1	mono
rhlR_1_Multichannel - PH; TRITC_LED100%; FITC_LED100% - T=0 C=1.tif:0068-1343	rhlR	0.770056	1.97587	Exp1	TP1	mono
rhlR_1_Multichannel - PH; TRITC_LED100%; FITC_LED100% - T=0 C=1.tif:0069-1345	rhlR	1.16992	1.79777	Exp1	TP1	mono
rhlR_1_Multichannel - PH; TRITC_LED100%; FITC_LED100% - T=0 C=1.tif:0070-1359	rhlR	1.61114	2.21092	Exp1	TP1	mono
rhlR_1_Multichannel - PH; TRITC_LED100%; FITC_LED100% - T=0 C=1.tif:0071-1361	rhlR	1.34318	2.26245	Exp1	TP1	mono
rhlR_1_Multichannel - PH; TRITC_LED100%; FITC_LED100% - T=0 C=1.tif:0072-1376	rhlR	0.735075	2.07262	Exp1	TP1	mono
rhlR_1_Multichannel - PH; TRITC_LED100%; FITC_LED100% - T=0 C=1.tif:0073-1387	rhlR	1.23756	2.26649	Exp1	TP1	mono
rhlR_1_Multichannel - PH; TRITC_LED100%; FITC_LED100% - T=0 C=1.tif:0074-1377	rhlR	1.00463	1.75569	Exp1	TP1	mono
rhlR_1_Multichannel - PH; TRITC_LED100%; FITC_LED100% - T=0 C=1.tif:0075-1376	rhlR	0.952138	1.99934	Exp1	TP1	mono
rhlR_1_Multichannel - PH; TRITC_LED100%; FITC_LED100% - T=0 C=1.tif:0076-1407	rhlR	1.25347	2.331	Exp1	TP1	mono
rhlR_1_Multichannel - PH; TRITC_LED100%; FITC_LED100% - T=0 C=1.tif:0077-1400	rhlR	1.41308	2.3118	Exp1	TP1	mono
rhlR_1_Multichannel - PH; TRITC_LED100%; FITC_LED100% - T=0 C=1.tif:0078-1404	rhlR	1.21923	2.3579	Exp1	TP1	mono
rhlR_1_Multichannel - PH; TRITC_LED100%; FITC_LED100% - T=0 C=1.tif:0079-1418	rhlR	1.23748	2.2063	Exp1	TP1	mono
rhlR_1_Multichannel - PH; TRITC_LED100%; FITC_LED100% - T=0 C=1.tif:0080-1415	rhlR	0.749441	2.09221	Exp1	TP1	mono
rhlR_1_Multichannel - PH; TRITC_LED100%; FITC_LED100% - T=0 C=1.tif:0081-1445	rhlR	1.76698	2.68843	Exp1	TP1	mono
rhlR_1_Multichannel - PH; TRITC_LED100%; FITC_LED100% - T=0 C=1.tif:0082-1448	rhlR	1.17919	2.32355	Exp1	TP1	mono
rhlR_1_Multichannel - PH; TRITC_LED100%; FITC_LED100% - T=0 C=1.tif:0083-1438	rhlR	0.831865	1.9892	Exp1	TP1	mono
rhlR_1_Multichannel - PH; TRITC_LED100%; FITC_LED100% - T=0 C=1.tif:0084-1453	rhlR	1.2329	2.23402	Exp1	TP1	mono
rhlR_1_Multichannel - PH; TRITC_LED100%; FITC_LED100% - T=0 C=1.tif:0085-1458	rhlR	0.862613	1.9827	Exp1	TP1	mono
rhlR_1_Multichannel - PH; TRITC_LED100%; FITC_LED100% - T=0 C=1.tif:0086-1477	rhlR	1.36729	2.64503	Exp1	TP1	mono
rhlR_2_Multichannel - PH; TRITC_LED100%; FITC_LED100% - T=0 C=1.tif:0001-0598	rhlR	0.68194	1.9202	Exp1	TP1	mono
rhlR_2_Multichannel - PH; TRITC_LED100%; FITC_LED100% - T=0 C=1.tif:0002-0598	rhlR	0.633365	1.90666	Exp1	TP1	mono
rhlR_2_Multichannel - PH; TRITC_LED100%; FITC_LED100% - T=0 C=1.tif:0003-0604	rhlR	0.545069	1.94446	Exp1	TP1	mono
rhlR_2_Multichannel - PH; TRITC_LED100%; FITC_LED100% - T=0 C=1.tif:0004-0615	rhlR	0.4603	1.86865	Exp1	TP1	mono
rhlR_2_Multichannel - PH; TRITC_LED100%; FITC_LED100% - T=0 C=1.tif:0005-0612	rhlR	0.660748	1.83912	Exp1	TP1	mono
rhlR_2_Multichannel - PH; TRITC_LED100%; FITC_LED100% - T=0 C=1.tif:0006-0621	rhlR	0.93287	2.06654	Exp1	TP1	mono
rhlR_2_Multichannel - PH; TRITC_LED100%; FITC_LED100% - T=0 C=1.tif:0007-0618	rhlR	0.872868	1.86985	Exp1	TP1	mono
rhlR_2_Multichannel - PH; TRITC_LED100%; FITC_LED100% - T=0 C=1.tif:0008-0632	rhlR	0.596048	1.92478	Exp1	TP1	mono
rhlR_2_Multichannel - PH; TRITC_LED100%; FITC_LED100% - T=0 C=1.tif:0009-0630	rhlR	0.702367	1.82653	Exp1	TP1	mono
rhlR_2_Multichannel - PH; TRITC_LED100%; FITC_LED100% - T=0 C=1.tif:0010-0629	rhlR	0.831526	1.84762	Exp1	TP1	mono
rhlR_2_Multichannel - PH; TRITC_LED100%; FITC_LED100% - T=0 C=1.tif:0011-0637	rhlR	0.443708	1.77258	Exp1	TP1	mono
rhlR_2_Multichannel - PH; TRITC_LED100%; FITC_LED100% - T=0 C=1.tif:0012-0632	rhlR	0.811182	2.00812	Exp1	TP1	mono
rhlR_2_Multichannel - PH; TRITC_LED100%; FITC_LED100% - T=0 C=1.tif:0013-0635	rhlR	0.715215	1.9514	Exp1	TP1	mono
rhlR_2_Multichannel - PH; TRITC_LED100%; FITC_LED100% - T=0 C=1.tif:0014-0635	rhlR	0.7878	2.04613	Exp1	TP1	mono
rhlR_2_Multichannel - PH; TRITC_LED100%; FITC_LED100% - T=0 C=1.tif:0015-0649	rhlR	0.801251	1.91805	Exp1	TP1	mono
rhlR_2_Multichannel - PH; TRITC_LED100%; FITC_LED100% - T=0 C=1.tif:0016-0647	rhlR	0.673927	1.75349	Exp1	TP1	mono
rhlR_2_Multichannel - PH; TRITC_LED100%; FITC_LED100% - T=0 C=1.tif:0017-0648	rhlR	0.89741	1.81392	Exp1	TP1	mono
rhlR_2_Multichannel - PH; TRITC_LED100%; FITC_LED100% - T=0 C=1.tif:0018-0655	rhlR	1.63854	2.47576	Exp1	TP1	mono
rhlR_2_Multichannel - PH; TRITC_LED100%; FITC_LED100% - T=0 C=1.tif:0019-0652	rhlR	0.839144	1.83777	Exp1	TP1	mono
rhlR_2_Multichannel - PH; TRITC_LED100%; FITC_LED100% - T=0 C=1.tif:0020-0660	rhlR	0.770446	1.87328	Exp1	TP1	mono
rhlR_2_Multichannel - PH; TRITC_LED100%; FITC_LED100% - T=0 C=1.tif:0021-0660	rhlR	1.27302	2.17163	Exp1	TP1	mono
rhlR_2_Multichannel - PH; TRITC_LED100%; FITC_LED100% - T=0 C=1.tif:0022-0665	rhlR	0.568132	1.81757	Exp1	TP1	mono
rhlR_2_Multichannel - PH; TRITC_LED100%; FITC_LED100% - T=0 C=1.tif:0023-0673	rhlR	0.496884	1.79189	Exp1	TP1	mono
rhlR_2_Multichannel - PH; TRITC_LED100%; FITC_LED100% - T=0 C=1.tif:0024-0670	rhlR	0.613516	1.84762	Exp1	TP1	mono
rhlR_2_Multichannel - PH; TRITC_LED100%; FITC_LED100% - T=0 C=1.tif:0025-0673	rhlR	0.960328	1.90548	Exp1	TP1	mono
rhlR_2_Multichannel - PH; TRITC_LED100%; FITC_LED100% - T=0 C=1.tif:0026-0682	rhlR	1.14738	2.06881	Exp1	TP1	mono
rhlR_2_Multichannel - PH; TRITC_LED100%; FITC_LED100% - T=0 C=1.tif:0027-0677	rhlR	1.40913	2.21217	Exp1	TP1	mono
rhlR_2_Multichannel - PH; TRITC_LED100%; FITC_LED100% - T=0 C=1.tif:0028-0680	rhlR	-0.620562	-0.704645	Exp1	TP1	mono
rhlR_2_Multichannel - PH; TRITC_LED100%; FITC_LED100% - T=0 C=1.tif:0029-0685	rhlR	0.777577	1.90834	Exp1	TP1	mono
rhlR_2_Multichannel - PH; TRITC_LED100%; FITC_LED100% - T=0 C=1.tif:0030-0698	rhlR	1.34226	2.18677	Exp1	TP1	mono
rhlR_2_Multichannel - PH; TRITC_LED100%; FITC_LED100% - T=0 C=1.tif:0031-0703	rhlR	1.23668	2.11884	Exp1	TP1	mono
rhlR_2_Multichannel - PH; TRITC_LED100%; FITC_LED100% - T=0 C=1.tif:0032-0696	rhlR	0.899055	1.83988	Exp1	TP1	mono
rhlR_2_Multichannel - PH; TRITC_LED100%; FITC_LED100% - T=0 C=1.tif:0033-0702	rhlR	1.32668	2.13828	Exp1	TP1	mono
rhlR_2_Multichannel - PH; TRITC_LED100%; FITC_LED100% - T=0 C=1.tif:0034-0712	rhlR	0.557491	2.03181	Exp1	TP1	mono
rhlR_2_Multichannel - PH; TRITC_LED100%; FITC_LED100% - T=0 C=1.tif:0035-0727	rhlR	1.0335	2.16958	Exp1	TP1	mono
rhlR_2_Multichannel - PH; TRITC_LED100%; FITC_LED100% - T=0 C=1.tif:0036-0715	rhlR	0.583952	2.04035	Exp1	TP1	mono
rhlR_2_Multichannel - PH; TRITC_LED100%; FITC_LED100% - T=0 C=1.tif:0037-0716	rhlR	0.568068	2.04376	Exp1	TP1	mono
rhlR_2_Multichannel - PH; TRITC_LED100%; FITC_LED100% - T=0 C=1.tif:0038-0719	rhlR	0.558523	2.02948	Exp1	TP1	mono
rhlR_2_Multichannel - PH; TRITC_LED100%; FITC_LED100% - T=0 C=1.tif:0039-0721	rhlR	0.94841	1.85926	Exp1	TP1	mono
rhlR_2_Multichannel - PH; TRITC_LED100%; FITC_LED100% - T=0 C=1.tif:0040-0736	rhlR	0.30121	1.91866	Exp1	TP1	mono
rhlR_2_Multichannel - PH; TRITC_LED100%; FITC_LED100% - T=0 C=1.tif:0041-0737	rhlR	1.15072	2.108	Exp1	TP1	mono
rhlR_2_Multichannel - PH; TRITC_LED100%; FITC_LED100% - T=0 C=1.tif:0042-0731	rhlR	0.509318	1.94794	Exp1	TP1	mono
rhlR_2_Multichannel - PH; TRITC_LED100%; FITC_LED100% - T=0 C=1.tif:0043-0734	rhlR	0.739969	1.93225	Exp1	TP1	mono
rhlR_2_Multichannel - PH; TRITC_LED100%; FITC_LED100% - T=0 C=1.tif:0044-0732	rhlR	0.708249	1.95659	Exp1	TP1	mono
rhlR_2_Multichannel - PH; TRITC_LED100%; FITC_LED100% - T=0 C=1.tif:0045-0732	rhlR	0.700014	1.90326	Exp1	TP1	mono
rhlR_2_Multichannel - PH; TRITC_LED100%; FITC_LED100% - T=0 C=1.tif:0046-0736	rhlR	1.09703	2.22222	Exp1	TP1	mono
rhlR_2_Multichannel - PH; TRITC_LED100%; FITC_LED100% - T=0 C=1.tif:0047-0752	rhlR	0.792138	1.84813	Exp1	TP1	mono
rhlR_2_Multichannel - PH; TRITC_LED100%; FITC_LED100% - T=0 C=1.tif:0048-0750	rhlR	0.595988	2.01373	Exp1	TP1	mono
rhlR_2_Multichannel - PH; TRITC_LED100%; FITC_LED100% - T=0 C=1.tif:0049-0753	rhlR	0.780363	2.01796	Exp1	TP1	mono
rhlR_2_Multichannel - PH; TRITC_LED100%; FITC_LED100% - T=0 C=1.tif:0050-0753	rhlR	0.837889	1.92442	Exp1	TP1	mono
rhlR_2_Multichannel - PH; TRITC_LED100%; FITC_LED100% - T=0 C=1.tif:0051-0751	rhlR	0.727724	1.88373	Exp1	TP1	mono
rhlR_2_Multichannel - PH; TRITC_LED100%; FITC_LED100% - T=0 C=1.tif:0052-0751	rhlR	1.30775	2.32512	Exp1	TP1	mono
rhlR_2_Multichannel - PH; TRITC_LED100%; FITC_LED100% - T=0 C=1.tif:0053-0762	rhlR	0.766877	1.9424	Exp1	TP1	mono
rhlR_2_Multichannel - PH; TRITC_LED100%; FITC_LED100% - T=0 C=1.tif:0054-0768	rhlR	0.522456	1.89439	Exp1	TP1	mono
rhlR_2_Multichannel - PH; TRITC_LED100%; FITC_LED100% - T=0 C=1.tif:0055-0766	rhlR	0.838166	1.92314	Exp1	TP1	mono
rhlR_2_Multichannel - PH; TRITC_LED100%; FITC_LED100% - T=0 C=1.tif:0056-0765	rhlR	0.627735	1.98007	Exp1	TP1	mono
rhlR_2_Multichannel - PH; TRITC_LED100%; FITC_LED100% - T=0 C=1.tif:0057-0774	rhlR	0.785777	1.95999	Exp1	TP1	mono
rhlR_2_Multichannel - PH; TRITC_LED100%; FITC_LED100% - T=0 C=1.tif:0058-0772	rhlR	0.849569	1.96112	Exp1	TP1	mono
rhlR_2_Multichannel - PH; TRITC_LED100%; FITC_LED100% - T=0 C=1.tif:0059-0779	rhlR	0.889734	1.94698	Exp1	TP1	mono
rhlR_2_Multichannel - PH; TRITC_LED100%; FITC_LED100% - T=0 C=1.tif:0060-0784	rhlR	0.784867	1.91318	Exp1	TP1	mono
rhlR_2_Multichannel - PH; TRITC_LED100%; FITC_LED100% - T=0 C=1.tif:0061-0786	rhlR	0.733919	1.94098	Exp1	TP1	mono
rhlR_2_Multichannel - PH; TRITC_LED100%; FITC_LED100% - T=0 C=1.tif:0062-0787	rhlR	0.440007	1.86169	Exp1	TP1	mono
rhlR_2_Multichannel - PH; TRITC_LED100%; FITC_LED100% - T=0 C=1.tif:0063-0791	rhlR	0.505692	2.12174	Exp1	TP1	mono
rhlR_2_Multichannel - PH; TRITC_LED100%; FITC_LED100% - T=0 C=1.tif:0064-0789	rhlR	0.822185	1.92316	Exp1	TP1	mono
rhlR_2_Multichannel - PH; TRITC_LED100%; FITC_LED100% - T=0 C=1.tif:0065-0794	rhlR	0.339531	1.91264	Exp1	TP1	mono
rhlR_2_Multichannel - PH; TRITC_LED100%; FITC_LED100% - T=0 C=1.tif:0066-0795	rhlR	0.80666	1.95266	Exp1	TP1	mono
rhlR_2_Multichannel - PH; TRITC_LED100%; FITC_LED100% - T=0 C=1.tif:0067-0802	rhlR	0.6608	1.90356	Exp1	TP1	mono
rhlR_2_Multichannel - PH; TRITC_LED100%; FITC_LED100% - T=0 C=1.tif:0068-0805	rhlR	0.592676	2.06922	Exp1	TP1	mono
rhlR_2_Multichannel - PH; TRITC_LED100%; FITC_LED100% - T=0 C=1.tif:0069-0805	rhlR	0.700615	2.08022	Exp1	TP1	mono
rhlR_2_Multichannel - PH; TRITC_LED100%; FITC_LED100% - T=0 C=1.tif:0070-0807	rhlR	0.441675	1.90028	Exp1	TP1	mono
rhlR_2_Multichannel - PH; TRITC_LED100%; FITC_LED100% - T=0 C=1.tif:0071-0807	rhlR	0.66151	1.95538	Exp1	TP1	mono
rhlR_2_Multichannel - PH; TRITC_LED100%; FITC_LED100% - T=0 C=1.tif:0072-0813	rhlR	0.292274	1.86971	Exp1	TP1	mono
rhlR_2_Multichannel - PH; TRITC_LED100%; FITC_LED100% - T=0 C=1.tif:0073-0816	rhlR	0.475141	1.81996	Exp1	TP1	mono
rhlR_2_Multichannel - PH; TRITC_LED100%; FITC_LED100% - T=0 C=1.tif:0074-0819	rhlR	0.282446	1.67107	Exp1	TP1	mono
rhlR_2_Multichannel - PH; TRITC_LED100%; FITC_LED100% - T=0 C=1.tif:0075-0817	rhlR	0.86898	2.13274	Exp1	TP1	mono
rhlR_2_Multichannel - PH; TRITC_LED100%; FITC_LED100% - T=0 C=1.tif:0076-0827	rhlR	0.859816	2.10429	Exp1	TP1	mono
rhlR_2_Multichannel - PH; TRITC_LED100%; FITC_LED100% - T=0 C=1.tif:0077-0842	rhlR	1.19976	2.4212	Exp1	TP1	mono
rhlR_2_Multichannel - PH; TRITC_LED100%; FITC_LED100% - T=0 C=1.tif:0078-0838	rhlR	0.199855	1.74304	Exp1	TP1	mono
rhlR_2_Multichannel - PH; TRITC_LED100%; FITC_LED100% - T=0 C=1.tif:0079-0835	rhlR	0.423443	1.89806	Exp1	TP1	mono
rhlR_2_Multichannel - PH; TRITC_LED100%; FITC_LED100% - T=0 C=1.tif:0080-0833	rhlR	0.950994	2.12046	Exp1	TP1	mono
rhlR_2_Multichannel - PH; TRITC_LED100%; FITC_LED100% - T=0 C=1.tif:0081-0843	rhlR	0.438477	1.73859	Exp1	TP1	mono
rhlR_2_Multichannel - PH; TRITC_LED100%; FITC_LED100% - T=0 C=1.tif:0082-0847	rhlR	0.588192	1.8593	Exp1	TP1	mono
rhlR_2_Multichannel - PH; TRITC_LED100%; FITC_LED100% - T=0 C=1.tif:0083-0868	rhlR	0.615444	2.11183	Exp1	TP1	mono
rhlR_2_Multichannel - PH; TRITC_LED100%; FITC_LED100% - T=0 C=1.tif:0084-0860	rhlR	0.373233	1.76993	Exp1	TP1	mono
rhlR_2_Multichannel - PH; TRITC_LED100%; FITC_LED100% - T=0 C=1.tif:0085-0864	rhlR	0.369181	1.71074	Exp1	TP1	mono
rhlR_2_Multichannel - PH; TRITC_LED100%; FITC_LED100% - T=0 C=1.tif:0086-0882	rhlR	0.782411	2.0754	Exp1	TP1	mono
rhlR_2_Multichannel - PH; TRITC_LED100%; FITC_LED100% - T=0 C=1.tif:0087-0873	rhlR	0.286075	1.73822	Exp1	TP1	mono
rhlR_2_Multichannel - PH; TRITC_LED100%; FITC_LED100% - T=0 C=1.tif:0088-0889	rhlR	0.344082	1.7392	Exp1	TP1	mono
rhlR_2_Multichannel - PH; TRITC_LED100%; FITC_LED100% - T=0 C=1.tif:0089-0999	rhlR	1.71799	2.50733	Exp1	TP1	mono
rhlR_2_Multichannel - PH; TRITC_LED100%; FITC_LED100% - T=0 C=1.tif:0090-1014	rhlR	1.88485	2.68475	Exp1	TP1	mono
rhlR_2_Multichannel - PH; TRITC_LED100%; FITC_LED100% - T=0 C=1.tif:0091-1017	rhlR	1.80085	2.55875	Exp1	TP1	mono
rhlR_2_Multichannel - PH; TRITC_LED100%; FITC_LED100% - T=0 C=1.tif:0092-1033	rhlR	1.66979	2.55495	Exp1	TP1	mono
rhlR_2_Multichannel - PH; TRITC_LED100%; FITC_LED100% - T=0 C=1.tif:0093-1035	rhlR	0.893614	1.90853	Exp1	TP1	mono
rhlR_2_Multichannel - PH; TRITC_LED100%; FITC_LED100% - T=0 C=1.tif:0094-1035	rhlR	1.17415	1.90841	Exp1	TP1	mono
rhlR_2_Multichannel - PH; TRITC_LED100%; FITC_LED100% - T=0 C=1.tif:0095-1052	rhlR	1.32496	2.21964	Exp1	TP1	mono
rhlR_2_Multichannel - PH; TRITC_LED100%; FITC_LED100% - T=0 C=1.tif:0096-1041	rhlR	1.3408	2.11078	Exp1	TP1	mono
rhlR_2_Multichannel - PH; TRITC_LED100%; FITC_LED100% - T=0 C=1.tif:0097-1047	rhlR	1.08928	1.89422	Exp1	TP1	mono
rhlR_2_Multichannel - PH; TRITC_LED100%; FITC_LED100% - T=0 C=1.tif:0098-1054	rhlR	1.33079	2.13084	Exp1	TP1	mono
rhlR_2_Multichannel - PH; TRITC_LED100%; FITC_LED100% - T=0 C=1.tif:0099-1068	rhlR	1.21055	2.09928	Exp1	TP1	mono
rhlR_2_Multichannel - PH; TRITC_LED100%; FITC_LED100% - T=0 C=1.tif:0100-1067	rhlR	0.807464	1.85672	Exp1	TP1	mono
rhlR_2_Multichannel - PH; TRITC_LED100%; FITC_LED100% - T=0 C=1.tif:0101-1070	rhlR	1.24432	2.12849	Exp1	TP1	mono
rhlR_2_Multichannel - PH; TRITC_LED100%; FITC_LED100% - T=0 C=1.tif:0102-1136	rhlR	0.695286	1.95498	Exp1	TP1	mono
rhlR_2_Multichannel - PH; TRITC_LED100%; FITC_LED100% - T=0 C=1.tif:0103-1141	rhlR	0.541001	2.01122	Exp1	TP1	mono
rhlR_2_Multichannel - PH; TRITC_LED100%; FITC_LED100% - T=0 C=1.tif:0104-1144	rhlR	0.780363	1.99628	Exp1	TP1	mono
rhlR_2_Multichannel - PH; TRITC_LED100%; FITC_LED100% - T=0 C=1.tif:0105-1158	rhlR	1.3242	2.36545	Exp1	TP1	mono
rhlR_2_Multichannel - PH; TRITC_LED100%; FITC_LED100% - T=0 C=1.tif:0106-1158	rhlR	0.434205	1.93749	Exp1	TP1	mono
rhlR_2_Multichannel - PH; TRITC_LED100%; FITC_LED100% - T=0 C=1.tif:0107-1162	rhlR	0.777935	1.84541	Exp1	TP1	mono
rhlR_2_Multichannel - PH; TRITC_LED100%; FITC_LED100% - T=0 C=1.tif:0108-1172	rhlR	1.28525	2.28985	Exp1	TP1	mono
rhlR_2_Multichannel - PH; TRITC_LED100%; FITC_LED100% - T=0 C=1.tif:0109-1168	rhlR	0.948561	2.00469	Exp1	TP1	mono
rhlR_2_Multichannel - PH; TRITC_LED100%; FITC_LED100% - T=0 C=1.tif:0110-1171	rhlR	0.715307	1.96605	Exp1	TP1	mono
rhlR_2_Multichannel - PH; TRITC_LED100%; FITC_LED100% - T=0 C=1.tif:0111-1172	rhlR	0.939315	1.88558	Exp1	TP1	mono
rhlR_2_Multichannel - PH; TRITC_LED100%; FITC_LED100% - T=0 C=1.tif:0112-1174	rhlR	0.466471	1.75264	Exp1	TP1	mono
rhlR_2_Multichannel - PH; TRITC_LED100%; FITC_LED100% - T=0 C=1.tif:0113-1176	rhlR	0.819908	1.84972	Exp1	TP1	mono
rhlR_2_Multichannel - PH; TRITC_LED100%; FITC_LED100% - T=0 C=1.tif:0114-1183	rhlR	0.721982	1.74472	Exp1	TP1	mono
rhlR_2_Multichannel - PH; TRITC_LED100%; FITC_LED100% - T=0 C=1.tif:0115-1187	rhlR	0.541206	1.73894	Exp1	TP1	mono
rhlR_2_Multichannel - PH; TRITC_LED100%; FITC_LED100% - T=0 C=1.tif:0116-1188	rhlR	0.884785	1.92787	Exp1	TP1	mono
rhlR_2_Multichannel - PH; TRITC_LED100%; FITC_LED100% - T=0 C=1.tif:0117-1195	rhlR	0.971216	1.92907	Exp1	TP1	mono
rhlR_2_Multichannel - PH; TRITC_LED100%; FITC_LED100% - T=0 C=1.tif:0118-1202	rhlR	0.893675	1.94119	Exp1	TP1	mono
rhlR_2_Multichannel - PH; TRITC_LED100%; FITC_LED100% - T=0 C=1.tif:0119-1199	rhlR	0.777153	1.78304	Exp1	TP1	mono
rhlR_2_Multichannel - PH; TRITC_LED100%; FITC_LED100% - T=0 C=1.tif:0120-1198	rhlR	0.113644	2.40274	Exp1	TP1	mono
rhlR_2_Multichannel - PH; TRITC_LED100%; FITC_LED100% - T=0 C=1.tif:0121-1204	rhlR	-0.248346	2.13308	Exp1	TP1	mono
rhlR_2_Multichannel - PH; TRITC_LED100%; FITC_LED100% - T=0 C=1.tif:0122-1197	rhlR	0.942968	1.88919	Exp1	TP1	mono
rhlR_2_Multichannel - PH; TRITC_LED100%; FITC_LED100% - T=0 C=1.tif:0123-1208	rhlR	0.759857	1.92792	Exp1	TP1	mono
rhlR_2_Multichannel - PH; TRITC_LED100%; FITC_LED100% - T=0 C=1.tif:0124-1205	rhlR	-0.0219939	2.08262	Exp1	TP1	mono
rhlR_2_Multichannel - PH; TRITC_LED100%; FITC_LED100% - T=0 C=1.tif:0125-1208	rhlR	1.0185	2.00601	Exp1	TP1	mono
rhlR_2_Multichannel - PH; TRITC_LED100%; FITC_LED100% - T=0 C=1.tif:0126-1204	rhlR	-0.298043	2.03106	Exp1	TP1	mono
rhlR_2_Multichannel - PH; TRITC_LED100%; FITC_LED100% - T=0 C=1.tif:0127-1209	rhlR	0.615329	1.78184	Exp1	TP1	mono
rhlR_2_Multichannel - PH; TRITC_LED100%; FITC_LED100% - T=0 C=1.tif:0128-1209	rhlR	-0.236147	2.11061	Exp1	TP1	mono
rhlR_2_Multichannel - PH; TRITC_LED100%; FITC_LED100% - T=0 C=1.tif:0129-1216	rhlR	0.906747	1.91391	Exp1	TP1	mono
rhlR_2_Multichannel - PH; TRITC_LED100%; FITC_LED100% - T=0 C=1.tif:0130-1225	rhlR	-0.442817	1.93888	Exp1	TP1	mono
rhlR_2_Multichannel - PH; TRITC_LED100%; FITC_LED100% - T=0 C=1.tif:0131-1213	rhlR	-0.197084	2.09844	Exp1	TP1	mono
rhlR_2_Multichannel - PH; TRITC_LED100%; FITC_LED100% - T=0 C=1.tif:0132-1215	rhlR	0.111808	2.10079	Exp1	TP1	mono
rhlR_2_Multichannel - PH; TRITC_LED100%; FITC_LED100% - T=0 C=1.tif:0133-1219	rhlR	0.720911	1.82562	Exp1	TP1	mono
rhlR_2_Multichannel - PH; TRITC_LED100%; FITC_LED100% - T=0 C=1.tif:0134-1228	rhlR	-0.172789	1.96092	Exp1	TP1	mono
rhlR_2_Multichannel - PH; TRITC_LED100%; FITC_LED100% - T=0 C=1.tif:0135-1221	rhlR	0.107492	1.97227	Exp1	TP1	mono
rhlR_2_Multichannel - PH; TRITC_LED100%; FITC_LED100% - T=0 C=1.tif:0136-1224	rhlR	0.0320248	2.04782	Exp1	TP1	mono
rhlR_2_Multichannel - PH; TRITC_LED100%; FITC_LED100% - T=0 C=1.tif:0137-1227	rhlR	-0.207836	1.96249	Exp1	TP1	mono
rhlR_2_Multichannel - PH; TRITC_LED100%; FITC_LED100% - T=0 C=1.tif:0138-1227	rhlR	1.0126	2.05585	Exp1	TP1	mono
rhlR_2_Multichannel - PH; TRITC_LED100%; FITC_LED100% - T=0 C=1.tif:0139-1227	rhlR	-0.0908791	1.96014	Exp1	TP1	mono
rhlR_2_Multichannel - PH; TRITC_LED100%; FITC_LED100% - T=0 C=1.tif:0140-1230	rhlR	0.0441651	2.05132	Exp1	TP1	mono
rhlR_2_Multichannel - PH; TRITC_LED100%; FITC_LED100% - T=0 C=1.tif:0141-1237	rhlR	0.72061	1.9366	Exp1	TP1	mono
rhlR_2_Multichannel - PH; TRITC_LED100%; FITC_LED100% - T=0 C=1.tif:0142-1230	rhlR	-0.211954	1.87904	Exp1	TP1	mono
rhlR_2_Multichannel - PH; TRITC_LED100%; FITC_LED100% - T=0 C=1.tif:0143-1235	rhlR	0.605559	1.7699	Exp1	TP1	mono
rhlR_2_Multichannel - PH; TRITC_LED100%; FITC_LED100% - T=0 C=1.tif:0144-1235	rhlR	0.0611074	2.05093	Exp1	TP1	mono
rhlR_2_Multichannel - PH; TRITC_LED100%; FITC_LED100% - T=0 C=1.tif:0145-1234	rhlR	0.856692	1.84738	Exp1	TP1	mono
rhlR_2_Multichannel - PH; TRITC_LED100%; FITC_LED100% - T=0 C=1.tif:0146-1245	rhlR	-0.0222444	2.06034	Exp1	TP1	mono
rhlR_2_Multichannel - PH; TRITC_LED100%; FITC_LED100% - T=0 C=1.tif:0147-1246	rhlR	-0.103385	2.02892	Exp1	TP1	mono
rhlR_2_Multichannel - PH; TRITC_LED100%; FITC_LED100% - T=0 C=1.tif:0148-1253	rhlR	-0.21965	2.05814	Exp1	TP1	mono
rhlR_2_Multichannel - PH; TRITC_LED100%; FITC_LED100% - T=0 C=1.tif:0149-1247	rhlR	-0.103687	1.97349	Exp1	TP1	mono
rhlR_2_Multichannel - PH; TRITC_LED100%; FITC_LED100% - T=0 C=1.tif:0150-1254	rhlR	0.00550232	2.03878	Exp1	TP1	mono
rhlR_2_Multichannel - PH; TRITC_LED100%; FITC_LED100% - T=0 C=1.tif:0151-1248	rhlR	-0.110594	1.99123	Exp1	TP1	mono
rhlR_2_Multichannel - PH; TRITC_LED100%; FITC_LED100% - T=0 C=1.tif:0152-1252	rhlR	-0.211566	1.93317	Exp1	TP1	mono
rhlR_2_Multichannel - PH; TRITC_LED100%; FITC_LED100% - T=0 C=1.tif:0153-1253	rhlR	0.687044	1.78528	Exp1	TP1	mono
rhlR_2_Multichannel - PH; TRITC_LED100%; FITC_LED100% - T=0 C=1.tif:0154-1253	rhlR	0.624601	1.78569	Exp1	TP1	mono
rhlR_2_Multichannel - PH; TRITC_LED100%; FITC_LED100% - T=0 C=1.tif:0155-1251	rhlR	-0.113882	1.99115	Exp1	TP1	mono
rhlR_2_Multichannel - PH; TRITC_LED100%; FITC_LED100% - T=0 C=1.tif:0156-1265	rhlR	-0.00216632	2.02383	Exp1	TP1	mono
rhlR_2_Multichannel - PH; TRITC_LED100%; FITC_LED100% - T=0 C=1.tif:0157-1263	rhlR	-0.0472596	1.9186	Exp1	TP1	mono
rhlR_2_Multichannel - PH; TRITC_LED100%; FITC_LED100% - T=0 C=1.tif:0158-1268	rhlR	-0.110594	2.04177	Exp1	TP1	mono
rhlR_2_Multichannel - PH; TRITC_LED100%; FITC_LED100% - T=0 C=1.tif:0159-1275	rhlR	-0.016436	2.05045	Exp1	TP1	mono
rhlR_2_Multichannel - PH; TRITC_LED100%; FITC_LED100% - T=0 C=1.tif:0160-1282	rhlR	-0.17766	1.99778	Exp1	TP1	mono
rhlR_2_Multichannel - PH; TRITC_LED100%; FITC_LED100% - T=0 C=1.tif:0161-1279	rhlR	-0.319366	1.89685	Exp1	TP1	mono
rhlR_2_Multichannel - PH; TRITC_LED100%; FITC_LED100% - T=0 C=1.tif:0162-1286	rhlR	-0.412238	2.01032	Exp1	TP1	mono
rhlR_2_Multichannel - PH; TRITC_LED100%; FITC_LED100% - T=0 C=1.tif:0163-1777	rhlR	1.13079	1.99008	Exp1	TP1	mono
rhlR_2_Multichannel - PH; TRITC_LED100%; FITC_LED100% - T=0 C=1.tif:0164-1784	rhlR	1.16477	1.94121	Exp1	TP1	mono
rhlR_2_Multichannel - PH; TRITC_LED100%; FITC_LED100% - T=0 C=1.tif:0165-1801	rhlR	1.49341	2.26868	Exp1	TP1	mono
rhlR_2_Multichannel - PH; TRITC_LED100%; FITC_LED100% - T=0 C=1.tif:0166-1805	rhlR	1.29127	1.97088	Exp1	TP1	mono
rhlR_2_Multichannel - PH; TRITC_LED100%; FITC_LED100% - T=0 C=1.tif:0167-1812	rhlR	1.20646	1.97212	Exp1	TP1	mono
rhlR_2_Multichannel - PH; TRITC_LED100%; FITC_LED100% - T=0 C=1.tif:0168-1816	rhlR	1.32959	2.02428	Exp1	TP1	mono
rhlR_2_Multichannel - PH; TRITC_LED100%; FITC_LED100% - T=0 C=1.tif:0169-1829	rhlR	1.18913	1.93148	Exp1	TP1	mono
rhlR_2_Multichannel - PH; TRITC_LED100%; FITC_LED100% - T=0 C=1.tif:0170-1834	rhlR	1.23725	1.95849	Exp1	TP1	mono
rhlR_2_Multichannel - PH; TRITC_LED100%; FITC_LED100% - T=0 C=1.tif:0171-1863	rhlR	1.56632	2.33565	Exp1	TP1	mono
rhlR_2_Multichannel - PH; TRITC_LED100%; FITC_LED100% - T=0 C=1.tif:0172-1852	rhlR	1.35236	2.05075	Exp1	TP1	mono
rhlR_2_Multichannel - PH; TRITC_LED100%; FITC_LED100% - T=0 C=1.tif:0173-1858	rhlR	1.21966	2.00525	Exp1	TP1	mono
rhlR_2_Multichannel - PH; TRITC_LED100%; FITC_LED100% - T=0 C=1.tif:0174-1867	rhlR	1.17693	1.94723	Exp1	TP1	mono
rhlR_2_Multichannel - PH; TRITC_LED100%; FITC_LED100% - T=0 C=1.tif:0175-1892	rhlR	1.21448	1.9685	Exp1	TP1	mono
rhlR_2_Multichannel - PH; TRITC_LED100%; FITC_LED100% - T=0 C=1.tif:0176-1900	rhlR	1.07577	1.91385	Exp1	TP1	mono
rhlR_3_Multichannel - PH; TRITC_LED100%; FITC_LED100% - T=0 C=1.tif:0001-0018	rhlR	1.16762	2.13616	Exp1	TP1	mono
rhlR_3_Multichannel - PH; TRITC_LED100%; FITC_LED100% - T=0 C=1.tif:0002-0029	rhlR	1.14629	2.08226	Exp1	TP1	mono
rhlR_3_Multichannel - PH; TRITC_LED100%; FITC_LED100% - T=0 C=1.tif:0003-0051	rhlR	1.19831	2.24001	Exp1	TP1	mono
rhlR_3_Multichannel - PH; TRITC_LED100%; FITC_LED100% - T=0 C=1.tif:0004-0035	rhlR	0.935041	2.0473	Exp1	TP1	mono
rhlR_3_Multichannel - PH; TRITC_LED100%; FITC_LED100% - T=0 C=1.tif:0005-0040	rhlR	1.14697	2.0534	Exp1	TP1	mono
rhlR_3_Multichannel - PH; TRITC_LED100%; FITC_LED100% - T=0 C=1.tif:0006-0049	rhlR	1.11867	2.06121	Exp1	TP1	mono
rhlR_3_Multichannel - PH; TRITC_LED100%; FITC_LED100% - T=0 C=1.tif:0007-0056	rhlR	1.07119	2.03659	Exp1	TP1	mono
rhlR_3_Multichannel - PH; TRITC_LED100%; FITC_LED100% - T=0 C=1.tif:0008-0067	rhlR	1.06726	2.16088	Exp1	TP1	mono
rhlR_3_Multichannel - PH; TRITC_LED100%; FITC_LED100% - T=0 C=1.tif:0009-0072	rhlR	1.15698	2.05324	Exp1	TP1	mono
rhlR_3_Multichannel - PH; TRITC_LED100%; FITC_LED100% - T=0 C=1.tif:0010-0074	rhlR	1.16708	2.07642	Exp1	TP1	mono
rhlR_3_Multichannel - PH; TRITC_LED100%; FITC_LED100% - T=0 C=1.tif:0011-0090	rhlR	1.11947	2.09319	Exp1	TP1	mono
rhlR_3_Multichannel - PH; TRITC_LED100%; FITC_LED100% - T=0 C=1.tif:0012-0090	rhlR	0.63916	1.86462	Exp1	TP1	mono
rhlR_3_Multichannel - PH; TRITC_LED100%; FITC_LED100% - T=0 C=1.tif:0013-0099	rhlR	1.14967	2.14682	Exp1	TP1	mono
rhlR_3_Multichannel - PH; TRITC_LED100%; FITC_LED100% - T=0 C=1.tif:0014-0102	rhlR	0.791766	1.72994	Exp1	TP1	mono
rhlR_3_Multichannel - PH; TRITC_LED100%; FITC_LED100% - T=0 C=1.tif:0016-0116	rhlR	0.43473	1.64392	Exp1	TP1	mono
rhlR_3_Multichannel - PH; TRITC_LED100%; FITC_LED100% - T=0 C=1.tif:0017-0134	rhlR	0.934847	2.04615	Exp1	TP1	mono
rhlR_3_Multichannel - PH; TRITC_LED100%; FITC_LED100% - T=0 C=1.tif:0018-0129	rhlR	0.588315	1.67555	Exp1	TP1	mono
rhlR_3_Multichannel - PH; TRITC_LED100%; FITC_LED100% - T=0 C=1.tif:0019-0131	rhlR	0.588909	1.70985	Exp1	TP1	mono
rhlR_3_Multichannel - PH; TRITC_LED100%; FITC_LED100% - T=0 C=1.tif:0020-0194	rhlR	0.348694	2.24029	Exp1	TP1	mono
rhlR_3_Multichannel - PH; TRITC_LED100%; FITC_LED100% - T=0 C=1.tif:0021-0190	rhlR	0.26331	2.17055	Exp1	TP1	mono
rhlR_3_Multichannel - PH; TRITC_LED100%; FITC_LED100% - T=0 C=1.tif:0022-0192	rhlR	0.0582714	2.14754	Exp1	TP1	mono
rhlR_3_Multichannel - PH; TRITC_LED100%; FITC_LED100% - T=0 C=1.tif:0023-0199	rhlR	-0.310354	1.76032	Exp1	TP1	mono
rhlR_3_Multichannel - PH; TRITC_LED100%; FITC_LED100% - T=0 C=1.tif:0024-0194	rhlR	0.249636	2.24167	Exp1	TP1	mono
rhlR_3_Multichannel - PH; TRITC_LED100%; FITC_LED100% - T=0 C=1.tif:0025-0201	rhlR	0.134807	1.8492	Exp1	TP1	mono
rhlR_3_Multichannel - PH; TRITC_LED100%; FITC_LED100% - T=0 C=1.tif:0026-0205	rhlR	0.0407825	1.78238	Exp1	TP1	mono
rhlR_3_Multichannel - PH; TRITC_LED100%; FITC_LED100% - T=0 C=1.tif:0027-0205	rhlR	0.0134997	1.83934	Exp1	TP1	mono
rhlR_3_Multichannel - PH; TRITC_LED100%; FITC_LED100% - T=0 C=1.tif:0028-0210	rhlR	-0.215068	1.80388	Exp1	TP1	mono
rhlR_3_Multichannel - PH; TRITC_LED100%; FITC_LED100% - T=0 C=1.tif:0029-0214	rhlR	0.0118811	1.90647	Exp1	TP1	mono
rhlR_3_Multichannel - PH; TRITC_LED100%; FITC_LED100% - T=0 C=1.tif:0030-0213	rhlR	0.0303259	1.82499	Exp1	TP1	mono
rhlR_3_Multichannel - PH; TRITC_LED100%; FITC_LED100% - T=0 C=1.tif:0031-0220	rhlR	0.0159547	1.84227	Exp1	TP1	mono
rhlR_3_Multichannel - PH; TRITC_LED100%; FITC_LED100% - T=0 C=1.tif:0032-0220	rhlR	-0.0116	1.85142	Exp1	TP1	mono
rhlR_3_Multichannel - PH; TRITC_LED100%; FITC_LED100% - T=0 C=1.tif:0033-0227	rhlR	0.313952	2.21459	Exp1	TP1	mono
rhlR_3_Multichannel - PH; TRITC_LED100%; FITC_LED100% - T=0 C=1.tif:0034-0232	rhlR	0.482728	2.3435	Exp1	TP1	mono
rhlR_3_Multichannel - PH; TRITC_LED100%; FITC_LED100% - T=0 C=1.tif:0035-0231	rhlR	0.0847227	1.91645	Exp1	TP1	mono
rhlR_3_Multichannel - PH; TRITC_LED100%; FITC_LED100% - T=0 C=1.tif:0036-0222	rhlR	0.0592418	1.88903	Exp1	TP1	mono
rhlR_3_Multichannel - PH; TRITC_LED100%; FITC_LED100% - T=0 C=1.tif:0037-0226	rhlR	-0.0975834	1.67814	Exp1	TP1	mono
rhlR_3_Multichannel - PH; TRITC_LED100%; FITC_LED100% - T=0 C=1.tif:0038-0234	rhlR	-0.10733	1.75711	Exp1	TP1	mono
rhlR_3_Multichannel - PH; TRITC_LED100%; FITC_LED100% - T=0 C=1.tif:0039-0243	rhlR	0.106375	1.8919	Exp1	TP1	mono
rhlR_3_Multichannel - PH; TRITC_LED100%; FITC_LED100% - T=0 C=1.tif:0040-0239	rhlR	0.0960657	1.87563	Exp1	TP1	mono
rhlR_3_Multichannel - PH; TRITC_LED100%; FITC_LED100% - T=0 C=1.tif:0043-0249	rhlR	0.447208	2.25758	Exp1	TP1	mono
rhlR_3_Multichannel - PH; TRITC_LED100%; FITC_LED100% - T=0 C=1.tif:0044-0255	rhlR	0.209857	1.96895	Exp1	TP1	mono
rhlR_3_Multichannel - PH; TRITC_LED100%; FITC_LED100% - T=0 C=1.tif:0045-0270	rhlR	0.305395	2.1272	Exp1	TP1	mono
rhlR_3_Multichannel - PH; TRITC_LED100%; FITC_LED100% - T=0 C=1.tif:0046-0264	rhlR	0.513547	2.22579	Exp1	TP1	mono
rhlR_3_Multichannel - PH; TRITC_LED100%; FITC_LED100% - T=0 C=1.tif:0047-0264	rhlR	-0.0858211	1.7628	Exp1	TP1	mono
rhlR_3_Multichannel - PH; TRITC_LED100%; FITC_LED100% - T=0 C=1.tif:0048-0271	rhlR	0.169999	1.9461	Exp1	TP1	mono
rhlR_3_Multichannel - PH; TRITC_LED100%; FITC_LED100% - T=0 C=1.tif:0049-0263	rhlR	0.156761	1.95027	Exp1	TP1	mono
rhlR_3_Multichannel - PH; TRITC_LED100%; FITC_LED100% - T=0 C=1.tif:0050-0267	rhlR	0.153318	1.91962	Exp1	TP1	mono
rhlR_3_Multichannel - PH; TRITC_LED100%; FITC_LED100% - T=0 C=1.tif:0051-0264	rhlR	0.114011	1.8563	Exp1	TP1	mono
rhlR_3_Multichannel - PH; TRITC_LED100%; FITC_LED100% - T=0 C=1.tif:0052-0278	rhlR	-0.0183359	1.95567	Exp1	TP1	mono
rhlR_3_Multichannel - PH; TRITC_LED100%; FITC_LED100% - T=0 C=1.tif:0053-0281	rhlR	0.0422971	1.92994	Exp1	TP1	mono
rhlR_3_Multichannel - PH; TRITC_LED100%; FITC_LED100% - T=0 C=1.tif:0054-0276	rhlR	0.2029	1.99148	Exp1	TP1	mono
rhlR_3_Multichannel - PH; TRITC_LED100%; FITC_LED100% - T=0 C=1.tif:0055-0285	rhlR	0.254831	2.05889	Exp1	TP1	mono
rhlR_3_Multichannel - PH; TRITC_LED100%; FITC_LED100% - T=0 C=1.tif:0056-0286	rhlR	0.172087	1.93834	Exp1	TP1	mono
rhlR_3_Multichannel - PH; TRITC_LED100%; FITC_LED100% - T=0 C=1.tif:0057-0294	rhlR	0.293487	2.17165	Exp1	TP1	mono
rhlR_3_Multichannel - PH; TRITC_LED100%; FITC_LED100% - T=0 C=1.tif:0058-0294	rhlR	0.0543676	1.77959	Exp1	TP1	mono
rhlR_3_Multichannel - PH; TRITC_LED100%; FITC_LED100% - T=0 C=1.tif:0059-0295	rhlR	-0.0972854	1.83795	Exp1	TP1	mono
rhlR_3_Multichannel - PH; TRITC_LED100%; FITC_LED100% - T=0 C=1.tif:0060-0301	rhlR	0.0452391	1.78171	Exp1	TP1	mono
rhlR_3_Multichannel - PH; TRITC_LED100%; FITC_LED100% - T=0 C=1.tif:0061-0309	rhlR	0.624544	1.86848	Exp1	TP1	mono
rhlR_3_Multichannel - PH; TRITC_LED100%; FITC_LED100% - T=0 C=1.tif:0062-0304	rhlR	0.092681	1.90835	Exp1	TP1	mono
rhlR_3_Multichannel - PH; TRITC_LED100%; FITC_LED100% - T=0 C=1.tif:0063-0301	rhlR	0.0892697	1.90932	Exp1	TP1	mono
rhlR_3_Multichannel - PH; TRITC_LED100%; FITC_LED100% - T=0 C=1.tif:0064-0306	rhlR	-0.060466	1.85929	Exp1	TP1	mono
rhlR_3_Multichannel - PH; TRITC_LED100%; FITC_LED100% - T=0 C=1.tif:0065-0309	rhlR	0.707845	1.85219	Exp1	TP1	mono
rhlR_3_Multichannel - PH; TRITC_LED100%; FITC_LED100% - T=0 C=1.tif:0066-0309	rhlR	0.0558356	1.82521	Exp1	TP1	mono
rhlR_3_Multichannel - PH; TRITC_LED100%; FITC_LED100% - T=0 C=1.tif:0067-0308	rhlR	-0.0526912	1.76108	Exp1	TP1	mono
rhlR_3_Multichannel - PH; TRITC_LED100%; FITC_LED100% - T=0 C=1.tif:0068-0325	rhlR	0.658872	1.96358	Exp1	TP1	mono
rhlR_3_Multichannel - PH; TRITC_LED100%; FITC_LED100% - T=0 C=1.tif:0069-0316	rhlR	0.386731	2.19511	Exp1	TP1	mono
rhlR_3_Multichannel - PH; TRITC_LED100%; FITC_LED100% - T=0 C=1.tif:0070-0329	rhlR	0.741454	1.95555	Exp1	TP1	mono
rhlR_3_Multichannel - PH; TRITC_LED100%; FITC_LED100% - T=0 C=1.tif:0071-0320	rhlR	0.0855056	1.76657	Exp1	TP1	mono
rhlR_3_Multichannel - PH; TRITC_LED100%; FITC_LED100% - T=0 C=1.tif:0072-0322	rhlR	0.0868073	1.8154	Exp1	TP1	mono
rhlR_3_Multichannel - PH; TRITC_LED100%; FITC_LED100% - T=0 C=1.tif:0073-0325	rhlR	0.702241	1.91646	Exp1	TP1	mono
rhlR_3_Multichannel - PH; TRITC_LED100%; FITC_LED100% - T=0 C=1.tif:0074-0330	rhlR	0.0148057	1.81876	Exp1	TP1	mono
rhlR_3_Multichannel - PH; TRITC_LED100%; FITC_LED100% - T=0 C=1.tif:0075-0342	rhlR	0.80095	2.08158	Exp1	TP1	mono
rhlR_3_Multichannel - PH; TRITC_LED100%; FITC_LED100% - T=0 C=1.tif:0076-0340	rhlR	0.75468	1.85174	Exp1	TP1	mono
rhlR_3_Multichannel - PH; TRITC_LED100%; FITC_LED100% - T=0 C=1.tif:0077-0337	rhlR	0.0613142	1.86361	Exp1	TP1	mono
rhlR_3_Multichannel - PH; TRITC_LED100%; FITC_LED100% - T=0 C=1.tif:0078-0348	rhlR	0.711561	1.89476	Exp1	TP1	mono
rhlR_3_Multichannel - PH; TRITC_LED100%; FITC_LED100% - T=0 C=1.tif:0079-0341	rhlR	0.802603	1.76558	Exp1	TP1	mono
rhlR_3_Multichannel - PH; TRITC_LED100%; FITC_LED100% - T=0 C=1.tif:0080-0364	rhlR	0.959309	2.0617	Exp1	TP1	mono
rhlR_3_Multichannel - PH; TRITC_LED100%; FITC_LED100% - T=0 C=1.tif:0081-0362	rhlR	0.861238	1.83075	Exp1	TP1	mono
rhlR_3_Multichannel - PH; TRITC_LED100%; FITC_LED100% - T=0 C=1.tif:0082-0364	rhlR	0.756436	1.77517	Exp1	TP1	mono
rhlR_3_Multichannel - PH; TRITC_LED100%; FITC_LED100% - T=0 C=1.tif:0083-0364	rhlR	0.872432	1.82369	Exp1	TP1	mono
rhlR_3_Multichannel - PH; TRITC_LED100%; FITC_LED100% - T=0 C=1.tif:0084-0365	rhlR	0.793596	1.95487	Exp1	TP1	mono
rhlR_3_Multichannel - PH; TRITC_LED100%; FITC_LED100% - T=0 C=1.tif:0085-0379	rhlR	0.836746	1.99651	Exp1	TP1	mono
rhlR_3_Multichannel - PH; TRITC_LED100%; FITC_LED100% - T=0 C=1.tif:0086-0393	rhlR	0.58451	1.93739	Exp1	TP1	mono
rhlR_3_Multichannel - PH; TRITC_LED100%; FITC_LED100% - T=0 C=1.tif:0087-0393	rhlR	0.763634	1.83818	Exp1	TP1	mono
rhlR_3_Multichannel - PH; TRITC_LED100%; FITC_LED100% - T=0 C=1.tif:0088-0391	rhlR	0.791574	1.76735	Exp1	TP1	mono
rhlR_3_Multichannel - PH; TRITC_LED100%; FITC_LED100% - T=0 C=1.tif:0089-0392	rhlR	0.919351	1.89864	Exp1	TP1	mono
rhlR_3_Multichannel - PH; TRITC_LED100%; FITC_LED100% - T=0 C=1.tif:0090-0397	rhlR	0.974536	2.07738	Exp1	TP1	mono
rhlR_3_Multichannel - PH; TRITC_LED100%; FITC_LED100% - T=0 C=1.tif:0091-0410	rhlR	0.908073	1.9701	Exp1	TP1	mono
rhlR_3_Multichannel - PH; TRITC_LED100%; FITC_LED100% - T=0 C=1.tif:0092-0411	rhlR	0.763839	1.89629	Exp1	TP1	mono
rhlR_3_Multichannel - PH; TRITC_LED100%; FITC_LED100% - T=0 C=1.tif:0093-0422	rhlR	1.04124	2.05166	Exp1	TP1	mono
rhlR_3_Multichannel - PH; TRITC_LED100%; FITC_LED100% - T=0 C=1.tif:0094-0425	rhlR	0.835114	2.01423	Exp1	TP1	mono
rhlR_3_Multichannel - PH; TRITC_LED100%; FITC_LED100% - T=0 C=1.tif:0095-0429	rhlR	0.664905	2.03441	Exp1	TP1	mono
rhlR_3_Multichannel - PH; TRITC_LED100%; FITC_LED100% - T=0 C=1.tif:0096-0435	rhlR	0.501686	1.82792	Exp1	TP1	mono
rhlR_3_Multichannel - PH; TRITC_LED100%; FITC_LED100% - T=0 C=1.tif:0097-0432	rhlR	0.973668	1.98027	Exp1	TP1	mono
rhlR_3_Multichannel - PH; TRITC_LED100%; FITC_LED100% - T=0 C=1.tif:0098-0440	rhlR	0.815792	2.00769	Exp1	TP1	mono
rhlR_3_Multichannel - PH; TRITC_LED100%; FITC_LED100% - T=0 C=1.tif:0099-0442	rhlR	0.783523	1.81807	Exp1	TP1	mono
rhlR_3_Multichannel - PH; TRITC_LED100%; FITC_LED100% - T=0 C=1.tif:0100-0445	rhlR	0.880846	1.77118	Exp1	TP1	mono
rhlR_3_Multichannel - PH; TRITC_LED100%; FITC_LED100% - T=0 C=1.tif:0101-0448	rhlR	0.807712	1.93734	Exp1	TP1	mono
rhlR_3_Multichannel - PH; TRITC_LED100%; FITC_LED100% - T=0 C=1.tif:0102-0453	rhlR	0.938109	2.01798	Exp1	TP1	mono
rhlR_3_Multichannel - PH; TRITC_LED100%; FITC_LED100% - T=0 C=1.tif:0103-0458	rhlR	-0.61366	-0.421797	Exp1	TP1	mono
rhlR_3_Multichannel - PH; TRITC_LED100%; FITC_LED100% - T=0 C=1.tif:0104-0476	rhlR	1.23632	2.08179	Exp1	TP1	mono
rhlR_3_Multichannel - PH; TRITC_LED100%; FITC_LED100% - T=0 C=1.tif:0105-0465	rhlR	0.774147	1.9281	Exp1	TP1	mono
rhlR_3_Multichannel - PH; TRITC_LED100%; FITC_LED100% - T=0 C=1.tif:0106-0474	rhlR	0.918672	1.81649	Exp1	TP1	mono
rhlR_3_Multichannel - PH; TRITC_LED100%; FITC_LED100% - T=0 C=1.tif:0107-0475	rhlR	0.99177	1.79609	Exp1	TP1	mono
rhlR_3_Multichannel - PH; TRITC_LED100%; FITC_LED100% - T=0 C=1.tif:0108-0486	rhlR	0.380167	2.0784	Exp1	TP1	mono
rhlR_3_Multichannel - PH; TRITC_LED100%; FITC_LED100% - T=0 C=1.tif:0109-0492	rhlR	0.45127	2.17542	Exp1	TP1	mono
rhlR_3_Multichannel - PH; TRITC_LED100%; FITC_LED100% - T=0 C=1.tif:0110-0492	rhlR	0.88024	1.80074	Exp1	TP1	mono
rhlR_3_Multichannel - PH; TRITC_LED100%; FITC_LED100% - T=0 C=1.tif:0111-0494	rhlR	1.00892	1.8191	Exp1	TP1	mono
rhlR_3_Multichannel - PH; TRITC_LED100%; FITC_LED100% - T=0 C=1.tif:0112-0498	rhlR	1.04422	1.82297	Exp1	TP1	mono
rhlR_3_Multichannel - PH; TRITC_LED100%; FITC_LED100% - T=0 C=1.tif:0113-0502	rhlR	1.01833	1.86003	Exp1	TP1	mono
rhlR_3_Multichannel - PH; TRITC_LED100%; FITC_LED100% - T=0 C=1.tif:0114-0507	rhlR	0.196284	2.00307	Exp1	TP1	mono
rhlR_3_Multichannel - PH; TRITC_LED100%; FITC_LED100% - T=0 C=1.tif:0115-0507	rhlR	1.02959	1.77973	Exp1	TP1	mono
rhlR_3_Multichannel - PH; TRITC_LED100%; FITC_LED100% - T=0 C=1.tif:0116-0511	rhlR	0.74828	1.63677	Exp1	TP1	mono
rhlR_3_Multichannel - PH; TRITC_LED100%; FITC_LED100% - T=0 C=1.tif:0117-0520	rhlR	1.27159	2.14689	Exp1	TP1	mono
rhlR_3_Multichannel - PH; TRITC_LED100%; FITC_LED100% - T=0 C=1.tif:0118-0509	rhlR	0.172353	1.72902	Exp1	TP1	mono
rhlR_3_Multichannel - PH; TRITC_LED100%; FITC_LED100% - T=0 C=1.tif:0119-0525	rhlR	0.48926	2.11535	Exp1	TP1	mono
rhlR_3_Multichannel - PH; TRITC_LED100%; FITC_LED100% - T=0 C=1.tif:0120-0518	rhlR	1.02758	1.75578	Exp1	TP1	mono
rhlR_3_Multichannel - PH; TRITC_LED100%; FITC_LED100% - T=0 C=1.tif:0121-0521	rhlR	0.060072	1.75356	Exp1	TP1	mono
rhlR_3_Multichannel - PH; TRITC_LED100%; FITC_LED100% - T=0 C=1.tif:0122-0521	rhlR	0.22302	1.83576	Exp1	TP1	mono
rhlR_3_Multichannel - PH; TRITC_LED100%; FITC_LED100% - T=0 C=1.tif:0123-0520	rhlR	0.322005	1.8211	Exp1	TP1	mono
rhlR_3_Multichannel - PH; TRITC_LED100%; FITC_LED100% - T=0 C=1.tif:0124-0528	rhlR	0.92856	1.90459	Exp1	TP1	mono
rhlR_3_Multichannel - PH; TRITC_LED100%; FITC_LED100% - T=0 C=1.tif:0125-0526	rhlR	1.04637	1.79999	Exp1	TP1	mono
rhlR_3_Multichannel - PH; TRITC_LED100%; FITC_LED100% - T=0 C=1.tif:0126-0524	rhlR	0.981151	1.86046	Exp1	TP1	mono
rhlR_3_Multichannel - PH; TRITC_LED100%; FITC_LED100% - T=0 C=1.tif:0127-0542	rhlR	0.298784	2.12006	Exp1	TP1	mono
rhlR_3_Multichannel - PH; TRITC_LED100%; FITC_LED100% - T=0 C=1.tif:0129-0548	rhlR	1.30943	2.18632	Exp1	TP1	mono
rhlR_3_Multichannel - PH; TRITC_LED100%; FITC_LED100% - T=0 C=1.tif:0130-0546	rhlR	0.404069	2.18329	Exp1	TP1	mono
rhlR_3_Multichannel - PH; TRITC_LED100%; FITC_LED100% - T=0 C=1.tif:0131-0536	rhlR	0.364852	1.84611	Exp1	TP1	mono
rhlR_3_Multichannel - PH; TRITC_LED100%; FITC_LED100% - T=0 C=1.tif:0132-0556	rhlR	1.22531	2.18986	Exp1	TP1	mono
rhlR_3_Multichannel - PH; TRITC_LED100%; FITC_LED100% - T=0 C=1.tif:0135-0549	rhlR	0.354907	1.81646	Exp1	TP1	mono
rhlR_3_Multichannel - PH; TRITC_LED100%; FITC_LED100% - T=0 C=1.tif:0137-0558	rhlR	0.48926	2.14782	Exp1	TP1	mono
rhlR_3_Multichannel - PH; TRITC_LED100%; FITC_LED100% - T=0 C=1.tif:0138-0554	rhlR	1.00778	1.81399	Exp1	TP1	mono
rhlR_3_Multichannel - PH; TRITC_LED100%; FITC_LED100% - T=0 C=1.tif:0139-0566	rhlR	0.637554	2.08683	Exp1	TP1	mono
rhlR_3_Multichannel - PH; TRITC_LED100%; FITC_LED100% - T=0 C=1.tif:0140-0556	rhlR	0.214289	1.78003	Exp1	TP1	mono
rhlR_3_Multichannel - PH; TRITC_LED100%; FITC_LED100% - T=0 C=1.tif:0141-0570	rhlR	0.978031	1.87497	Exp1	TP1	mono
rhlR_3_Multichannel - PH; TRITC_LED100%; FITC_LED100% - T=0 C=1.tif:0143-0569	rhlR	0.342607	1.80637	Exp1	TP1	mono
rhlR_3_Multichannel - PH; TRITC_LED100%; FITC_LED100% - T=0 C=1.tif:0145-0583	rhlR	0.998766	1.78099	Exp1	TP1	mono
rhlR_3_Multichannel - PH; TRITC_LED100%; FITC_LED100% - T=0 C=1.tif:0146-0602	rhlR	1.16162	2.1224	Exp1	TP1	mono
rhlR_3_Multichannel - PH; TRITC_LED100%; FITC_LED100% - T=0 C=1.tif:0147-0585	rhlR	0.433006	2.02098	Exp1	TP1	mono
rhlR_3_Multichannel - PH; TRITC_LED100%; FITC_LED100% - T=0 C=1.tif:0148-0593	rhlR	0.451101	2.13659	Exp1	TP1	mono
rhlR_3_Multichannel - PH; TRITC_LED100%; FITC_LED100% - T=0 C=1.tif:0149-0600	rhlR	0.825685	1.78028	Exp1	TP1	mono
rhlR_3_Multichannel - PH; TRITC_LED100%; FITC_LED100% - T=0 C=1.tif:0151-0621	rhlR	0.774854	1.7481	Exp1	TP1	mono
rhlR_3_Multichannel - PH; TRITC_LED100%; FITC_LED100% - T=0 C=1.tif:0152-0645	rhlR	-0.0889267	1.93881	Exp1	TP1	mono
rhlR_3_Multichannel - PH; TRITC_LED100%; FITC_LED100% - T=0 C=1.tif:0153-0660	rhlR	0.216271	2.03316	Exp1	TP1	mono
rhlR_3_Multichannel - PH; TRITC_LED100%; FITC_LED100% - T=0 C=1.tif:0154-0656	rhlR	0.0912039	1.96563	Exp1	TP1	mono
rhlR_3_Multichannel - PH; TRITC_LED100%; FITC_LED100% - T=0 C=1.tif:0155-0675	rhlR	0.257164	2.0989	Exp1	TP1	mono
rhlR_3_Multichannel - PH; TRITC_LED100%; FITC_LED100% - T=0 C=1.tif:0156-0666	rhlR	0.0883641	1.98475	Exp1	TP1	mono
rhlR_3_Multichannel - PH; TRITC_LED100%; FITC_LED100% - T=0 C=1.tif:0157-0670	rhlR	0.144759	1.90725	Exp1	TP1	mono
rhlR_3_Multichannel - PH; TRITC_LED100%; FITC_LED100% - T=0 C=1.tif:0158-0683	rhlR	-0.00168802	1.97925	Exp1	TP1	mono
rhlR_3_Multichannel - PH; TRITC_LED100%; FITC_LED100% - T=0 C=1.tif:0159-0688	rhlR	0.269754	1.98419	Exp1	TP1	mono
rhlR_3_Multichannel - PH; TRITC_LED100%; FITC_LED100% - T=0 C=1.tif:0160-0702	rhlR	0.314183	2.11361	Exp1	TP1	mono
rhlR_3_Multichannel - PH; TRITC_LED100%; FITC_LED100% - T=0 C=1.tif:0162-0712	rhlR	0.137013	1.87755	Exp1	TP1	mono
rhlR_3_Multichannel - PH; TRITC_LED100%; FITC_LED100% - T=0 C=1.tif:0163-0715	rhlR	-0.0987773	1.77891	Exp1	TP1	mono
rhlR_3_Multichannel - PH; TRITC_LED100%; FITC_LED100% - T=0 C=1.tif:0164-0721	rhlR	0.0883641	2.07258	Exp1	TP1	mono
rhlR_3_Multichannel - PH; TRITC_LED100%; FITC_LED100% - T=0 C=1.tif:0165-0739	rhlR	0.412684	2.11807	Exp1	TP1	mono
rhlR_3_Multichannel - PH; TRITC_LED100%; FITC_LED100% - T=0 C=1.tif:0166-0747	rhlR	0.269114	2.25248	Exp1	TP1	mono
rhlR_3_Multichannel - PH; TRITC_LED100%; FITC_LED100% - T=0 C=1.tif:0167-0737	rhlR	0.0990453	1.78737	Exp1	TP1	mono
rhlR_3_Multichannel - PH; TRITC_LED100%; FITC_LED100% - T=0 C=1.tif:0168-0739	rhlR	-0.137191	1.71965	Exp1	TP1	mono
rhlR_3_Multichannel - PH; TRITC_LED100%; FITC_LED100% - T=0 C=1.tif:0169-0762	rhlR	0.264563	2.15566	Exp1	TP1	mono
rhlR_3_Multichannel - PH; TRITC_LED100%; FITC_LED100% - T=0 C=1.tif:0170-0752	rhlR	0.356447	1.97979	Exp1	TP1	mono
rhlR_3_Multichannel - PH; TRITC_LED100%; FITC_LED100% - T=0 C=1.tif:0171-0759	rhlR	0.571828	2.07931	Exp1	TP1	mono
rhlR_3_Multichannel - PH; TRITC_LED100%; FITC_LED100% - T=0 C=1.tif:0172-0757	rhlR	0.0104889	1.70513	Exp1	TP1	mono
rhlR_3_Multichannel - PH; TRITC_LED100%; FITC_LED100% - T=0 C=1.tif:0173-0774	rhlR	0.738914	2.04342	Exp1	TP1	mono
rhlR_3_Multichannel - PH; TRITC_LED100%; FITC_LED100% - T=0 C=1.tif:0174-0783	rhlR	0.378709	2.11946	Exp1	TP1	mono
rhlR_3_Multichannel - PH; TRITC_LED100%; FITC_LED100% - T=0 C=1.tif:0175-0778	rhlR	0.628949	1.94747	Exp1	TP1	mono
rhlR_3_Multichannel - PH; TRITC_LED100%; FITC_LED100% - T=0 C=1.tif:0176-0778	rhlR	0.0102564	1.75508	Exp1	TP1	mono
rhlR_3_Multichannel - PH; TRITC_LED100%; FITC_LED100% - T=0 C=1.tif:0177-0794	rhlR	0.174111	2.17104	Exp1	TP1	mono
rhlR_3_Multichannel - PH; TRITC_LED100%; FITC_LED100% - T=0 C=1.tif:0178-0783	rhlR	0.577722	2.00364	Exp1	TP1	mono
rhlR_3_Multichannel - PH; TRITC_LED100%; FITC_LED100% - T=0 C=1.tif:0179-0805	rhlR	0.646118	1.97479	Exp1	TP1	mono
rhlR_3_Multichannel - PH; TRITC_LED100%; FITC_LED100% - T=0 C=1.tif:0180-0797	rhlR	0.818633	2.02009	Exp1	TP1	mono
rhlR_3_Multichannel - PH; TRITC_LED100%; FITC_LED100% - T=0 C=1.tif:0181-0804	rhlR	-0.216503	1.59794	Exp1	TP1	mono
rhlR_3_Multichannel - PH; TRITC_LED100%; FITC_LED100% - T=0 C=1.tif:0182-0821	rhlR	0.729858	2.04081	Exp1	TP1	mono
rhlR_3_Multichannel - PH; TRITC_LED100%; FITC_LED100% - T=0 C=1.tif:0183-0937	rhlR	0.466227	2.19206	Exp1	TP1	mono
rhlR_3_Multichannel - PH; TRITC_LED100%; FITC_LED100% - T=0 C=1.tif:0184-0943	rhlR	0.349014	1.94179	Exp1	TP1	mono
rhlR_3_Multichannel - PH; TRITC_LED100%; FITC_LED100% - T=0 C=1.tif:0185-0961	rhlR	0.117718	1.92277	Exp1	TP1	mono
rhlR_3_Multichannel - PH; TRITC_LED100%; FITC_LED100% - T=0 C=1.tif:0186-0969	rhlR	0.375211	1.86485	Exp1	TP1	mono
rhlR_3_Multichannel - PH; TRITC_LED100%; FITC_LED100% - T=0 C=1.tif:0187-0972	rhlR	-0.0374605	1.90276	Exp1	TP1	mono
rhlR_3_Multichannel - PH; TRITC_LED100%; FITC_LED100% - T=0 C=1.tif:0188-0985	rhlR	0.456905	2.14299	Exp1	TP1	mono
rhlR_3_Multichannel - PH; TRITC_LED100%; FITC_LED100% - T=0 C=1.tif:0189-0996	rhlR	0.0566026	1.93796	Exp1	TP1	mono
rhlR_3_Multichannel - PH; TRITC_LED100%; FITC_LED100% - T=0 C=1.tif:0190-1001	rhlR	0.58389	2.22433	Exp1	TP1	mono
rhlR_3_Multichannel - PH; TRITC_LED100%; FITC_LED100% - T=0 C=1.tif:0191-0994	rhlR	0.14139	1.88824	Exp1	TP1	mono
rhlR_3_Multichannel - PH; TRITC_LED100%; FITC_LED100% - T=0 C=1.tif:0192-1018	rhlR	0.497036	2.13284	Exp1	TP1	mono
rhlR_3_Multichannel - PH; TRITC_LED100%; FITC_LED100% - T=0 C=1.tif:0193-1028	rhlR	0.680783	2.27043	Exp1	TP1	mono
rhlR_3_Multichannel - PH; TRITC_LED100%; FITC_LED100% - T=0 C=1.tif:0194-1028	rhlR	0.540452	2.35243	Exp1	TP1	mono
rhlR_3_Multichannel - PH; TRITC_LED100%; FITC_LED100% - T=0 C=1.tif:0195-1023	rhlR	0.283645	2.0042	Exp1	TP1	mono
rhlR_3_Multichannel - PH; TRITC_LED100%; FITC_LED100% - T=0 C=1.tif:0197-1047	rhlR	0.352129	1.97273	Exp1	TP1	mono
rhlR_3_Multichannel - PH; TRITC_LED100%; FITC_LED100% - T=0 C=1.tif:0198-1058	rhlR	0.616962	2.11698	Exp1	TP1	mono
rhlR_3_Multichannel - PH; TRITC_LED100%; FITC_LED100% - T=0 C=1.tif:0199-1056	rhlR	0.299581	1.97781	Exp1	TP1	mono
rhlR_3_Multichannel - PH; TRITC_LED100%; FITC_LED100% - T=0 C=1.tif:0200-1059	rhlR	-0.0219939	2.01486	Exp1	TP1	mono
rhlR_3_Multichannel - PH; TRITC_LED100%; FITC_LED100% - T=0 C=1.tif:0201-1067	rhlR	0.688802	2.21741	Exp1	TP1	mono
rhlR_3_Multichannel - PH; TRITC_LED100%; FITC_LED100% - T=0 C=1.tif:0202-1074	rhlR	0.576987	2.23791	Exp1	TP1	mono
rhlR_3_Multichannel - PH; TRITC_LED100%; FITC_LED100% - T=0 C=1.tif:0203-1075	rhlR	0.598995	2.27856	Exp1	TP1	mono
rhlR_3_Multichannel - PH; TRITC_LED100%; FITC_LED100% - T=0 C=1.tif:0204-1065	rhlR	0.339821	2.02302	Exp1	TP1	mono
rhlR_3_Multichannel - PH; TRITC_LED100%; FITC_LED100% - T=0 C=1.tif:0205-1072	rhlR	0.0420811	1.92535	Exp1	TP1	mono
rhlR_3_Multichannel - PH; TRITC_LED100%; FITC_LED100% - T=0 C=1.tif:0206-1084	rhlR	0.683588	2.1997	Exp1	TP1	mono
rhlR_3_Multichannel - PH; TRITC_LED100%; FITC_LED100% - T=0 C=1.tif:0207-1081	rhlR	0.302399	1.9381	Exp1	TP1	mono
rhlR_3_Multichannel - PH; TRITC_LED100%; FITC_LED100% - T=0 C=1.tif:0208-1086	rhlR	-0.00424505	1.7773	Exp1	TP1	mono
rhlR_3_Multichannel - PH; TRITC_LED100%; FITC_LED100% - T=0 C=1.tif:0209-1085	rhlR	0.218964	1.99708	Exp1	TP1	mono
rhlR_3_Multichannel - PH; TRITC_LED100%; FITC_LED100% - T=0 C=1.tif:0210-1092	rhlR	0.124265	1.95822	Exp1	TP1	mono
rhlR_3_Multichannel - PH; TRITC_LED100%; FITC_LED100% - T=0 C=1.tif:0211-1105	rhlR	0.831865	2.31752	Exp1	TP1	mono
rhlR_3_Multichannel - PH; TRITC_LED100%; FITC_LED100% - T=0 C=1.tif:0212-1101	rhlR	0.246723	1.96566	Exp1	TP1	mono
rhlR_3_Multichannel - PH; TRITC_LED100%; FITC_LED100% - T=0 C=1.tif:0213-1109	rhlR	0.46823	2.28882	Exp1	TP1	mono
rhlR_3_Multichannel - PH; TRITC_LED100%; FITC_LED100% - T=0 C=1.tif:0214-1098	rhlR	0.186838	1.92083	Exp1	TP1	mono
rhlR_3_Multichannel - PH; TRITC_LED100%; FITC_LED100% - T=0 C=1.tif:0215-1102	rhlR	0.227602	1.92434	Exp1	TP1	mono
rhlR_3_Multichannel - PH; TRITC_LED100%; FITC_LED100% - T=0 C=1.tif:0216-1105	rhlR	0.319464	1.88939	Exp1	TP1	mono
rhlR_3_Multichannel - PH; TRITC_LED100%; FITC_LED100% - T=0 C=1.tif:0217-1112	rhlR	0.476997	2.24382	Exp1	TP1	mono
rhlR_3_Multichannel - PH; TRITC_LED100%; FITC_LED100% - T=0 C=1.tif:0218-1109	rhlR	0.127236	1.93149	Exp1	TP1	mono
rhlR_3_Multichannel - PH; TRITC_LED100%; FITC_LED100% - T=0 C=1.tif:0219-1109	rhlR	0.0866123	1.96162	Exp1	TP1	mono
rhlR_3_Multichannel - PH; TRITC_LED100%; FITC_LED100% - T=0 C=1.tif:0220-1119	rhlR	0.594153	2.20224	Exp1	TP1	mono
rhlR_3_Multichannel - PH; TRITC_LED100%; FITC_LED100% - T=0 C=1.tif:0221-1114	rhlR	0.103821	1.84899	Exp1	TP1	mono
rhlR_3_Multichannel - PH; TRITC_LED100%; FITC_LED100% - T=0 C=1.tif:0222-1112	rhlR	0.371853	1.88782	Exp1	TP1	mono
rhlR_3_Multichannel - PH; TRITC_LED100%; FITC_LED100% - T=0 C=1.tif:0223-1124	rhlR	0.408243	1.95567	Exp1	TP1	mono
rhlR_3_Multichannel - PH; TRITC_LED100%; FITC_LED100% - T=0 C=1.tif:0224-1122	rhlR	0.105505	1.92424	Exp1	TP1	mono
rhlR_3_Multichannel - PH; TRITC_LED100%; FITC_LED100% - T=0 C=1.tif:0225-1122	rhlR	0.223826	1.86149	Exp1	TP1	mono
rhlR_3_Multichannel - PH; TRITC_LED100%; FITC_LED100% - T=0 C=1.tif:0226-1122	rhlR	0.086222	1.72812	Exp1	TP1	mono
rhlR_3_Multichannel - PH; TRITC_LED100%; FITC_LED100% - T=0 C=1.tif:0228-1133	rhlR	0.367278	1.89881	Exp1	TP1	mono
rhlR_3_Multichannel - PH; TRITC_LED100%; FITC_LED100% - T=0 C=1.tif:0229-1139	rhlR	0.613458	2.1096	Exp1	TP1	mono
rhlR_3_Multichannel - PH; TRITC_LED100%; FITC_LED100% - T=0 C=1.tif:0231-1135	rhlR	0.0875864	1.97152	Exp1	TP1	mono
rhlR_3_Multichannel - PH; TRITC_LED100%; FITC_LED100% - T=0 C=1.tif:0232-1140	rhlR	0.522527	2.27176	Exp1	TP1	mono
rhlR_3_Multichannel - PH; TRITC_LED100%; FITC_LED100% - T=0 C=1.tif:0234-1140	rhlR	0.162258	1.95194	Exp1	TP1	mono
rhlR_3_Multichannel - PH; TRITC_LED100%; FITC_LED100% - T=0 C=1.tif:0235-1146	rhlR	0.574013	2.25887	Exp1	TP1	mono
rhlR_3_Multichannel - PH; TRITC_LED100%; FITC_LED100% - T=0 C=1.tif:0236-1141	rhlR	0.324455	1.86105	Exp1	TP1	mono
rhlR_3_Multichannel - PH; TRITC_LED100%; FITC_LED100% - T=0 C=1.tif:0237-1148	rhlR	0.496378	2.02313	Exp1	TP1	mono
rhlR_3_Multichannel - PH; TRITC_LED100%; FITC_LED100% - T=0 C=1.tif:0238-1148	rhlR	0.286527	1.92311	Exp1	TP1	mono
rhlR_3_Multichannel - PH; TRITC_LED100%; FITC_LED100% - T=0 C=1.tif:0239-1146	rhlR	0.27581	1.90089	Exp1	TP1	mono
rhlR_3_Multichannel - PH; TRITC_LED100%; FITC_LED100% - T=0 C=1.tif:0240-1157	rhlR	0.136318	1.94664	Exp1	TP1	mono
rhlR_3_Multichannel - PH; TRITC_LED100%; FITC_LED100% - T=0 C=1.tif:0241-1168	rhlR	0.65641	2.25122	Exp1	TP1	mono
rhlR_3_Multichannel - PH; TRITC_LED100%; FITC_LED100% - T=0 C=1.tif:0242-1160	rhlR	0.349724	1.95268	Exp1	TP1	mono
rhlR_3_Multichannel - PH; TRITC_LED100%; FITC_LED100% - T=0 C=1.tif:0243-1162	rhlR	0.197192	1.92516	Exp1	TP1	mono
rhlR_3_Multichannel - PH; TRITC_LED100%; FITC_LED100% - T=0 C=1.tif:0244-1166	rhlR	0.0718666	1.81341	Exp1	TP1	mono
rhlR_3_Multichannel - PH; TRITC_LED100%; FITC_LED100% - T=0 C=1.tif:0245-1161	rhlR	0.135621	1.84204	Exp1	TP1	mono
rhlR_3_Multichannel - PH; TRITC_LED100%; FITC_LED100% - T=0 C=1.tif:0246-1171	rhlR	0.480424	2.31552	Exp1	TP1	mono
rhlR_3_Multichannel - PH; TRITC_LED100%; FITC_LED100% - T=0 C=1.tif:0247-1163	rhlR	0.30985	1.95764	Exp1	TP1	mono
rhlR_3_Multichannel - PH; TRITC_LED100%; FITC_LED100% - T=0 C=1.tif:0248-1169	rhlR	0.541206	2.19624	Exp1	TP1	mono
rhlR_3_Multichannel - PH; TRITC_LED100%; FITC_LED100% - T=0 C=1.tif:0249-1174	rhlR	0.217956	1.84451	Exp1	TP1	mono
rhlR_3_Multichannel - PH; TRITC_LED100%; FITC_LED100% - T=0 C=1.tif:0250-1176	rhlR	0.363342	1.92178	Exp1	TP1	mono
rhlR_3_Multichannel - PH; TRITC_LED100%; FITC_LED100% - T=0 C=1.tif:0251-1183	rhlR	-0.0441736	1.83671	Exp1	TP1	mono
rhlR_3_Multichannel - PH; TRITC_LED100%; FITC_LED100% - T=0 C=1.tif:0252-1179	rhlR	0.176919	1.84233	Exp1	TP1	mono
rhlR_3_Multichannel - PH; TRITC_LED100%; FITC_LED100% - T=0 C=1.tif:0253-1183	rhlR	0.238461	1.88348	Exp1	TP1	mono
rhlR_3_Multichannel - PH; TRITC_LED100%; FITC_LED100% - T=0 C=1.tif:0254-1186	rhlR	-0.410397	1.83513	Exp1	TP1	mono
rhlR_3_Multichannel - PH; TRITC_LED100%; FITC_LED100% - T=0 C=1.tif:0255-1188	rhlR	0.0896572	1.90056	Exp1	TP1	mono
rhlR_3_Multichannel - PH; TRITC_LED100%; FITC_LED100% - T=0 C=1.tif:0256-1191	rhlR	-0.308897	1.8811	Exp1	TP1	mono
rhlR_3_Multichannel - PH; TRITC_LED100%; FITC_LED100% - T=0 C=1.tif:0257-1192	rhlR	-0.0140522	1.84738	Exp1	TP1	mono
rhlR_3_Multichannel - PH; TRITC_LED100%; FITC_LED100% - T=0 C=1.tif:0258-1193	rhlR	0.14889	1.88367	Exp1	TP1	mono
rhlR_3_Multichannel - PH; TRITC_LED100%; FITC_LED100% - T=0 C=1.tif:0259-1202	rhlR	-0.0259355	1.83959	Exp1	TP1	mono
rhlR_3_Multichannel - PH; TRITC_LED100%; FITC_LED100% - T=0 C=1.tif:0260-1202	rhlR	-0.17766	1.81799	Exp1	TP1	mono
rhlR_3_Multichannel - PH; TRITC_LED100%; FITC_LED100% - T=0 C=1.tif:0261-1208	rhlR	0.282818	2.12115	Exp1	TP1	mono
rhlR_3_Multichannel - PH; TRITC_LED100%; FITC_LED100% - T=0 C=1.tif:0262-1201	rhlR	0.055207	2.18138	Exp1	TP1	mono
rhlR_3_Multichannel - PH; TRITC_LED100%; FITC_LED100% - T=0 C=1.tif:0263-1202	rhlR	-0.40512	1.90566	Exp1	TP1	mono
rhlR_3_Multichannel - PH; TRITC_LED100%; FITC_LED100% - T=0 C=1.tif:0264-1215	rhlR	-0.479048	1.90651	Exp1	TP1	mono
rhlR_3_Multichannel - PH; TRITC_LED100%; FITC_LED100% - T=0 C=1.tif:0265-1213	rhlR	-0.266872	1.8576	Exp1	TP1	mono
rhlR_3_Multichannel - PH; TRITC_LED100%; FITC_LED100% - T=0 C=1.tif:0266-1220	rhlR	-0.408766	1.76623	Exp1	TP1	mono
rhlR_3_Multichannel - PH; TRITC_LED100%; FITC_LED100% - T=0 C=1.tif:0267-1231	rhlR	0.108729	2.22805	Exp1	TP1	mono
rhlR_3_Multichannel - PH; TRITC_LED100%; FITC_LED100% - T=0 C=1.tif:0268-1220	rhlR	-0.163207	1.87541	Exp1	TP1	mono
rhlR_3_Multichannel - PH; TRITC_LED100%; FITC_LED100% - T=0 C=1.tif:0269-1222	rhlR	-0.0185843	1.84226	Exp1	TP1	mono
rhlR_3_Multichannel - PH; TRITC_LED100%; FITC_LED100% - T=0 C=1.tif:0270-1222	rhlR	-0.182586	1.80751	Exp1	TP1	mono
rhlR_3_Multichannel - PH; TRITC_LED100%; FITC_LED100% - T=0 C=1.tif:0271-1235	rhlR	0.390041	2.11724	Exp1	TP1	mono
rhlR_3_Multichannel - PH; TRITC_LED100%; FITC_LED100% - T=0 C=1.tif:0272-1230	rhlR	-0.208991	1.82672	Exp1	TP1	mono
rhlR_3_Multichannel - PH; TRITC_LED100%; FITC_LED100% - T=0 C=1.tif:0273-1247	rhlR	0.266587	2.16173	Exp1	TP1	mono
rhlR_3_Multichannel - PH; TRITC_LED100%; FITC_LED100% - T=0 C=1.tif:0274-1243	rhlR	-0.198837	2.19449	Exp1	TP1	mono
rhlR_3_Multichannel - PH; TRITC_LED100%; FITC_LED100% - T=0 C=1.tif:0276-1241	rhlR	-0.428747	1.81999	Exp1	TP1	mono
rhlR_3_Multichannel - PH; TRITC_LED100%; FITC_LED100% - T=0 C=1.tif:0277-1246	rhlR	0.0578548	2.14777	Exp1	TP1	mono
rhlR_3_Multichannel - PH; TRITC_LED100%; FITC_LED100% - T=0 C=1.tif:0278-1259	rhlR	0.185805	2.22683	Exp1	TP1	mono
rhlR_3_Multichannel - PH; TRITC_LED100%; FITC_LED100% - T=0 C=1.tif:0279-1242	rhlR	-0.00520783	1.82867	Exp1	TP1	mono
rhlR_3_Multichannel - PH; TRITC_LED100%; FITC_LED100% - T=0 C=1.tif:0280-1260	rhlR	0.0181676	2.10765	Exp1	TP1	mono
rhlR_3_Multichannel - PH; TRITC_LED100%; FITC_LED100% - T=0 C=1.tif:0281-1254	rhlR	-0.0737103	1.92217	Exp1	TP1	mono
rhlR_3_Multichannel - PH; TRITC_LED100%; FITC_LED100% - T=0 C=1.tif:0282-1270	rhlR	-0.0685684	2.15225	Exp1	TP1	mono
rhlR_3_Multichannel - PH; TRITC_LED100%; FITC_LED100% - T=0 C=1.tif:0284-1270	rhlR	0.35417	2.1621	Exp1	TP1	mono
rhlR_3_Multichannel - PH; TRITC_LED100%; FITC_LED100% - T=0 C=1.tif:0285-1262	rhlR	-0.160558	1.85619	Exp1	TP1	mono
rhlR_3_Multichannel - PH; TRITC_LED100%; FITC_LED100% - T=0 C=1.tif:0286-1268	rhlR	0.0331292	1.893	Exp1	TP1	mono
rhlR_3_Multichannel - PH; TRITC_LED100%; FITC_LED100% - T=0 C=1.tif:0287-1266	rhlR	0.126347	1.88044	Exp1	TP1	mono
rhlR_3_Multichannel - PH; TRITC_LED100%; FITC_LED100% - T=0 C=1.tif:0288-1271	rhlR	0.253947	2.07293	Exp1	TP1	mono
rhlR_3_Multichannel - PH; TRITC_LED100%; FITC_LED100% - T=0 C=1.tif:0289-1286	rhlR	0.158693	2.20166	Exp1	TP1	mono
rhlR_3_Multichannel - PH; TRITC_LED100%; FITC_LED100% - T=0 C=1.tif:0290-1284	rhlR	0.49098	2.22561	Exp1	TP1	mono
rhlR_3_Multichannel - PH; TRITC_LED100%; FITC_LED100% - T=0 C=1.tif:0291-1290	rhlR	0.309617	2.10705	Exp1	TP1	mono
rhlR_3_Multichannel - PH; TRITC_LED100%; FITC_LED100% - T=0 C=1.tif:0292-1284	rhlR	-0.340398	1.88441	Exp1	TP1	mono
rhlR_3_Multichannel - PH; TRITC_LED100%; FITC_LED100% - T=0 C=1.tif:0293-1287	rhlR	-0.610088	1.90205	Exp1	TP1	mono
rhlR_3_Multichannel - PH; TRITC_LED100%; FITC_LED100% - T=0 C=1.tif:0294-1288	rhlR	-0.141677	1.86685	Exp1	TP1	mono
rhlR_3_Multichannel - PH; TRITC_LED100%; FITC_LED100% - T=0 C=1.tif:0296-1295	rhlR	-0.0682897	1.87516	Exp1	TP1	mono
rhlR_3_Multichannel - PH; TRITC_LED100%; FITC_LED100% - T=0 C=1.tif:0297-1299	rhlR	0.0734778	2.09541	Exp1	TP1	mono
rhlR_3_Multichannel - PH; TRITC_LED100%; FITC_LED100% - T=0 C=1.tif:0298-1315	rhlR	0.170321	2.14544	Exp1	TP1	mono
rhlR_3_Multichannel - PH; TRITC_LED100%; FITC_LED100% - T=0 C=1.tif:0299-1303	rhlR	-0.25787	1.92922	Exp1	TP1	mono
rhlR_3_Multichannel - PH; TRITC_LED100%; FITC_LED100% - T=0 C=1.tif:0300-1298	rhlR	0.267359	2.04355	Exp1	TP1	mono
rhlR_3_Multichannel - PH; TRITC_LED100%; FITC_LED100% - T=0 C=1.tif:0301-1320	rhlR	0.376947	2.16706	Exp1	TP1	mono
rhlR_3_Multichannel - PH; TRITC_LED100%; FITC_LED100% - T=0 C=1.tif:0302-1309	rhlR	-0.198085	1.81572	Exp1	TP1	mono
rhlR_3_Multichannel - PH; TRITC_LED100%; FITC_LED100% - T=0 C=1.tif:0303-1319	rhlR	0.292031	2.11335	Exp1	TP1	mono
rhlR_3_Multichannel - PH; TRITC_LED100%; FITC_LED100% - T=0 C=1.tif:0305-1324	rhlR	0.5877	2.31261	Exp1	TP1	mono
rhlR_3_Multichannel - PH; TRITC_LED100%; FITC_LED100% - T=0 C=1.tif:0306-1324	rhlR	0.204786	1.96207	Exp1	TP1	mono
rhlR_3_Multichannel - PH; TRITC_LED100%; FITC_LED100% - T=0 C=1.tif:0307-1319	rhlR	-0.228156	1.86015	Exp1	TP1	mono
rhlR_3_Multichannel - PH; TRITC_LED100%; FITC_LED100% - T=0 C=1.tif:0308-1318	rhlR	-0.313609	1.96055	Exp1	TP1	mono
rhlR_3_Multichannel - PH; TRITC_LED100%; FITC_LED100% - T=0 C=1.tif:0309-1325	rhlR	0.00706678	2.16755	Exp1	TP1	mono
rhlR_3_Multichannel - PH; TRITC_LED100%; FITC_LED100% - T=0 C=1.tif:0311-1342	rhlR	-0.105808	2.19276	Exp1	TP1	mono
rhlR_3_Multichannel - PH; TRITC_LED100%; FITC_LED100% - T=0 C=1.tif:0312-1339	rhlR	-0.0829297	1.94911	Exp1	TP1	mono
rhlR_3_Multichannel - PH; TRITC_LED100%; FITC_LED100% - T=0 C=1.tif:0313-1341	rhlR	0.430156	2.12298	Exp1	TP1	mono
rhlR_3_Multichannel - PH; TRITC_LED100%; FITC_LED100% - T=0 C=1.tif:0314-1335	rhlR	-0.186227	2.18649	Exp1	TP1	mono
rhlR_3_Multichannel - PH; TRITC_LED100%; FITC_LED100% - T=0 C=1.tif:0315-1347	rhlR	0.117355	1.90314	Exp1	TP1	mono
rhlR_3_Multichannel - PH; TRITC_LED100%; FITC_LED100% - T=0 C=1.tif:0316-1357	rhlR	0.18627	2.13879	Exp1	TP1	mono
rhlR_3_Multichannel - PH; TRITC_LED100%; FITC_LED100% - T=0 C=1.tif:0317-1346	rhlR	-0.309382	1.88762	Exp1	TP1	mono
rhlR_3_Multichannel - PH; TRITC_LED100%; FITC_LED100% - T=0 C=1.tif:0318-1346	rhlR	0.147932	1.98255	Exp1	TP1	mono
rhlR_3_Multichannel - PH; TRITC_LED100%; FITC_LED100% - T=0 C=1.tif:0319-1343	rhlR	-0.156442	1.84596	Exp1	TP1	mono
rhlR_3_Multichannel - PH; TRITC_LED100%; FITC_LED100% - T=0 C=1.tif:0320-1348	rhlR	-0.53296	1.73499	Exp1	TP1	mono
rhlR_3_Multichannel - PH; TRITC_LED100%; FITC_LED100% - T=0 C=1.tif:0321-1353	rhlR	-0.133075	1.7965	Exp1	TP1	mono
rhlR_3_Multichannel - PH; TRITC_LED100%; FITC_LED100% - T=0 C=1.tif:0322-1354	rhlR	0.0975264	1.9066	Exp1	TP1	mono
rhlR_3_Multichannel - PH; TRITC_LED100%; FITC_LED100% - T=0 C=1.tif:0323-1355	rhlR	0.258085	1.98698	Exp1	TP1	mono
rhlR_3_Multichannel - PH; TRITC_LED100%; FITC_LED100% - T=0 C=1.tif:0324-1359	rhlR	0.308487	2.04286	Exp1	TP1	mono
rhlR_3_Multichannel - PH; TRITC_LED100%; FITC_LED100% - T=0 C=1.tif:0325-1350	rhlR	-0.199214	1.77333	Exp1	TP1	mono
rhlR_3_Multichannel - PH; TRITC_LED100%; FITC_LED100% - T=0 C=1.tif:0326-1357	rhlR	0.0541574	1.80717	Exp1	TP1	mono
rhlR_3_Multichannel - PH; TRITC_LED100%; FITC_LED100% - T=0 C=1.tif:0327-1360	rhlR	-0.330264	1.80195	Exp1	TP1	mono
rhlR_3_Multichannel - PH; TRITC_LED100%; FITC_LED100% - T=0 C=1.tif:0328-1360	rhlR	-0.195214	1.79731	Exp1	TP1	mono
rhlR_3_Multichannel - PH; TRITC_LED100%; FITC_LED100% - T=0 C=1.tif:0329-1370	rhlR	0.158031	1.98222	Exp1	TP1	mono
rhlR_3_Multichannel - PH; TRITC_LED100%; FITC_LED100% - T=0 C=1.tif:0330-1365	rhlR	-0.338837	1.96287	Exp1	TP1	mono
rhlR_3_Multichannel - PH; TRITC_LED100%; FITC_LED100% - T=0 C=1.tif:0331-1374	rhlR	-0.209376	1.87441	Exp1	TP1	mono
rhlR_3_Multichannel - PH; TRITC_LED100%; FITC_LED100% - T=0 C=1.tif:0332-1377	rhlR	0.186993	1.91586	Exp1	TP1	mono
rhlR_3_Multichannel - PH; TRITC_LED100%; FITC_LED100% - T=0 C=1.tif:0334-1387	rhlR	-0.0801528	2.06221	Exp1	TP1	mono
rhlR_3_Multichannel - PH; TRITC_LED100%; FITC_LED100% - T=0 C=1.tif:0335-1377	rhlR	-0.127398	1.79666	Exp1	TP1	mono
rhlR_3_Multichannel - PH; TRITC_LED100%; FITC_LED100% - T=0 C=1.tif:0336-1373	rhlR	-0.387141	1.82766	Exp1	TP1	mono
rhlR_3_Multichannel - PH; TRITC_LED100%; FITC_LED100% - T=0 C=1.tif:0338-1383	rhlR	0.0686938	1.86302	Exp1	TP1	mono
rhlR_3_Multichannel - PH; TRITC_LED100%; FITC_LED100% - T=0 C=1.tif:0339-1399	rhlR	0.504377	2.32706	Exp1	TP1	mono
rhlR_3_Multichannel - PH; TRITC_LED100%; FITC_LED100% - T=0 C=1.tif:0340-1393	rhlR	0.354276	2.08638	Exp1	TP1	mono
rhlR_3_Multichannel - PH; TRITC_LED100%; FITC_LED100% - T=0 C=1.tif:0341-1403	rhlR	0.29061	2.08126	Exp1	TP1	mono
rhlR_3_Multichannel - PH; TRITC_LED100%; FITC_LED100% - T=0 C=1.tif:0342-1396	rhlR	0.101251	1.96052	Exp1	TP1	mono
rhlR_3_Multichannel - PH; TRITC_LED100%; FITC_LED100% - T=0 C=1.tif:0343-1387	rhlR	-0.458497	1.78417	Exp1	TP1	mono
rhlR_3_Multichannel - PH; TRITC_LED100%; FITC_LED100% - T=0 C=1.tif:0344-1395	rhlR	0.117355	1.92431	Exp1	TP1	mono
rhlR_3_Multichannel - PH; TRITC_LED100%; FITC_LED100% - T=0 C=1.tif:0345-1394	rhlR	-0.391616	1.82647	Exp1	TP1	mono
rhlR_3_Multichannel - PH; TRITC_LED100%; FITC_LED100% - T=0 C=1.tif:0346-1395	rhlR	-0.506695	1.6918	Exp1	TP1	mono
rhlR_3_Multichannel - PH; TRITC_LED100%; FITC_LED100% - T=0 C=1.tif:0347-1421	rhlR	0.470197	2.19673	Exp1	TP1	mono
rhlR_3_Multichannel - PH; TRITC_LED100%; FITC_LED100% - T=0 C=1.tif:0348-1412	rhlR	-0.0871771	1.83962	Exp1	TP1	mono
rhlR_3_Multichannel - PH; TRITC_LED100%; FITC_LED100% - T=0 C=1.tif:0349-1421	rhlR	0.0697089	1.92673	Exp1	TP1	mono
rhlR_3_Multichannel - PH; TRITC_LED100%; FITC_LED100% - T=0 C=1.tif:0350-1432	rhlR	-0.0408477	1.87786	Exp1	TP1	mono
rhlR_3_Multichannel - PH; TRITC_LED100%; FITC_LED100% - T=0 C=1.tif:0351-1430	rhlR	0.0500042	1.82605	Exp1	TP1	mono
rhlR_3_Multichannel - PH; TRITC_LED100%; FITC_LED100% - T=0 C=1.tif:0352-1446	rhlR	-0.0444373	1.94811	Exp1	TP1	mono
rhlR_3_Multichannel - PH; TRITC_LED100%; FITC_LED100% - T=0 C=1.tif:0353-1448	rhlR	-0.192362	1.76218	Exp1	TP1	mono
rhlR_3_Multichannel - PH; TRITC_LED100%; FITC_LED100% - T=0 C=1.tif:0354-1583	rhlR	0.0339374	1.70576	Exp1	TP1	mono
rhlR_3_Multichannel - PH; TRITC_LED100%; FITC_LED100% - T=0 C=1.tif:0355-1584	rhlR	0.396937	1.80981	Exp1	TP1	mono
rhlR_3_Multichannel - PH; TRITC_LED100%; FITC_LED100% - T=0 C=1.tif:0356-1595	rhlR	0.401558	1.79677	Exp1	TP1	mono
rhlR_3_Multichannel - PH; TRITC_LED100%; FITC_LED100% - T=0 C=1.tif:0357-1597	rhlR	0.740143	1.97036	Exp1	TP1	mono
rhlR_3_Multichannel - PH; TRITC_LED100%; FITC_LED100% - T=0 C=1.tif:0358-1604	rhlR	0.355818	1.67826	Exp1	TP1	mono
rhlR_3_Multichannel - PH; TRITC_LED100%; FITC_LED100% - T=0 C=1.tif:0359-1617	rhlR	0.629825	2.0789	Exp1	TP1	mono
rhlR_3_Multichannel - PH; TRITC_LED100%; FITC_LED100% - T=0 C=1.tif:0360-1626	rhlR	0.843774	2.10656	Exp1	TP1	mono
rhlR_3_Multichannel - PH; TRITC_LED100%; FITC_LED100% - T=0 C=1.tif:0362-1615	rhlR	0.597875	1.78447	Exp1	TP1	mono
rhlR_3_Multichannel - PH; TRITC_LED100%; FITC_LED100% - T=0 C=1.tif:0363-1625	rhlR	0.668665	2.03376	Exp1	TP1	mono
rhlR_3_Multichannel - PH; TRITC_LED100%; FITC_LED100% - T=0 C=1.tif:0364-1648	rhlR	0.650771	1.91162	Exp1	TP1	mono
rhlR_3_Multichannel - PH; TRITC_LED100%; FITC_LED100% - T=0 C=1.tif:0365-1646	rhlR	0.522599	1.76537	Exp1	TP1	mono
rhlR_3_Multichannel - PH; TRITC_LED100%; FITC_LED100% - T=0 C=1.tif:0366-1651	rhlR	0.57359	1.88179	Exp1	TP1	mono
rhlR_3_Multichannel - PH; TRITC_LED100%; FITC_LED100% - T=0 C=1.tif:0367-1653	rhlR	0.380464	1.96017	Exp1	TP1	mono
rhlR_3_Multichannel - PH; TRITC_LED100%; FITC_LED100% - T=0 C=1.tif:0368-1668	rhlR	0.845997	2.14437	Exp1	TP1	mono
rhlR_3_Multichannel - PH; TRITC_LED100%; FITC_LED100% - T=0 C=1.tif:0369-1674	rhlR	0.758032	2.13277	Exp1	TP1	mono
rhlR_3_Multichannel - PH; TRITC_LED100%; FITC_LED100% - T=0 C=1.tif:0371-1676	rhlR	0.290488	1.75431	Exp1	TP1	mono
rhlR_3_Multichannel - PH; TRITC_LED100%; FITC_LED100% - T=0 C=1.tif:0372-1689	rhlR	0.242475	2.04785	Exp1	TP1	mono
rhlR_3_Multichannel - PH; TRITC_LED100%; FITC_LED100% - T=0 C=1.tif:0373-1685	rhlR	0.487894	2.00897	Exp1	TP1	mono
rhlR_3_Multichannel - PH; TRITC_LED100%; FITC_LED100% - T=0 C=1.tif:0374-1694	rhlR	0.658192	2.11123	Exp1	TP1	mono
rhlR_3_Multichannel - PH; TRITC_LED100%; FITC_LED100% - T=0 C=1.tif:0375-1714	rhlR	0.923667	2.07864	Exp1	TP1	mono
rhlR_3_Multichannel - PH; TRITC_LED100%; FITC_LED100% - T=0 C=1.tif:0376-1721	rhlR	1.11203	2.02776	Exp1	TP1	mono
rhlR_3_Multichannel - PH; TRITC_LED100%; FITC_LED100% - T=0 C=1.tif:0377-1725	rhlR	1.13013	2.10311	Exp1	TP1	mono
rhlR_3_Multichannel - PH; TRITC_LED100%; FITC_LED100% - T=0 C=1.tif:0378-1749	rhlR	0.971369	2.10176	Exp1	TP1	mono
rhlR_3_Multichannel - PH; TRITC_LED100%; FITC_LED100% - T=0 C=1.tif:0379-1745	rhlR	1.10964	2.10779	Exp1	TP1	mono
rhlR_3_Multichannel - PH; TRITC_LED100%; FITC_LED100% - T=0 C=1.tif:0380-1750	rhlR	1.20584	2.17516	Exp1	TP1	mono
rhlR_3_Multichannel - PH; TRITC_LED100%; FITC_LED100% - T=0 C=1.tif:0381-1754	rhlR	1.29167	2.13258	Exp1	TP1	mono
rhlR_3_Multichannel - PH; TRITC_LED100%; FITC_LED100% - T=0 C=1.tif:0382-1767	rhlR	1.29085	2.1285	Exp1	TP1	mono
rhlR_3_Multichannel - PH; TRITC_LED100%; FITC_LED100% - T=0 C=1.tif:0383-1769	rhlR	1.19002	2.16074	Exp1	TP1	mono
rhlR_3_Multichannel - PH; TRITC_LED100%; FITC_LED100% - T=0 C=1.tif:0384-1782	rhlR	1.29581	2.14165	Exp1	TP1	mono
rhlR_3_Multichannel - PH; TRITC_LED100%; FITC_LED100% - T=0 C=1.tif:0385-1781	rhlR	1.03301	2.02625	Exp1	TP1	mono
rhlR_3_Multichannel - PH; TRITC_LED100%; FITC_LED100% - T=0 C=1.tif:0386-1789	rhlR	1.28768	2.14864	Exp1	TP1	mono
rhlR_3_Multichannel - PH; TRITC_LED100%; FITC_LED100% - T=0 C=1.tif:0387-1790	rhlR	1.13011	2.11379	Exp1	TP1	mono
rhlR_3_Multichannel - PH; TRITC_LED100%; FITC_LED100% - T=0 C=1.tif:0388-1795	rhlR	1.14475	2.08985	Exp1	TP1	mono
rhlR_3_Multichannel - PH; TRITC_LED100%; FITC_LED100% - T=0 C=1.tif:0389-1799	rhlR	1.22357	2.06395	Exp1	TP1	mono
rhlR_3_Multichannel - PH; TRITC_LED100%; FITC_LED100% - T=0 C=1.tif:0390-1805	rhlR	1.20444	2.08648	Exp1	TP1	mono
rhlR_3_Multichannel - PH; TRITC_LED100%; FITC_LED100% - T=0 C=1.tif:0391-1809	rhlR	1.08146	2.13559	Exp1	TP1	mono
rhlR_3_Multichannel - PH; TRITC_LED100%; FITC_LED100% - T=0 C=1.tif:0392-1819	rhlR	1.27255	2.1232	Exp1	TP1	mono
rhlR_3_Multichannel - PH; TRITC_LED100%; FITC_LED100% - T=0 C=1.tif:0393-1825	rhlR	1.26863	2.21729	Exp1	TP1	mono
rhlR_3_Multichannel - PH; TRITC_LED100%; FITC_LED100% - T=0 C=1.tif:0394-1826	rhlR	1.20978	2.14852	Exp1	TP1	mono
rhlR_3_Multichannel - PH; TRITC_LED100%; FITC_LED100% - T=0 C=1.tif:0395-1827	rhlR	1.10401	2.06601	Exp1	TP1	mono
rhlR_3_Multichannel - PH; TRITC_LED100%; FITC_LED100% - T=0 C=1.tif:0396-1828	rhlR	1.262	2.12187	Exp1	TP1	mono
rhlR_3_Multichannel - PH; TRITC_LED100%; FITC_LED100% - T=0 C=1.tif:0397-1834	rhlR	1.33674	2.15108	Exp1	TP1	mono
rhlR_3_Multichannel - PH; TRITC_LED100%; FITC_LED100% - T=0 C=1.tif:0398-1850	rhlR	1.00878	2.13066	Exp1	TP1	mono
rhlR_3_Multichannel - PH; TRITC_LED100%; FITC_LED100% - T=0 C=1.tif:0399-1846	rhlR	1.17372	2.02824	Exp1	TP1	mono
rhlR_3_Multichannel - PH; TRITC_LED100%; FITC_LED100% - T=0 C=1.tif:0401-1863	rhlR	1.20421	2.12383	Exp1	TP1	mono
rhlR_3_Multichannel - PH; TRITC_LED100%; FITC_LED100% - T=0 C=1.tif:0402-1865	rhlR	1.08536	2.10179	Exp1	TP1	mono
rhlR_3_Multichannel - PH; TRITC_LED100%; FITC_LED100% - T=0 C=1.tif:0403-1855	rhlR	1.24102	2.11147	Exp1	TP1	mono
rhlR_3_Multichannel - PH; TRITC_LED100%; FITC_LED100% - T=0 C=1.tif:0404-1866	rhlR	1.24354	2.082	Exp1	TP1	mono
rhlR_3_Multichannel - PH; TRITC_LED100%; FITC_LED100% - T=0 C=1.tif:0405-1871	rhlR	1.2435	2.09024	Exp1	TP1	mono
rhlR_3_Multichannel - PH; TRITC_LED100%; FITC_LED100% - T=0 C=1.tif:0407-1870	rhlR	1.22857	2.0511	Exp1	TP1	mono
rhlR_3_Multichannel - PH; TRITC_LED100%; FITC_LED100% - T=0 C=1.tif:0408-1883	rhlR	1.01375	2.08124	Exp1	TP1	mono
rhlR_3_Multichannel - PH; TRITC_LED100%; FITC_LED100% - T=0 C=1.tif:0409-1888	rhlR	1.24826	2.09588	Exp1	TP1	mono
rhlR_3_Multichannel - PH; TRITC_LED100%; FITC_LED100% - T=0 C=1.tif:0410-1886	rhlR	1.28969	2.0822	Exp1	TP1	mono
rhlR_3_Multichannel - PH; TRITC_LED100%; FITC_LED100% - T=0 C=1.tif:0411-1899	rhlR	1.08302	2.04719	Exp1	TP1	mono
rhlR_3_Multichannel - PH; TRITC_LED100%; FITC_LED100% - T=0 C=1.tif:0412-1897	rhlR	1.12736	2.06153	Exp1	TP1	mono
rhlR_3_Multichannel - PH; TRITC_LED100%; FITC_LED100% - T=0 C=1.tif:0413-1906	rhlR	0.954039	2.0827	Exp1	TP1	mono
rhlR_3_Multichannel - PH; TRITC_LED100%; FITC_LED100% - T=0 C=1.tif:0414-1909	rhlR	1.61626	2.39437	Exp1	TP1	mono
rhlR_3_Multichannel - PH; TRITC_LED100%; FITC_LED100% - T=0 C=1.tif:0415-1910	rhlR	1.18762	2.02985	Exp1	TP1	mono
rhlR_3_Multichannel - PH; TRITC_LED100%; FITC_LED100% - T=0 C=1.tif:0416-1921	rhlR	1.31564	2.14565	Exp1	TP1	mono
rhlR_3_Multichannel - PH; TRITC_LED100%; FITC_LED100% - T=0 C=1.tif:0417-1918	rhlR	1.07263	2.11237	Exp1	TP1	mono
rhlR_3_Multichannel - PH; TRITC_LED100%; FITC_LED100% - T=0 C=1.tif:0418-1925	rhlR	1.1761	2.10303	Exp1	TP1	mono
rhlR_3_Multichannel - PH; TRITC_LED100%; FITC_LED100% - T=0 C=1.tif:0419-1943	rhlR	1.26876	2.10513	Exp1	TP1	mono
rhlR_3_Multichannel - PH; TRITC_LED100%; FITC_LED100% - T=0 C=1.tif:0420-1951	rhlR	1.21153	2.18642	Exp1	TP1	mono
rhlR_3_Multichannel - PH; TRITC_LED100%; FITC_LED100% - T=0 C=1.tif:0421-1943	rhlR	1.18896	2.07342	Exp1	TP1	mono
rhlR_3_Multichannel - PH; TRITC_LED100%; FITC_LED100% - T=0 C=1.tif:0422-1950	rhlR	1.09379	2.13747	Exp1	TP1	mono
rhlR_3_Multichannel - PH; TRITC_LED100%; FITC_LED100% - T=0 C=1.tif:0423-1957	rhlR	1.5806	2.36912	Exp1	TP1	mono
rhlR_3_Multichannel - PH; TRITC_LED100%; FITC_LED100% - T=0 C=1.tif:0424-1957	rhlR	1.2551	2.0827	Exp1	TP1	mono
rhlR_3_Multichannel - PH; TRITC_LED100%; FITC_LED100% - T=0 C=1.tif:0425-1965	rhlR	1.16879	2.04214	Exp1	TP1	mono
rhlR_3_Multichannel - PH; TRITC_LED100%; FITC_LED100% - T=0 C=1.tif:0426-1978	rhlR	0.99773	2.03185	Exp1	TP1	mono
rhlR_3_Multichannel - PH; TRITC_LED100%; FITC_LED100% - T=0 C=1.tif:0427-1994	rhlR	1.28557	2.13736	Exp1	TP1	mono
rhlR_3_Multichannel - PH; TRITC_LED100%; FITC_LED100% - T=0 C=1.tif:0428-1995	rhlR	1.26535	2.0677	Exp1	TP1	mono
rhlR_3_Multichannel - PH; TRITC_LED100%; FITC_LED100% - T=0 C=1.tif:0429-1997	rhlR	1.11344	2.05681	Exp1	TP1	mono
rhlR_3_Multichannel - PH; TRITC_LED100%; FITC_LED100% - T=0 C=1.tif:0430-1992	rhlR	0.451101	1.86833	Exp1	TP1	mono
rhlR_3_Multichannel - PH; TRITC_LED100%; FITC_LED100% - T=0 C=1.tif:0431-2006	rhlR	1.0977	2.06837	Exp1	TP1	mono
rhlR_3_Multichannel - PH; TRITC_LED100%; FITC_LED100% - T=0 C=1.tif:0432-1997	rhlR	0.116506	1.76696	Exp1	TP1	mono
rhlR_3_Multichannel - PH; TRITC_LED100%; FITC_LED100% - T=0 C=1.tif:0433-2004	rhlR	1.04432	2.04018	Exp1	TP1	mono
rhlR_3_Multichannel - PH; TRITC_LED100%; FITC_LED100% - T=0 C=1.tif:0434-2002	rhlR	0.608951	1.93171	Exp1	TP1	mono
rhlR_3_Multichannel - PH; TRITC_LED100%; FITC_LED100% - T=0 C=1.tif:0435-2003	rhlR	0.470841	1.95133	Exp1	TP1	mono
rhlR_3_Multichannel - PH; TRITC_LED100%; FITC_LED100% - T=0 C=1.tif:0436-2008	rhlR	0.645795	1.85815	Exp1	TP1	mono
rhlR_3_Multichannel - PH; TRITC_LED100%; FITC_LED100% - T=0 C=1.tif:0437-2018	rhlR	0.277531	1.76521	Exp1	TP1	mono
rhlR_3_Multichannel - PH; TRITC_LED100%; FITC_LED100% - T=0 C=1.tif:0438-2021	rhlR	0.766279	1.9042	Exp1	TP1	mono
rhlR_3_Multichannel - PH; TRITC_LED100%; FITC_LED100% - T=0 C=1.tif:0440-2021	rhlR	0.664493	1.86559	Exp1	TP1	mono
rhlR_3_Multichannel - PH; TRITC_LED100%; FITC_LED100% - T=0 C=1.tif:0441-2028	rhlR	0.284264	1.6796	Exp1	TP1	mono
rhlR_4_Multichannel - PH; TRITC_LED100%; FITC_LED100% - T=0 C=1.tif:0001-0013	rhlR	0.184717	1.93162	Exp1	TP1	mono
rhlR_4_Multichannel - PH; TRITC_LED100%; FITC_LED100% - T=0 C=1.tif:0002-0023	rhlR	0.386927	1.83032	Exp1	TP1	mono
rhlR_4_Multichannel - PH; TRITC_LED100%; FITC_LED100% - T=0 C=1.tif:0004-0032	rhlR	0.522789	1.833	Exp1	TP1	mono
rhlR_4_Multichannel - PH; TRITC_LED100%; FITC_LED100% - T=0 C=1.tif:0005-0038	rhlR	0.38451	1.92562	Exp1	TP1	mono
rhlR_4_Multichannel - PH; TRITC_LED100%; FITC_LED100% - T=0 C=1.tif:0006-0040	rhlR	0.121634	1.85179	Exp1	TP1	mono
rhlR_4_Multichannel - PH; TRITC_LED100%; FITC_LED100% - T=0 C=1.tif:0007-0035	rhlR	0.289674	1.85227	Exp1	TP1	mono
rhlR_4_Multichannel - PH; TRITC_LED100%; FITC_LED100% - T=0 C=1.tif:0009-0045	rhlR	0.386144	1.81235	Exp1	TP1	mono
rhlR_4_Multichannel - PH; TRITC_LED100%; FITC_LED100% - T=0 C=1.tif:0010-0050	rhlR	0.4411	1.86048	Exp1	TP1	mono
rhlR_4_Multichannel - PH; TRITC_LED100%; FITC_LED100% - T=0 C=1.tif:0011-0053	rhlR	0.190027	1.82407	Exp1	TP1	mono
rhlR_4_Multichannel - PH; TRITC_LED100%; FITC_LED100% - T=0 C=1.tif:0014-0061	rhlR	0.384609	1.9241	Exp1	TP1	mono
rhlR_4_Multichannel - PH; TRITC_LED100%; FITC_LED100% - T=0 C=1.tif:0015-0065	rhlR	0.609595	1.64532	Exp1	TP1	mono
rhlR_4_Multichannel - PH; TRITC_LED100%; FITC_LED100% - T=0 C=1.tif:0016-0067	rhlR	0.807056	1.74481	Exp1	TP1	mono
rhlR_4_Multichannel - PH; TRITC_LED100%; FITC_LED100% - T=0 C=1.tif:0017-0067	rhlR	0.638157	1.67874	Exp1	TP1	mono
rhlR_4_Multichannel - PH; TRITC_LED100%; FITC_LED100% - T=0 C=1.tif:0018-0066	rhlR	0.335114	1.84278	Exp1	TP1	mono
rhlR_4_Multichannel - PH; TRITC_LED100%; FITC_LED100% - T=0 C=1.tif:0019-0071	rhlR	0.720292	2.20844	Exp1	TP1	mono
rhlR_4_Multichannel - PH; TRITC_LED100%; FITC_LED100% - T=0 C=1.tif:0020-0078	rhlR	0.38748	1.94642	Exp1	TP1	mono
rhlR_4_Multichannel - PH; TRITC_LED100%; FITC_LED100% - T=0 C=1.tif:0022-0075	rhlR	0.36908	1.97669	Exp1	TP1	mono
rhlR_4_Multichannel - PH; TRITC_LED100%; FITC_LED100% - T=0 C=1.tif:0023-0077	rhlR	0.465521	1.84903	Exp1	TP1	mono
rhlR_4_Multichannel - PH; TRITC_LED100%; FITC_LED100% - T=0 C=1.tif:0024-0085	rhlR	0.312718	1.87354	Exp1	TP1	mono
rhlR_4_Multichannel - PH; TRITC_LED100%; FITC_LED100% - T=0 C=1.tif:0025-0091	rhlR	0.372156	1.98389	Exp1	TP1	mono
rhlR_4_Multichannel - PH; TRITC_LED100%; FITC_LED100% - T=0 C=1.tif:0026-0095	rhlR	0.307823	1.85504	Exp1	TP1	mono
rhlR_4_Multichannel - PH; TRITC_LED100%; FITC_LED100% - T=0 C=1.tif:0027-0094	rhlR	0.318436	1.84509	Exp1	TP1	mono
rhlR_4_Multichannel - PH; TRITC_LED100%; FITC_LED100% - T=0 C=1.tif:0028-0093	rhlR	0.319996	1.86432	Exp1	TP1	mono
rhlR_4_Multichannel - PH; TRITC_LED100%; FITC_LED100% - T=0 C=1.tif:0029-0090	rhlR	0.83538	1.63954	Exp1	TP1	mono
rhlR_4_Multichannel - PH; TRITC_LED100%; FITC_LED100% - T=0 C=1.tif:0030-0091	rhlR	0.439834	1.90602	Exp1	TP1	mono
rhlR_4_Multichannel - PH; TRITC_LED100%; FITC_LED100% - T=0 C=1.tif:0032-0096	rhlR	0.859081	1.7771	Exp1	TP1	mono
rhlR_4_Multichannel - PH; TRITC_LED100%; FITC_LED100% - T=0 C=1.tif:0034-0099	rhlR	0.204389	1.73328	Exp1	TP1	mono
rhlR_4_Multichannel - PH; TRITC_LED100%; FITC_LED100% - T=0 C=1.tif:0035-0113	rhlR	0.680038	2.13775	Exp1	TP1	mono
rhlR_4_Multichannel - PH; TRITC_LED100%; FITC_LED100% - T=0 C=1.tif:0036-0105	rhlR	0.448453	1.82203	Exp1	TP1	mono
rhlR_4_Multichannel - PH; TRITC_LED100%; FITC_LED100% - T=0 C=1.tif:0037-0109	rhlR	0.69204	1.97078	Exp1	TP1	mono
rhlR_4_Multichannel - PH; TRITC_LED100%; FITC_LED100% - T=0 C=1.tif:0038-0124	rhlR	1.57206	2.49548	Exp1	TP1	mono
rhlR_4_Multichannel - PH; TRITC_LED100%; FITC_LED100% - T=0 C=1.tif:0039-0113	rhlR	0.599515	1.88034	Exp1	TP1	mono
rhlR_4_Multichannel - PH; TRITC_LED100%; FITC_LED100% - T=0 C=1.tif:0040-0119	rhlR	1.29449	2.00701	Exp1	TP1	mono
rhlR_4_Multichannel - PH; TRITC_LED100%; FITC_LED100% - T=0 C=1.tif:0043-0118	rhlR	0.397573	1.91023	Exp1	TP1	mono
rhlR_4_Multichannel - PH; TRITC_LED100%; FITC_LED100% - T=0 C=1.tif:0044-0120	rhlR	0.448792	1.91819	Exp1	TP1	mono
rhlR_4_Multichannel - PH; TRITC_LED100%; FITC_LED100% - T=0 C=1.tif:0045-0127	rhlR	0.608502	2.11817	Exp1	TP1	mono
rhlR_4_Multichannel - PH; TRITC_LED100%; FITC_LED100% - T=0 C=1.tif:0046-0123	rhlR	0.310316	1.93217	Exp1	TP1	mono
rhlR_4_Multichannel - PH; TRITC_LED100%; FITC_LED100% - T=0 C=1.tif:0047-0117	rhlR	0.332538	1.68419	Exp1	TP1	mono
rhlR_4_Multichannel - PH; TRITC_LED100%; FITC_LED100% - T=0 C=1.tif:0048-0125	rhlR	0.85656	1.71749	Exp1	TP1	mono
rhlR_4_Multichannel - PH; TRITC_LED100%; FITC_LED100% - T=0 C=1.tif:0049-0131	rhlR	0.422844	1.89538	Exp1	TP1	mono
rhlR_4_Multichannel - PH; TRITC_LED100%; FITC_LED100% - T=0 C=1.tif:0050-0131	rhlR	0.516311	2.04643	Exp1	TP1	mono
rhlR_4_Multichannel - PH; TRITC_LED100%; FITC_LED100% - T=0 C=1.tif:0052-0134	rhlR	0.826798	2.02843	Exp1	TP1	mono
rhlR_4_Multichannel - PH; TRITC_LED100%; FITC_LED100% - T=0 C=1.tif:0054-0139	rhlR	0.207993	1.90026	Exp1	TP1	mono
rhlR_4_Multichannel - PH; TRITC_LED100%; FITC_LED100% - T=0 C=1.tif:0055-0137	rhlR	0.668904	1.84423	Exp1	TP1	mono
rhlR_4_Multichannel - PH; TRITC_LED100%; FITC_LED100% - T=0 C=1.tif:0056-0138	rhlR	0.722192	1.9417	Exp1	TP1	mono
rhlR_4_Multichannel - PH; TRITC_LED100%; FITC_LED100% - T=0 C=1.tif:0057-0141	rhlR	0.371448	1.90447	Exp1	TP1	mono
rhlR_4_Multichannel - PH; TRITC_LED100%; FITC_LED100% - T=0 C=1.tif:0058-0141	rhlR	0.28414	1.76426	Exp1	TP1	mono
rhlR_4_Multichannel - PH; TRITC_LED100%; FITC_LED100% - T=0 C=1.tif:0059-0149	rhlR	0.487972	1.87435	Exp1	TP1	mono
rhlR_4_Multichannel - PH; TRITC_LED100%; FITC_LED100% - T=0 C=1.tif:0060-0145	rhlR	0.852098	1.73783	Exp1	TP1	mono
rhlR_4_Multichannel - PH; TRITC_LED100%; FITC_LED100% - T=0 C=1.tif:0061-0145	rhlR	0.416016	1.87549	Exp1	TP1	mono
rhlR_4_Multichannel - PH; TRITC_LED100%; FITC_LED100% - T=0 C=1.tif:0062-0146	rhlR	0.524263	1.90833	Exp1	TP1	mono
rhlR_4_Multichannel - PH; TRITC_LED100%; FITC_LED100% - T=0 C=1.tif:0063-0158	rhlR	1.23415	2.00135	Exp1	TP1	mono
rhlR_4_Multichannel - PH; TRITC_LED100%; FITC_LED100% - T=0 C=1.tif:0064-0153	rhlR	0.485228	1.92387	Exp1	TP1	mono
rhlR_4_Multichannel - PH; TRITC_LED100%; FITC_LED100% - T=0 C=1.tif:0065-0159	rhlR	0.59486	1.87776	Exp1	TP1	mono
rhlR_4_Multichannel - PH; TRITC_LED100%; FITC_LED100% - T=0 C=1.tif:0066-0156	rhlR	0.055207	1.74804	Exp1	TP1	mono
rhlR_4_Multichannel - PH; TRITC_LED100%; FITC_LED100% - T=0 C=1.tif:0067-0154	rhlR	0.643204	1.91121	Exp1	TP1	mono
rhlR_4_Multichannel - PH; TRITC_LED100%; FITC_LED100% - T=0 C=1.tif:0068-0157	rhlR	0.389103	1.8818	Exp1	TP1	mono
rhlR_4_Multichannel - PH; TRITC_LED100%; FITC_LED100% - T=0 C=1.tif:0069-0156	rhlR	0.689095	2.00554	Exp1	TP1	mono
rhlR_4_Multichannel - PH; TRITC_LED100%; FITC_LED100% - T=0 C=1.tif:0070-0174	rhlR	0.877986	2.39577	Exp1	TP1	mono
rhlR_4_Multichannel - PH; TRITC_LED100%; FITC_LED100% - T=0 C=1.tif:0071-0168	rhlR	0.279495	1.85619	Exp1	TP1	mono
rhlR_4_Multichannel - PH; TRITC_LED100%; FITC_LED100% - T=0 C=1.tif:0072-0167	rhlR	0.713238	1.90223	Exp1	TP1	mono
rhlR_4_Multichannel - PH; TRITC_LED100%; FITC_LED100% - T=0 C=1.tif:0073-0165	rhlR	0.994864	1.68063	Exp1	TP1	mono
rhlR_4_Multichannel - PH; TRITC_LED100%; FITC_LED100% - T=0 C=1.tif:0074-0168	rhlR	0.761866	1.96746	Exp1	TP1	mono
rhlR_4_Multichannel - PH; TRITC_LED100%; FITC_LED100% - T=0 C=1.tif:0075-0170	rhlR	0.31664	1.82144	Exp1	TP1	mono
rhlR_4_Multichannel - PH; TRITC_LED100%; FITC_LED100% - T=0 C=1.tif:0076-0169	rhlR	0.757214	1.88265	Exp1	TP1	mono
rhlR_4_Multichannel - PH; TRITC_LED100%; FITC_LED100% - T=0 C=1.tif:0077-0167	rhlR	0.930119	2.01243	Exp1	TP1	mono
rhlR_4_Multichannel - PH; TRITC_LED100%; FITC_LED100% - T=0 C=1.tif:0079-0187	rhlR	1.51915	2.44913	Exp1	TP1	mono
rhlR_4_Multichannel - PH; TRITC_LED100%; FITC_LED100% - T=0 C=1.tif:0080-0172	rhlR	0.259615	1.87887	Exp1	TP1	mono
rhlR_4_Multichannel - PH; TRITC_LED100%; FITC_LED100% - T=0 C=1.tif:0081-0172	rhlR	0.930147	1.96683	Exp1	TP1	mono
rhlR_4_Multichannel - PH; TRITC_LED100%; FITC_LED100% - T=0 C=1.tif:0082-0178	rhlR	0.902863	1.96992	Exp1	TP1	mono
rhlR_4_Multichannel - PH; TRITC_LED100%; FITC_LED100% - T=0 C=1.tif:0083-0171	rhlR	0.710975	1.96509	Exp1	TP1	mono
rhlR_4_Multichannel - PH; TRITC_LED100%; FITC_LED100% - T=0 C=1.tif:0085-0177	rhlR	0.706879	1.83482	Exp1	TP1	mono
rhlR_4_Multichannel - PH; TRITC_LED100%; FITC_LED100% - T=0 C=1.tif:0086-0177	rhlR	0.922341	1.81599	Exp1	TP1	mono
rhlR_4_Multichannel - PH; TRITC_LED100%; FITC_LED100% - T=0 C=1.tif:0087-0179	rhlR	0.918729	1.91231	Exp1	TP1	mono
rhlR_4_Multichannel - PH; TRITC_LED100%; FITC_LED100% - T=0 C=1.tif:0089-0187	rhlR	0.458537	1.91221	Exp1	TP1	mono
rhlR_4_Multichannel - PH; TRITC_LED100%; FITC_LED100% - T=0 C=1.tif:0090-0181	rhlR	0.674414	2.25032	Exp1	TP1	mono
rhlR_4_Multichannel - PH; TRITC_LED100%; FITC_LED100% - T=0 C=1.tif:0092-0182	rhlR	0.800623	1.94478	Exp1	TP1	mono
rhlR_4_Multichannel - PH; TRITC_LED100%; FITC_LED100% - T=0 C=1.tif:0093-0183	rhlR	0.973297	1.8495	Exp1	TP1	mono
rhlR_4_Multichannel - PH; TRITC_LED100%; FITC_LED100% - T=0 C=1.tif:0094-0194	rhlR	0.999791	1.96051	Exp1	TP1	mono
rhlR_4_Multichannel - PH; TRITC_LED100%; FITC_LED100% - T=0 C=1.tif:0095-0198	rhlR	0.531045	1.89357	Exp1	TP1	mono
rhlR_4_Multichannel - PH; TRITC_LED100%; FITC_LED100% - T=0 C=1.tif:0096-0195	rhlR	1.20214	1.90919	Exp1	TP1	mono
rhlR_4_Multichannel - PH; TRITC_LED100%; FITC_LED100% - T=0 C=1.tif:0097-0190	rhlR	1.05065	1.9156	Exp1	TP1	mono
rhlR_4_Multichannel - PH; TRITC_LED100%; FITC_LED100% - T=0 C=1.tif:0098-0188	rhlR	0.152369	1.67087	Exp1	TP1	mono
rhlR_4_Multichannel - PH; TRITC_LED100%; FITC_LED100% - T=0 C=1.tif:0100-0194	rhlR	0.218676	1.81289	Exp1	TP1	mono
rhlR_4_Multichannel - PH; TRITC_LED100%; FITC_LED100% - T=0 C=1.tif:0101-0191	rhlR	0.744023	1.94591	Exp1	TP1	mono
rhlR_4_Multichannel - PH; TRITC_LED100%; FITC_LED100% - T=0 C=1.tif:0103-0201	rhlR	0.997027	1.95665	Exp1	TP1	mono
rhlR_4_Multichannel - PH; TRITC_LED100%; FITC_LED100% - T=0 C=1.tif:0104-0194	rhlR	0.630476	1.8622	Exp1	TP1	mono
rhlR_4_Multichannel - PH; TRITC_LED100%; FITC_LED100% - T=0 C=1.tif:0105-0193	rhlR	0.278535	1.80189	Exp1	TP1	mono
rhlR_4_Multichannel - PH; TRITC_LED100%; FITC_LED100% - T=0 C=1.tif:0106-0197	rhlR	0.942869	1.79406	Exp1	TP1	mono
rhlR_4_Multichannel - PH; TRITC_LED100%; FITC_LED100% - T=0 C=1.tif:0107-0200	rhlR	0.679606	1.8421	Exp1	TP1	mono
rhlR_4_Multichannel - PH; TRITC_LED100%; FITC_LED100% - T=0 C=1.tif:0108-0236	rhlR	1.5996	2.56013	Exp1	TP1	mono
rhlR_4_Multichannel - PH; TRITC_LED100%; FITC_LED100% - T=0 C=1.tif:0109-0199	rhlR	1.06572	1.97986	Exp1	TP1	mono
rhlR_4_Multichannel - PH; TRITC_LED100%; FITC_LED100% - T=0 C=1.tif:0110-0208	rhlR	1.04504	1.94044	Exp1	TP1	mono
rhlR_4_Multichannel - PH; TRITC_LED100%; FITC_LED100% - T=0 C=1.tif:0111-0205	rhlR	0.190488	1.76431	Exp1	TP1	mono
rhlR_4_Multichannel - PH; TRITC_LED100%; FITC_LED100% - T=0 C=1.tif:0112-0203	rhlR	0.170642	1.91775	Exp1	TP1	mono
rhlR_4_Multichannel - PH; TRITC_LED100%; FITC_LED100% - T=0 C=1.tif:0114-0203	rhlR	0.388714	1.95065	Exp1	TP1	mono
rhlR_4_Multichannel - PH; TRITC_LED100%; FITC_LED100% - T=0 C=1.tif:0115-0202	rhlR	0.586201	1.92063	Exp1	TP1	mono
rhlR_4_Multichannel - PH; TRITC_LED100%; FITC_LED100% - T=0 C=1.tif:0116-0206	rhlR	0.706099	1.87298	Exp1	TP1	mono
rhlR_4_Multichannel - PH; TRITC_LED100%; FITC_LED100% - T=0 C=1.tif:0117-0217	rhlR	0.927736	1.88888	Exp1	TP1	mono
rhlR_4_Multichannel - PH; TRITC_LED100%; FITC_LED100% - T=0 C=1.tif:0118-0217	rhlR	0.111808	1.79706	Exp1	TP1	mono
rhlR_4_Multichannel - PH; TRITC_LED100%; FITC_LED100% - T=0 C=1.tif:0119-0217	rhlR	1.13742	1.98907	Exp1	TP1	mono
rhlR_4_Multichannel - PH; TRITC_LED100%; FITC_LED100% - T=0 C=1.tif:0120-0215	rhlR	1.12497	1.99476	Exp1	TP1	mono
rhlR_4_Multichannel - PH; TRITC_LED100%; FITC_LED100% - T=0 C=1.tif:0121-0210	rhlR	0.487739	1.82722	Exp1	TP1	mono
rhlR_4_Multichannel - PH; TRITC_LED100%; FITC_LED100% - T=0 C=1.tif:0122-0220	rhlR	0.504328	1.85165	Exp1	TP1	mono
rhlR_4_Multichannel - PH; TRITC_LED100%; FITC_LED100% - T=0 C=1.tif:0124-0214	rhlR	1.03121	1.84572	Exp1	TP1	mono
rhlR_4_Multichannel - PH; TRITC_LED100%; FITC_LED100% - T=0 C=1.tif:0126-0216	rhlR	0.356027	1.77011	Exp1	TP1	mono
rhlR_4_Multichannel - PH; TRITC_LED100%; FITC_LED100% - T=0 C=1.tif:0127-0221	rhlR	0.283397	1.89104	Exp1	TP1	mono
rhlR_4_Multichannel - PH; TRITC_LED100%; FITC_LED100% - T=0 C=1.tif:0128-0224	rhlR	1.09278	1.87758	Exp1	TP1	mono
rhlR_4_Multichannel - PH; TRITC_LED100%; FITC_LED100% - T=0 C=1.tif:0129-0222	rhlR	0.516891	1.8278	Exp1	TP1	mono
rhlR_4_Multichannel - PH; TRITC_LED100%; FITC_LED100% - T=0 C=1.tif:0130-0218	rhlR	0.444365	1.72286	Exp1	TP1	mono
rhlR_4_Multichannel - PH; TRITC_LED100%; FITC_LED100% - T=0 C=1.tif:0131-0221	rhlR	0.885116	1.7183	Exp1	TP1	mono
rhlR_4_Multichannel - PH; TRITC_LED100%; FITC_LED100% - T=0 C=1.tif:0132-0230	rhlR	1.10269	1.98866	Exp1	TP1	mono
rhlR_4_Multichannel - PH; TRITC_LED100%; FITC_LED100% - T=0 C=1.tif:0133-0237	rhlR	1.23518	2.01274	Exp1	TP1	mono
rhlR_4_Multichannel - PH; TRITC_LED100%; FITC_LED100% - T=0 C=1.tif:0134-0237	rhlR	1.37837	2.15013	Exp1	TP1	mono
rhlR_4_Multichannel - PH; TRITC_LED100%; FITC_LED100% - T=0 C=1.tif:0135-0229	rhlR	0.506212	1.86863	Exp1	TP1	mono
rhlR_4_Multichannel - PH; TRITC_LED100%; FITC_LED100% - T=0 C=1.tif:0136-0241	rhlR	1.19047	2.02803	Exp1	TP1	mono
rhlR_4_Multichannel - PH; TRITC_LED100%; FITC_LED100% - T=0 C=1.tif:0137-0241	rhlR	1.03901	1.91677	Exp1	TP1	mono
rhlR_4_Multichannel - PH; TRITC_LED100%; FITC_LED100% - T=0 C=1.tif:0138-0239	rhlR	0.955686	1.85156	Exp1	TP1	mono
rhlR_4_Multichannel - PH; TRITC_LED100%; FITC_LED100% - T=0 C=1.tif:0139-0240	rhlR	0.796699	1.69805	Exp1	TP1	mono
rhlR_4_Multichannel - PH; TRITC_LED100%; FITC_LED100% - T=0 C=1.tif:0140-0240	rhlR	0.923667	1.76099	Exp1	TP1	mono
rhlR_4_Multichannel - PH; TRITC_LED100%; FITC_LED100% - T=0 C=1.tif:0141-0244	rhlR	1.12071	2.04172	Exp1	TP1	mono
rhlR_4_Multichannel - PH; TRITC_LED100%; FITC_LED100% - T=0 C=1.tif:0143-0241	rhlR	0.397763	1.80751	Exp1	TP1	mono
rhlR_4_Multichannel - PH; TRITC_LED100%; FITC_LED100% - T=0 C=1.tif:0145-0256	rhlR	0.683292	2.01661	Exp1	TP1	mono
rhlR_4_Multichannel - PH; TRITC_LED100%; FITC_LED100% - T=0 C=1.tif:0146-0250	rhlR	1.04581	1.85556	Exp1	TP1	mono
rhlR_4_Multichannel - PH; TRITC_LED100%; FITC_LED100% - T=0 C=1.tif:0147-0255	rhlR	0.699634	1.94413	Exp1	TP1	mono
rhlR_4_Multichannel - PH; TRITC_LED100%; FITC_LED100% - T=0 C=1.tif:0148-0249	rhlR	0.506855	1.89241	Exp1	TP1	mono
rhlR_4_Multichannel - PH; TRITC_LED100%; FITC_LED100% - T=0 C=1.tif:0150-0268	rhlR	1.26834	2.06342	Exp1	TP1	mono
rhlR_4_Multichannel - PH; TRITC_LED100%; FITC_LED100% - T=0 C=1.tif:0151-0260	rhlR	1.13965	1.98924	Exp1	TP1	mono
rhlR_4_Multichannel - PH; TRITC_LED100%; FITC_LED100% - T=0 C=1.tif:0152-0260	rhlR	0.571147	1.86089	Exp1	TP1	mono
rhlR_4_Multichannel - PH; TRITC_LED100%; FITC_LED100% - T=0 C=1.tif:0153-0262	rhlR	0.875487	1.69915	Exp1	TP1	mono
rhlR_4_Multichannel - PH; TRITC_LED100%; FITC_LED100% - T=0 C=1.tif:0154-0263	rhlR	0.89147	1.67162	Exp1	TP1	mono
rhlR_4_Multichannel - PH; TRITC_LED100%; FITC_LED100% - T=0 C=1.tif:0155-0262	rhlR	0.455934	1.80416	Exp1	TP1	mono
rhlR_4_Multichannel - PH; TRITC_LED100%; FITC_LED100% - T=0 C=1.tif:0156-0265	rhlR	0.78935	1.89419	Exp1	TP1	mono
rhlR_4_Multichannel - PH; TRITC_LED100%; FITC_LED100% - T=0 C=1.tif:0157-0273	rhlR	1.14017	2.00024	Exp1	TP1	mono
rhlR_4_Multichannel - PH; TRITC_LED100%; FITC_LED100% - T=0 C=1.tif:0158-0266	rhlR	0.676341	1.86327	Exp1	TP1	mono
rhlR_4_Multichannel - PH; TRITC_LED100%; FITC_LED100% - T=0 C=1.tif:0159-0274	rhlR	1.36334	2.15529	Exp1	TP1	mono
rhlR_4_Multichannel - PH; TRITC_LED100%; FITC_LED100% - T=0 C=1.tif:0162-0282	rhlR	0.996748	1.87361	Exp1	TP1	mono
rhlR_4_Multichannel - PH; TRITC_LED100%; FITC_LED100% - T=0 C=1.tif:0163-0289	rhlR	1.07749	2.03079	Exp1	TP1	mono
rhlR_4_Multichannel - PH; TRITC_LED100%; FITC_LED100% - T=0 C=1.tif:0166-0282	rhlR	1.06397	1.9244	Exp1	TP1	mono
rhlR_4_Multichannel - PH; TRITC_LED100%; FITC_LED100% - T=0 C=1.tif:0168-0283	rhlR	0.619199	1.83457	Exp1	TP1	mono
rhlR_4_Multichannel - PH; TRITC_LED100%; FITC_LED100% - T=0 C=1.tif:0169-0294	rhlR	0.726847	1.98322	Exp1	TP1	mono
rhlR_4_Multichannel - PH; TRITC_LED100%; FITC_LED100% - T=0 C=1.tif:0170-0287	rhlR	0.822089	1.65074	Exp1	TP1	mono
rhlR_4_Multichannel - PH; TRITC_LED100%; FITC_LED100% - T=0 C=1.tif:0173-0289	rhlR	0.827731	1.83043	Exp1	TP1	mono
rhlR_4_Multichannel - PH; TRITC_LED100%; FITC_LED100% - T=0 C=1.tif:0176-0298	rhlR	1.44563	2.24174	Exp1	TP1	mono
rhlR_4_Multichannel - PH; TRITC_LED100%; FITC_LED100% - T=0 C=1.tif:0179-0305	rhlR	1.05304	1.95396	Exp1	TP1	mono
rhlR_4_Multichannel - PH; TRITC_LED100%; FITC_LED100% - T=0 C=1.tif:0180-0305	rhlR	0.837797	2.11063	Exp1	TP1	mono
rhlR_4_Multichannel - PH; TRITC_LED100%; FITC_LED100% - T=0 C=1.tif:0183-0313	rhlR	0.971241	1.94462	Exp1	TP1	mono
rhlR_4_Multichannel - PH; TRITC_LED100%; FITC_LED100% - T=0 C=1.tif:0184-0310	rhlR	0.732276	1.6053	Exp1	TP1	mono
rhlR_4_Multichannel - PH; TRITC_LED100%; FITC_LED100% - T=0 C=1.tif:0185-0309	rhlR	0.823414	1.74165	Exp1	TP1	mono
rhlR_4_Multichannel - PH; TRITC_LED100%; FITC_LED100% - T=0 C=1.tif:0186-0319	rhlR	0.729118	2.01611	Exp1	TP1	mono
rhlR_4_Multichannel - PH; TRITC_LED100%; FITC_LED100% - T=0 C=1.tif:0188-0321	rhlR	0.754931	1.95978	Exp1	TP1	mono
rhlR_4_Multichannel - PH; TRITC_LED100%; FITC_LED100% - T=0 C=1.tif:0189-0326	rhlR	1.05666	1.99699	Exp1	TP1	mono
rhlR_4_Multichannel - PH; TRITC_LED100%; FITC_LED100% - T=0 C=1.tif:0190-0319	rhlR	0.582439	1.8234	Exp1	TP1	mono
rhlR_4_Multichannel - PH; TRITC_LED100%; FITC_LED100% - T=0 C=1.tif:0191-0327	rhlR	0.892243	2.05013	Exp1	TP1	mono
rhlR_4_Multichannel - PH; TRITC_LED100%; FITC_LED100% - T=0 C=1.tif:0192-0322	rhlR	0.695814	1.69234	Exp1	TP1	mono
rhlR_4_Multichannel - PH; TRITC_LED100%; FITC_LED100% - T=0 C=1.tif:0194-0326	rhlR	0.888022	1.73026	Exp1	TP1	mono
rhlR_4_Multichannel - PH; TRITC_LED100%; FITC_LED100% - T=0 C=1.tif:0196-0333	rhlR	0.748903	1.72633	Exp1	TP1	mono
rhlR_4_Multichannel - PH; TRITC_LED100%; FITC_LED100% - T=0 C=1.tif:0198-0341	rhlR	0.493229	1.84598	Exp1	TP1	mono
rhlR_4_Multichannel - PH; TRITC_LED100%; FITC_LED100% - T=0 C=1.tif:0200-0347	rhlR	0.354592	1.75762	Exp1	TP1	mono
rhlR_4_Multichannel - PH; TRITC_LED100%; FITC_LED100% - T=0 C=1.tif:0203-0354	rhlR	0.925056	2.18987	Exp1	TP1	mono
rhlR_4_Multichannel - PH; TRITC_LED100%; FITC_LED100% - T=0 C=1.tif:0204-0363	rhlR	0.442449	1.66611	Exp1	TP1	mono
rhlR_4_Multichannel - PH; TRITC_LED100%; FITC_LED100% - T=0 C=1.tif:0208-0380	rhlR	0.428355	1.72894	Exp1	TP1	mono
rhlR_4_Multichannel - PH; TRITC_LED100%; FITC_LED100% - T=0 C=1.tif:0209-0389	rhlR	0.847488	2.09738	Exp1	TP1	mono
rhlR_4_Multichannel - PH; TRITC_LED100%; FITC_LED100% - T=0 C=1.tif:0210-0387	rhlR	0.860276	2.09385	Exp1	TP1	mono
rhlR_4_Multichannel - PH; TRITC_LED100%; FITC_LED100% - T=0 C=1.tif:0212-0392	rhlR	0.481263	1.74603	Exp1	TP1	mono
rhlR_4_Multichannel - PH; TRITC_LED100%; FITC_LED100% - T=0 C=1.tif:0213-0403	rhlR	0.401369	1.74108	Exp1	TP1	mono
rhlR_4_Multichannel - PH; TRITC_LED100%; FITC_LED100% - T=0 C=1.tif:0214-0411	rhlR	0.35107	1.65321	Exp1	TP1	mono
rhlR_4_Multichannel - PH; TRITC_LED100%; FITC_LED100% - T=0 C=1.tif:0215-0418	rhlR	0.420982	1.72075	Exp1	TP1	mono
rhlR_4_Multichannel - PH; TRITC_LED100%; FITC_LED100% - T=0 C=1.tif:0216-0438	rhlR	0.305748	1.71694	Exp1	TP1	mono
rhlR_4_Multichannel - PH; TRITC_LED100%; FITC_LED100% - T=0 C=1.tif:0217-0441	rhlR	0.217283	1.65757	Exp1	TP1	mono
rhlR_4_Multichannel - PH; TRITC_LED100%; FITC_LED100% - T=0 C=1.tif:0218-0749	rhlR	-0.35113	2.23521	Exp1	TP1	mono
rhlR_4_Multichannel - PH; TRITC_LED100%; FITC_LED100% - T=0 C=1.tif:0219-0768	rhlR	-0.504407	1.81033	Exp1	TP1	mono
rhlR_4_Multichannel - PH; TRITC_LED100%; FITC_LED100% - T=0 C=1.tif:0223-0769	rhlR	-0.357953	1.9624	Exp1	TP1	mono
rhlR_4_Multichannel - PH; TRITC_LED100%; FITC_LED100% - T=0 C=1.tif:0225-0786	rhlR	-0.36562	1.76033	Exp1	TP1	mono
rhlR_4_Multichannel - PH; TRITC_LED100%; FITC_LED100% - T=0 C=1.tif:0226-0786	rhlR	-0.341442	1.93402	Exp1	TP1	mono
rhlR_4_Multichannel - PH; TRITC_LED100%; FITC_LED100% - T=0 C=1.tif:0227-0797	rhlR	-0.55149	1.84567	Exp1	TP1	mono
rhlR_4_Multichannel - PH; TRITC_LED100%; FITC_LED100% - T=0 C=1.tif:0232-0804	rhlR	-0.379849	1.95862	Exp1	TP1	mono
rhlR_4_Multichannel - PH; TRITC_LED100%; FITC_LED100% - T=0 C=1.tif:0237-0817	rhlR	-0.422614	1.75276	Exp1	TP1	mono
rhlR_4_Multichannel - PH; TRITC_LED100%; FITC_LED100% - T=0 C=1.tif:0238-0826	rhlR	-0.333844	1.88649	Exp1	TP1	mono
rhlR_4_Multichannel - PH; TRITC_LED100%; FITC_LED100% - T=0 C=1.tif:0240-0825	rhlR	-0.588637	1.78003	Exp1	TP1	mono
rhlR_4_Multichannel - PH; TRITC_LED100%; FITC_LED100% - T=0 C=1.tif:0241-0830	rhlR	-0.355427	1.82101	Exp1	TP1	mono
rhlR_4_Multichannel - PH; TRITC_LED100%; FITC_LED100% - T=0 C=1.tif:0243-0841	rhlR	-0.251592	1.82691	Exp1	TP1	mono
rhlR_4_Multichannel - PH; TRITC_LED100%; FITC_LED100% - T=0 C=1.tif:0244-0836	rhlR	-0.319863	1.79248	Exp1	TP1	mono
rhlR_4_Multichannel - PH; TRITC_LED100%; FITC_LED100% - T=0 C=1.tif:0247-0851	rhlR	-0.476426	1.87111	Exp1	TP1	mono
rhlR_4_Multichannel - PH; TRITC_LED100%; FITC_LED100% - T=0 C=1.tif:0248-0851	rhlR	-0.442817	1.85038	Exp1	TP1	mono
rhlR_4_Multichannel - PH; TRITC_LED100%; FITC_LED100% - T=0 C=1.tif:0250-0852	rhlR	-0.561494	1.80077	Exp1	TP1	mono
rhlR_4_Multichannel - PH; TRITC_LED100%; FITC_LED100% - T=0 C=1.tif:0252-0866	rhlR	-0.214678	1.84362	Exp1	TP1	mono
rhlR_4_Multichannel - PH; TRITC_LED100%; FITC_LED100% - T=0 C=1.tif:0253-0867	rhlR	-0.477616	1.84645	Exp1	TP1	mono
rhlR_4_Multichannel - PH; TRITC_LED100%; FITC_LED100% - T=0 C=1.tif:0256-0872	rhlR	-0.218861	1.81981	Exp1	TP1	mono
rhlR_4_Multichannel - PH; TRITC_LED100%; FITC_LED100% - T=0 C=1.tif:0257-0870	rhlR	-0.513372	1.77034	Exp1	TP1	mono
rhlR_4_Multichannel - PH; TRITC_LED100%; FITC_LED100% - T=0 C=1.tif:0258-0884	rhlR	-0.461932	1.83722	Exp1	TP1	mono
rhlR_4_Multichannel - PH; TRITC_LED100%; FITC_LED100% - T=0 C=1.tif:0259-0881	rhlR	-0.412854	1.80849	Exp1	TP1	mono
rhlR_4_Multichannel - PH; TRITC_LED100%; FITC_LED100% - T=0 C=1.tif:0262-0891	rhlR	-0.631294	1.75066	Exp1	TP1	mono
rhlR_4_Multichannel - PH; TRITC_LED100%; FITC_LED100% - T=0 C=1.tif:0263-0890	rhlR	-0.373238	1.78666	Exp1	TP1	mono
rhlR_4_Multichannel - PH; TRITC_LED100%; FITC_LED100% - T=0 C=1.tif:0266-0905	rhlR	-0.305997	1.81086	Exp1	TP1	mono
rhlR_4_Multichannel - PH; TRITC_LED100%; FITC_LED100% - T=0 C=1.tif:0268-0907	rhlR	-0.355967	1.79688	Exp1	TP1	mono
rhlR_4_Multichannel - PH; TRITC_LED100%; FITC_LED100% - T=0 C=1.tif:0269-0911	rhlR	-0.511049	1.84139	Exp1	TP1	mono
rhlR_4_Multichannel - PH; TRITC_LED100%; FITC_LED100% - T=0 C=1.tif:0270-0915	rhlR	-0.487013	1.77951	Exp1	TP1	mono
rhlR_4_Multichannel - PH; TRITC_LED100%; FITC_LED100% - T=0 C=1.tif:0271-0921	rhlR	-0.399309	1.84114	Exp1	TP1	mono
rhlR_4_Multichannel - PH; TRITC_LED100%; FITC_LED100% - T=0 C=1.tif:0273-0934	rhlR	-0.189406	1.83671	Exp1	TP1	mono
rhlR_4_Multichannel - PH; TRITC_LED100%; FITC_LED100% - T=0 C=1.tif:0274-0928	rhlR	-0.373238	1.852	Exp1	TP1	mono
rhlR_4_Multichannel - PH; TRITC_LED100%; FITC_LED100% - T=0 C=1.tif:0275-0934	rhlR	-0.583436	1.75912	Exp1	TP1	mono
rhlR_4_Multichannel - PH; TRITC_LED100%; FITC_LED100% - T=0 C=1.tif:0276-0942	rhlR	-0.0978816	1.84973	Exp1	TP1	mono
rhlR_4_Multichannel - PH; TRITC_LED100%; FITC_LED100% - T=0 C=1.tif:0277-0942	rhlR	-0.53296	1.74477	Exp1	TP1	mono
rhlR_4_Multichannel - PH; TRITC_LED100%; FITC_LED100% - T=0 C=1.tif:0279-0948	rhlR	-0.404515	1.76076	Exp1	TP1	mono
rhlR_4_Multichannel - PH; TRITC_LED100%; FITC_LED100% - T=0 C=1.tif:0280-0956	rhlR	-0.424508	1.84006	Exp1	TP1	mono
rhlR_4_Multichannel - PH; TRITC_LED100%; FITC_LED100% - T=0 C=1.tif:0281-0955	rhlR	-0.522527	1.75929	Exp1	TP1	mono
rhlR_4_Multichannel - PH; TRITC_LED100%; FITC_LED100% - T=0 C=1.tif:0282-0959	rhlR	0.07227	1.85705	Exp1	TP1	mono
rhlR_4_Multichannel - PH; TRITC_LED100%; FITC_LED100% - T=0 C=1.tif:0283-0969	rhlR	0.052754	1.83559	Exp1	TP1	mono
rhlR_4_Multichannel - PH; TRITC_LED100%; FITC_LED100% - T=0 C=1.tif:0284-0970	rhlR	-0.588637	1.7842	Exp1	TP1	mono
rhlR_4_Multichannel - PH; TRITC_LED100%; FITC_LED100% - T=0 C=1.tif:0285-0972	rhlR	-0.112646	1.85472	Exp1	TP1	mono
rhlR_4_Multichannel - PH; TRITC_LED100%; FITC_LED100% - T=0 C=1.tif:0286-0979	rhlR	0.124444	1.78412	Exp1	TP1	mono
rhlR_4_Multichannel - PH; TRITC_LED100%; FITC_LED100% - T=0 C=1.tif:0287-0985	rhlR	0.0278767	1.86399	Exp1	TP1	mono
rhlR_4_Multichannel - PH; TRITC_LED100%; FITC_LED100% - T=0 C=1.tif:0288-0997	rhlR	0.0830217	1.79584	Exp1	TP1	mono
rhlR_4_Multichannel - PH; TRITC_LED100%; FITC_LED100% - T=0 C=1.tif:0289-1000	rhlR	0.203645	1.84073	Exp1	TP1	mono
rhlR_4_Multichannel - PH; TRITC_LED100%; FITC_LED100% - T=0 C=1.tif:0290-1007	rhlR	-0.109673	1.87021	Exp1	TP1	mono
rhlR_4_Multichannel - PH; TRITC_LED100%; FITC_LED100% - T=0 C=1.tif:0291-1007	rhlR	0.156761	1.818	Exp1	TP1	mono
rhlR_4_Multichannel - PH; TRITC_LED100%; FITC_LED100% - T=0 C=1.tif:0292-1003	rhlR	-0.199214	1.94967	Exp1	TP1	mono
rhlR_4_Multichannel - PH; TRITC_LED100%; FITC_LED100% - T=0 C=1.tif:0293-1016	rhlR	0.00847	1.79058	Exp1	TP1	mono
rhlR_4_Multichannel - PH; TRITC_LED100%; FITC_LED100% - T=0 C=1.tif:0294-1030	rhlR	0.0633081	1.98795	Exp1	TP1	mono
rhlR_4_Multichannel - PH; TRITC_LED100%; FITC_LED100% - T=0 C=1.tif:0295-1032	rhlR	0.462577	2.21181	Exp1	TP1	mono
rhlR_4_Multichannel - PH; TRITC_LED100%; FITC_LED100% - T=0 C=1.tif:0296-1022	rhlR	0.131361	1.77794	Exp1	TP1	mono
rhlR_4_Multichannel - PH; TRITC_LED100%; FITC_LED100% - T=0 C=1.tif:0297-1022	rhlR	-0.0932335	1.94119	Exp1	TP1	mono
rhlR_4_Multichannel - PH; TRITC_LED100%; FITC_LED100% - T=0 C=1.tif:0298-1030	rhlR	0.127414	1.79392	Exp1	TP1	mono
rhlR_4_Multichannel - PH; TRITC_LED100%; FITC_LED100% - T=0 C=1.tif:0299-1034	rhlR	-0.0601924	1.91651	Exp1	TP1	mono
rhlR_4_Multichannel - PH; TRITC_LED100%; FITC_LED100% - T=0 C=1.tif:0300-1036	rhlR	0.247666	1.86107	Exp1	TP1	mono
rhlR_4_Multichannel - PH; TRITC_LED100%; FITC_LED100% - T=0 C=1.tif:0301-1044	rhlR	0.21327	1.95794	Exp1	TP1	mono
rhlR_4_Multichannel - PH; TRITC_LED100%; FITC_LED100% - T=0 C=1.tif:0302-1050	rhlR	0.116688	2.02583	Exp1	TP1	mono
rhlR_4_Multichannel - PH; TRITC_LED100%; FITC_LED100% - T=0 C=1.tif:0303-1048	rhlR	0.110764	1.77818	Exp1	TP1	mono
rhlR_4_Multichannel - PH; TRITC_LED100%; FITC_LED100% - T=0 C=1.tif:0304-1048	rhlR	0.28257	1.83327	Exp1	TP1	mono
rhlR_4_Multichannel - PH; TRITC_LED100%; FITC_LED100% - T=0 C=1.tif:0305-1053	rhlR	0.236071	1.88706	Exp1	TP1	mono
rhlR_4_Multichannel - PH; TRITC_LED100%; FITC_LED100% - T=0 C=1.tif:0306-1055	rhlR	-0.0259355	1.74264	Exp1	TP1	mono
rhlR_4_Multichannel - PH; TRITC_LED100%; FITC_LED100% - T=0 C=1.tif:0307-1059	rhlR	-0.0625691	1.82918	Exp1	TP1	mono
rhlR_4_Multichannel - PH; TRITC_LED100%; FITC_LED100% - T=0 C=1.tif:0308-1063	rhlR	0.173473	1.78942	Exp1	TP1	mono
rhlR_4_Multichannel - PH; TRITC_LED100%; FITC_LED100% - T=0 C=1.tif:0309-1065	rhlR	0.0254884	1.97343	Exp1	TP1	mono
rhlR_4_Multichannel - PH; TRITC_LED100%; FITC_LED100% - T=0 C=1.tif:0310-1071	rhlR	0.224252	1.98421	Exp1	TP1	mono
rhlR_4_Multichannel - PH; TRITC_LED100%; FITC_LED100% - T=0 C=1.tif:0311-1073	rhlR	-0.268637	1.72067	Exp1	TP1	mono
rhlR_4_Multichannel - PH; TRITC_LED100%; FITC_LED100% - T=0 C=1.tif:0312-1079	rhlR	0.163022	1.94351	Exp1	TP1	mono
rhlR_4_Multichannel - PH; TRITC_LED100%; FITC_LED100% - T=0 C=1.tif:0313-1080	rhlR	0.0781434	1.8408	Exp1	TP1	mono
rhlR_4_Multichannel - PH; TRITC_LED100%; FITC_LED100% - T=0 C=1.tif:0314-1081	rhlR	0.253947	1.91676	Exp1	TP1	mono
rhlR_4_Multichannel - PH; TRITC_LED100%; FITC_LED100% - T=0 C=1.tif:0315-1080	rhlR	0.213028	1.79169	Exp1	TP1	mono
rhlR_4_Multichannel - PH; TRITC_LED100%; FITC_LED100% - T=0 C=1.tif:0316-1085	rhlR	0.0990453	2.00781	Exp1	TP1	mono
rhlR_4_Multichannel - PH; TRITC_LED100%; FITC_LED100% - T=0 C=1.tif:0318-1083	rhlR	0.260357	1.93473	Exp1	TP1	mono
rhlR_4_Multichannel - PH; TRITC_LED100%; FITC_LED100% - T=0 C=1.tif:0319-1097	rhlR	0.00963589	2.00724	Exp1	TP1	mono
rhlR_4_Multichannel - PH; TRITC_LED100%; FITC_LED100% - T=0 C=1.tif:0320-1097	rhlR	0.0137305	1.78829	Exp1	TP1	mono
rhlR_4_Multichannel - PH; TRITC_LED100%; FITC_LED100% - T=0 C=1.tif:0321-1099	rhlR	0.26318	1.90387	Exp1	TP1	mono
rhlR_4_Multichannel - PH; TRITC_LED100%; FITC_LED100% - T=0 C=1.tif:0322-1104	rhlR	0.0913969	1.93295	Exp1	TP1	mono
rhlR_4_Multichannel - PH; TRITC_LED100%; FITC_LED100% - T=0 C=1.tif:0323-1104	rhlR	-0.149556	1.75837	Exp1	TP1	mono
rhlR_4_Multichannel - PH; TRITC_LED100%; FITC_LED100% - T=0 C=1.tif:0324-1103	rhlR	0.135447	1.8092	Exp1	TP1	mono
rhlR_4_Multichannel - PH; TRITC_LED100%; FITC_LED100% - T=0 C=1.tif:0325-1120	rhlR	0.63885	2.39394	Exp1	TP1	mono
rhlR_4_Multichannel - PH; TRITC_LED100%; FITC_LED100% - T=0 C=1.tif:0326-1109	rhlR	0.127236	1.94052	Exp1	TP1	mono
rhlR_4_Multichannel - PH; TRITC_LED100%; FITC_LED100% - T=0 C=1.tif:0327-1117	rhlR	-0.12676	1.84066	Exp1	TP1	mono
rhlR_4_Multichannel - PH; TRITC_LED100%; FITC_LED100% - T=0 C=1.tif:0328-1128	rhlR	0.134109	1.89838	Exp1	TP1	mono
rhlR_4_Multichannel - PH; TRITC_LED100%; FITC_LED100% - T=0 C=1.tif:0329-1121	rhlR	0.202153	1.90803	Exp1	TP1	mono
rhlR_4_Multichannel - PH; TRITC_LED100%; FITC_LED100% - T=0 C=1.tif:0330-1124	rhlR	-0.0082708	1.74503	Exp1	TP1	mono
rhlR_4_Multichannel - PH; TRITC_LED100%; FITC_LED100% - T=0 C=1.tif:0331-1126	rhlR	-0.0459344	1.75266	Exp1	TP1	mono
rhlR_4_Multichannel - PH; TRITC_LED100%; FITC_LED100% - T=0 C=1.tif:0332-1135	rhlR	-0.0480568	1.91134	Exp1	TP1	mono
rhlR_4_Multichannel - PH; TRITC_LED100%; FITC_LED100% - T=0 C=1.tif:0334-1142	rhlR	-0.232607	1.75008	Exp1	TP1	mono
rhlR_4_Multichannel - PH; TRITC_LED100%; FITC_LED100% - T=0 C=1.tif:0335-1152	rhlR	0.571658	1.85938	Exp1	TP1	mono
rhlR_4_Multichannel - PH; TRITC_LED100%; FITC_LED100% - T=0 C=1.tif:0336-1156	rhlR	0.667558	1.68873	Exp1	TP1	mono
rhlR_4_Multichannel - PH; TRITC_LED100%; FITC_LED100% - T=0 C=1.tif:0337-1159	rhlR	0.155431	1.9772	Exp1	TP1	mono
rhlR_4_Multichannel - PH; TRITC_LED100%; FITC_LED100% - T=0 C=1.tif:0338-1160	rhlR	0.0375918	2.07256	Exp1	TP1	mono
rhlR_4_Multichannel - PH; TRITC_LED100%; FITC_LED100% - T=0 C=1.tif:0339-1160	rhlR	-0.280434	1.63142	Exp1	TP1	mono
rhlR_4_Multichannel - PH; TRITC_LED100%; FITC_LED100% - T=0 C=1.tif:0341-1172	rhlR	0.569781	2.02764	Exp1	TP1	mono
rhlR_4_Multichannel - PH; TRITC_LED100%; FITC_LED100% - T=0 C=1.tif:0342-1187	rhlR	0.179079	1.9287	Exp1	TP1	mono
rhlR_4_Multichannel - PH; TRITC_LED100%; FITC_LED100% - T=0 C=1.tif:0343-1185	rhlR	0.924499	2.1391	Exp1	TP1	mono
rhlR_4_Multichannel - PH; TRITC_LED100%; FITC_LED100% - T=0 C=1.tif:0344-1186	rhlR	0.778781	1.85133	Exp1	TP1	mono
rhlR_4_Multichannel - PH; TRITC_LED100%; FITC_LED100% - T=0 C=1.tif:0346-1189	rhlR	0.196284	2.01135	Exp1	TP1	mono
rhlR_4_Multichannel - PH; TRITC_LED100%; FITC_LED100% - T=0 C=1.tif:0347-1188	rhlR	-0.26424	1.61232	Exp1	TP1	mono
rhlR_4_Multichannel - PH; TRITC_LED100%; FITC_LED100% - T=0 C=1.tif:0348-1188	rhlR	0.556787	2.0178	Exp1	TP1	mono
rhlR_4_Multichannel - PH; TRITC_LED100%; FITC_LED100% - T=0 C=1.tif:0349-1188	rhlR	0.900724	2.03149	Exp1	TP1	mono
rhlR_4_Multichannel - PH; TRITC_LED100%; FITC_LED100% - T=0 C=1.tif:0350-1195	rhlR	0.839684	2.00252	Exp1	TP1	mono
rhlR_4_Multichannel - PH; TRITC_LED100%; FITC_LED100% - T=0 C=1.tif:0352-1202	rhlR	0.911998	2.0344	Exp1	TP1	mono
rhlR_4_Multichannel - PH; TRITC_LED100%; FITC_LED100% - T=0 C=1.tif:0353-1194	rhlR	0.912532	1.80184	Exp1	TP1	mono
rhlR_4_Multichannel - PH; TRITC_LED100%; FITC_LED100% - T=0 C=1.tif:0354-1191	rhlR	0.930613	1.7216	Exp1	TP1	mono
rhlR_4_Multichannel - PH; TRITC_LED100%; FITC_LED100% - T=0 C=1.tif:0355-1198	rhlR	0.468689	1.86839	Exp1	TP1	mono
rhlR_4_Multichannel - PH; TRITC_LED100%; FITC_LED100% - T=0 C=1.tif:0356-1203	rhlR	0.81215	1.94834	Exp1	TP1	mono
rhlR_4_Multichannel - PH; TRITC_LED100%; FITC_LED100% - T=0 C=1.tif:0357-1207	rhlR	0.866774	2.08472	Exp1	TP1	mono
rhlR_4_Multichannel - PH; TRITC_LED100%; FITC_LED100% - T=0 C=1.tif:0358-1205	rhlR	0.828285	1.94587	Exp1	TP1	mono
rhlR_4_Multichannel - PH; TRITC_LED100%; FITC_LED100% - T=0 C=1.tif:0359-1204	rhlR	0.667404	1.7985	Exp1	TP1	mono
rhlR_4_Multichannel - PH; TRITC_LED100%; FITC_LED100% - T=0 C=1.tif:0360-1214	rhlR	0.820892	1.90374	Exp1	TP1	mono
rhlR_4_Multichannel - PH; TRITC_LED100%; FITC_LED100% - T=0 C=1.tif:0361-1206	rhlR	0.967947	1.72184	Exp1	TP1	mono
rhlR_4_Multichannel - PH; TRITC_LED100%; FITC_LED100% - T=0 C=1.tif:0362-1212	rhlR	0.67781	1.90494	Exp1	TP1	mono
rhlR_4_Multichannel - PH; TRITC_LED100%; FITC_LED100% - T=0 C=1.tif:0363-1221	rhlR	-0.17599	1.89669	Exp1	TP1	mono
rhlR_4_Multichannel - PH; TRITC_LED100%; FITC_LED100% - T=0 C=1.tif:0364-1210	rhlR	0.982855	1.79187	Exp1	TP1	mono
rhlR_4_Multichannel - PH; TRITC_LED100%; FITC_LED100% - T=0 C=1.tif:0365-1218	rhlR	-0.124957	1.8511	Exp1	TP1	mono
rhlR_4_Multichannel - PH; TRITC_LED100%; FITC_LED100% - T=0 C=1.tif:0366-1223	rhlR	1.16551	1.91218	Exp1	TP1	mono
rhlR_4_Multichannel - PH; TRITC_LED100%; FITC_LED100% - T=0 C=1.tif:0367-1222	rhlR	0.938731	1.93682	Exp1	TP1	mono
rhlR_4_Multichannel - PH; TRITC_LED100%; FITC_LED100% - T=0 C=1.tif:0368-1229	rhlR	0.899995	1.99702	Exp1	TP1	mono
rhlR_4_Multichannel - PH; TRITC_LED100%; FITC_LED100% - T=0 C=1.tif:0369-1231	rhlR	1.07861	2.09145	Exp1	TP1	mono
rhlR_4_Multichannel - PH; TRITC_LED100%; FITC_LED100% - T=0 C=1.tif:0370-1222	rhlR	0.867884	1.97751	Exp1	TP1	mono
rhlR_4_Multichannel - PH; TRITC_LED100%; FITC_LED100% - T=0 C=1.tif:0372-1229	rhlR	0.865153	1.91523	Exp1	TP1	mono
rhlR_4_Multichannel - PH; TRITC_LED100%; FITC_LED100% - T=0 C=1.tif:0373-1238	rhlR	1.04682	2.09043	Exp1	TP1	mono
rhlR_4_Multichannel - PH; TRITC_LED100%; FITC_LED100% - T=0 C=1.tif:0374-1231	rhlR	0.695013	2.00424	Exp1	TP1	mono
rhlR_4_Multichannel - PH; TRITC_LED100%; FITC_LED100% - T=0 C=1.tif:0375-1232	rhlR	1.03939	1.84578	Exp1	TP1	mono
rhlR_4_Multichannel - PH; TRITC_LED100%; FITC_LED100% - T=0 C=1.tif:0376-1238	rhlR	0.994069	1.99024	Exp1	TP1	mono
rhlR_4_Multichannel - PH; TRITC_LED100%; FITC_LED100% - T=0 C=1.tif:0377-1230	rhlR	0.447293	1.64702	Exp1	TP1	mono
rhlR_4_Multichannel - PH; TRITC_LED100%; FITC_LED100% - T=0 C=1.tif:0378-1234	rhlR	0.516601	2.0673	Exp1	TP1	mono
rhlR_4_Multichannel - PH; TRITC_LED100%; FITC_LED100% - T=0 C=1.tif:0379-1232	rhlR	0.858916	1.95065	Exp1	TP1	mono
rhlR_4_Multichannel - PH; TRITC_LED100%; FITC_LED100% - T=0 C=1.tif:0381-1252	rhlR	0.524121	2.10571	Exp1	TP1	mono
rhlR_4_Multichannel - PH; TRITC_LED100%; FITC_LED100% - T=0 C=1.tif:0382-1243	rhlR	1.11993	1.84998	Exp1	TP1	mono
rhlR_4_Multichannel - PH; TRITC_LED100%; FITC_LED100% - T=0 C=1.tif:0384-1240	rhlR	0.861588	1.80251	Exp1	TP1	mono
rhlR_4_Multichannel - PH; TRITC_LED100%; FITC_LED100% - T=0 C=1.tif:0385-1241	rhlR	0.989223	1.97869	Exp1	TP1	mono
rhlR_4_Multichannel - PH; TRITC_LED100%; FITC_LED100% - T=0 C=1.tif:0386-1246	rhlR	1.10386	2.07103	Exp1	TP1	mono
rhlR_4_Multichannel - PH; TRITC_LED100%; FITC_LED100% - T=0 C=1.tif:0387-1249	rhlR	0.519154	1.71966	Exp1	TP1	mono
rhlR_4_Multichannel - PH; TRITC_LED100%; FITC_LED100% - T=0 C=1.tif:0388-1255	rhlR	0.806338	1.95294	Exp1	TP1	mono
rhlR_4_Multichannel - PH; TRITC_LED100%; FITC_LED100% - T=0 C=1.tif:0389-1263	rhlR	1.22106	2.12077	Exp1	TP1	mono
rhlR_4_Multichannel - PH; TRITC_LED100%; FITC_LED100% - T=0 C=1.tif:0390-1261	rhlR	0.825685	2.07847	Exp1	TP1	mono
rhlR_4_Multichannel - PH; TRITC_LED100%; FITC_LED100% - T=0 C=1.tif:0391-1257	rhlR	0.963024	1.76403	Exp1	TP1	mono
rhlR_4_Multichannel - PH; TRITC_LED100%; FITC_LED100% - T=0 C=1.tif:0394-1266	rhlR	1.17036	2.10122	Exp1	TP1	mono
rhlR_4_Multichannel - PH; TRITC_LED100%; FITC_LED100% - T=0 C=1.tif:0395-1262	rhlR	0.712916	2.14057	Exp1	TP1	mono
rhlR_4_Multichannel - PH; TRITC_LED100%; FITC_LED100% - T=0 C=1.tif:0396-1256	rhlR	0.932054	1.79251	Exp1	TP1	mono
rhlR_4_Multichannel - PH; TRITC_LED100%; FITC_LED100% - T=0 C=1.tif:0397-1256	rhlR	0.922806	1.92926	Exp1	TP1	mono
rhlR_4_Multichannel - PH; TRITC_LED100%; FITC_LED100% - T=0 C=1.tif:0398-1257	rhlR	1.10849	2.05694	Exp1	TP1	mono
rhlR_4_Multichannel - PH; TRITC_LED100%; FITC_LED100% - T=0 C=1.tif:0401-1281	rhlR	1.25058	2.15535	Exp1	TP1	mono
rhlR_4_Multichannel - PH; TRITC_LED100%; FITC_LED100% - T=0 C=1.tif:0402-1262	rhlR	1.12686	1.84321	Exp1	TP1	mono
rhlR_4_Multichannel - PH; TRITC_LED100%; FITC_LED100% - T=0 C=1.tif:0403-1268	rhlR	0.565291	1.76371	Exp1	TP1	mono
rhlR_4_Multichannel - PH; TRITC_LED100%; FITC_LED100% - T=0 C=1.tif:0404-1274	rhlR	0.802791	1.91363	Exp1	TP1	mono
rhlR_4_Multichannel - PH; TRITC_LED100%; FITC_LED100% - T=0 C=1.tif:0405-1277	rhlR	0.897118	1.96626	Exp1	TP1	mono
rhlR_4_Multichannel - PH; TRITC_LED100%; FITC_LED100% - T=0 C=1.tif:0406-1277	rhlR	0.899526	1.96483	Exp1	TP1	mono
rhlR_4_Multichannel - PH; TRITC_LED100%; FITC_LED100% - T=0 C=1.tif:0407-1273	rhlR	0.810459	2.06898	Exp1	TP1	mono
rhlR_4_Multichannel - PH; TRITC_LED100%; FITC_LED100% - T=0 C=1.tif:0410-1272	rhlR	0.951597	1.99112	Exp1	TP1	mono
rhlR_4_Multichannel - PH; TRITC_LED100%; FITC_LED100% - T=0 C=1.tif:0411-1277	rhlR	0.991867	1.7474	Exp1	TP1	mono
rhlR_4_Multichannel - PH; TRITC_LED100%; FITC_LED100% - T=0 C=1.tif:0412-1281	rhlR	0.586859	1.8691	Exp1	TP1	mono
rhlR_4_Multichannel - PH; TRITC_LED100%; FITC_LED100% - T=0 C=1.tif:0414-1280	rhlR	0.645112	2.02748	Exp1	TP1	mono
rhlR_4_Multichannel - PH; TRITC_LED100%; FITC_LED100% - T=0 C=1.tif:0418-1291	rhlR	0.656042	2.16266	Exp1	TP1	mono
rhlR_4_Multichannel - PH; TRITC_LED100%; FITC_LED100% - T=0 C=1.tif:0419-1293	rhlR	0.979107	2.16355	Exp1	TP1	mono
rhlR_4_Multichannel - PH; TRITC_LED100%; FITC_LED100% - T=0 C=1.tif:0420-1284	rhlR	0.476229	1.75011	Exp1	TP1	mono
rhlR_4_Multichannel - PH; TRITC_LED100%; FITC_LED100% - T=0 C=1.tif:0423-1286	rhlR	0.785699	1.86883	Exp1	TP1	mono
rhlR_4_Multichannel - PH; TRITC_LED100%; FITC_LED100% - T=0 C=1.tif:0425-1288	rhlR	0.855753	1.90439	Exp1	TP1	mono
rhlR_4_Multichannel - PH; TRITC_LED100%; FITC_LED100% - T=0 C=1.tif:0426-1298	rhlR	0.723214	2.06709	Exp1	TP1	mono
rhlR_4_Multichannel - PH; TRITC_LED100%; FITC_LED100% - T=0 C=1.tif:0428-1291	rhlR	1.26748	2.16279	Exp1	TP1	mono
rhlR_4_Multichannel - PH; TRITC_LED100%; FITC_LED100% - T=0 C=1.tif:0430-1307	rhlR	0.857431	2.09434	Exp1	TP1	mono
rhlR_4_Multichannel - PH; TRITC_LED100%; FITC_LED100% - T=0 C=1.tif:0431-1307	rhlR	0.782987	1.99934	Exp1	TP1	mono
rhlR_4_Multichannel - PH; TRITC_LED100%; FITC_LED100% - T=0 C=1.tif:0433-1298	rhlR	1.03471	1.86263	Exp1	TP1	mono
rhlR_4_Multichannel - PH; TRITC_LED100%; FITC_LED100% - T=0 C=1.tif:0434-1316	rhlR	1.04283	2.15422	Exp1	TP1	mono
rhlR_4_Multichannel - PH; TRITC_LED100%; FITC_LED100% - T=0 C=1.tif:0436-1307	rhlR	0.765368	1.90668	Exp1	TP1	mono
rhlR_4_Multichannel - PH; TRITC_LED100%; FITC_LED100% - T=0 C=1.tif:0438-1311	rhlR	0.780021	2.11241	Exp1	TP1	mono
rhlR_4_Multichannel - PH; TRITC_LED100%; FITC_LED100% - T=0 C=1.tif:0439-1306	rhlR	0.423114	1.81846	Exp1	TP1	mono
rhlR_4_Multichannel - PH; TRITC_LED100%; FITC_LED100% - T=0 C=1.tif:0440-1301	rhlR	0.873623	1.80706	Exp1	TP1	mono
rhlR_4_Multichannel - PH; TRITC_LED100%; FITC_LED100% - T=0 C=1.tif:0442-1323	rhlR	1.09484	2.22188	Exp1	TP1	mono
rhlR_4_Multichannel - PH; TRITC_LED100%; FITC_LED100% - T=0 C=1.tif:0443-1304	rhlR	0.809992	1.79051	Exp1	TP1	mono
rhlR_4_Multichannel - PH; TRITC_LED100%; FITC_LED100% - T=0 C=1.tif:0445-1308	rhlR	1.24668	2.08268	Exp1	TP1	mono
rhlR_4_Multichannel - PH; TRITC_LED100%; FITC_LED100% - T=0 C=1.tif:0447-1316	rhlR	1.20703	2.07907	Exp1	TP1	mono
rhlR_4_Multichannel - PH; TRITC_LED100%; FITC_LED100% - T=0 C=1.tif:0448-1313	rhlR	0.825862	1.92502	Exp1	TP1	mono
rhlR_4_Multichannel - PH; TRITC_LED100%; FITC_LED100% - T=0 C=1.tif:0449-1315	rhlR	0.909502	1.77894	Exp1	TP1	mono
rhlR_4_Multichannel - PH; TRITC_LED100%; FITC_LED100% - T=0 C=1.tif:0450-1316	rhlR	0.734212	1.78303	Exp1	TP1	mono
rhlR_4_Multichannel - PH; TRITC_LED100%; FITC_LED100% - T=0 C=1.tif:0451-1316	rhlR	0.716604	1.8694	Exp1	TP1	mono
rhlR_4_Multichannel - PH; TRITC_LED100%; FITC_LED100% - T=0 C=1.tif:0453-1317	rhlR	0.798735	1.77953	Exp1	TP1	mono
rhlR_4_Multichannel - PH; TRITC_LED100%; FITC_LED100% - T=0 C=1.tif:0457-1323	rhlR	0.698888	1.76472	Exp1	TP1	mono
rhlR_4_Multichannel - PH; TRITC_LED100%; FITC_LED100% - T=0 C=1.tif:0458-1324	rhlR	0.375211	1.6716	Exp1	TP1	mono
rhlR_4_Multichannel - PH; TRITC_LED100%; FITC_LED100% - T=0 C=1.tif:0460-1325	rhlR	1.06556	2.19722	Exp1	TP1	mono
rhlR_4_Multichannel - PH; TRITC_LED100%; FITC_LED100% - T=0 C=1.tif:0461-1336	rhlR	0.986759	2.16422	Exp1	TP1	mono
rhlR_4_Multichannel - PH; TRITC_LED100%; FITC_LED100% - T=0 C=1.tif:0462-1335	rhlR	0.795659	2.12988	Exp1	TP1	mono
rhlR_4_Multichannel - PH; TRITC_LED100%; FITC_LED100% - T=0 C=1.tif:0463-1326	rhlR	0.672933	1.74993	Exp1	TP1	mono
rhlR_4_Multichannel - PH; TRITC_LED100%; FITC_LED100% - T=0 C=1.tif:0464-1322	rhlR	1.17439	2.03225	Exp1	TP1	mono
rhlR_4_Multichannel - PH; TRITC_LED100%; FITC_LED100% - T=0 C=1.tif:0465-1329	rhlR	0.95282	1.85178	Exp1	TP1	mono
rhlR_4_Multichannel - PH; TRITC_LED100%; FITC_LED100% - T=0 C=1.tif:0466-1332	rhlR	1.09424	2.21022	Exp1	TP1	mono
rhlR_4_Multichannel - PH; TRITC_LED100%; FITC_LED100% - T=0 C=1.tif:0467-1331	rhlR	0.25896	1.78483	Exp1	TP1	mono
rhlR_4_Multichannel - PH; TRITC_LED100%; FITC_LED100% - T=0 C=1.tif:0468-1337	rhlR	0.933582	2.12142	Exp1	TP1	mono
rhlR_4_Multichannel - PH; TRITC_LED100%; FITC_LED100% - T=0 C=1.tif:0469-1337	rhlR	0.697919	2.03536	Exp1	TP1	mono
rhlR_4_Multichannel - PH; TRITC_LED100%; FITC_LED100% - T=0 C=1.tif:0470-1335	rhlR	0.976635	2.1648	Exp1	TP1	mono
rhlR_4_Multichannel - PH; TRITC_LED100%; FITC_LED100% - T=0 C=1.tif:0471-1332	rhlR	0.796433	1.8185	Exp1	TP1	mono
rhlR_4_Multichannel - PH; TRITC_LED100%; FITC_LED100% - T=0 C=1.tif:0473-1341	rhlR	0.908357	2.1314	Exp1	TP1	mono
rhlR_4_Multichannel - PH; TRITC_LED100%; FITC_LED100% - T=0 C=1.tif:0474-1331	rhlR	0.672546	1.77603	Exp1	TP1	mono
rhlR_4_Multichannel - PH; TRITC_LED100%; FITC_LED100% - T=0 C=1.tif:0476-1347	rhlR	1.29227	2.18266	Exp1	TP1	mono
rhlR_4_Multichannel - PH; TRITC_LED100%; FITC_LED100% - T=0 C=1.tif:0478-1340	rhlR	0.760133	1.79786	Exp1	TP1	mono
rhlR_4_Multichannel - PH; TRITC_LED100%; FITC_LED100% - T=0 C=1.tif:0479-1350	rhlR	0.882617	2.13687	Exp1	TP1	mono
rhlR_4_Multichannel - PH; TRITC_LED100%; FITC_LED100% - T=0 C=1.tif:0480-1341	rhlR	0.51306	1.71823	Exp1	TP1	mono
rhlR_4_Multichannel - PH; TRITC_LED100%; FITC_LED100% - T=0 C=1.tif:0483-1349	rhlR	1.20784	2.1145	Exp1	TP1	mono
rhlR_4_Multichannel - PH; TRITC_LED100%; FITC_LED100% - T=0 C=1.tif:0484-1348	rhlR	0.943294	1.78457	Exp1	TP1	mono
rhlR_4_Multichannel - PH; TRITC_LED100%; FITC_LED100% - T=0 C=1.tif:0485-1353	rhlR	1.18692	2.00011	Exp1	TP1	mono
rhlR_4_Multichannel - PH; TRITC_LED100%; FITC_LED100% - T=0 C=1.tif:0486-1349	rhlR	1.03957	2.13512	Exp1	TP1	mono
rhlR_4_Multichannel - PH; TRITC_LED100%; FITC_LED100% - T=0 C=1.tif:0489-1356	rhlR	0.997051	2.04128	Exp1	TP1	mono
rhlR_4_Multichannel - PH; TRITC_LED100%; FITC_LED100% - T=0 C=1.tif:0490-1356	rhlR	0.884112	1.84265	Exp1	TP1	mono
rhlR_4_Multichannel - PH; TRITC_LED100%; FITC_LED100% - T=0 C=1.tif:0491-1367	rhlR	1.24614	2.12322	Exp1	TP1	mono
rhlR_4_Multichannel - PH; TRITC_LED100%; FITC_LED100% - T=0 C=1.tif:0492-1360	rhlR	0.927098	2.00213	Exp1	TP1	mono
rhlR_4_Multichannel - PH; TRITC_LED100%; FITC_LED100% - T=0 C=1.tif:0493-1362	rhlR	0.992198	2.14884	Exp1	TP1	mono
rhlR_4_Multichannel - PH; TRITC_LED100%; FITC_LED100% - T=0 C=1.tif:0495-1365	rhlR	0.924055	2.02541	Exp1	TP1	mono
rhlR_4_Multichannel - PH; TRITC_LED100%; FITC_LED100% - T=0 C=1.tif:0496-1366	rhlR	0.920915	2.11533	Exp1	TP1	mono
rhlR_4_Multichannel - PH; TRITC_LED100%; FITC_LED100% - T=0 C=1.tif:0497-1368	rhlR	1.28427	2.1192	Exp1	TP1	mono
rhlR_4_Multichannel - PH; TRITC_LED100%; FITC_LED100% - T=0 C=1.tif:0499-1364	rhlR	0.969772	2.02548	Exp1	TP1	mono
rhlR_4_Multichannel - PH; TRITC_LED100%; FITC_LED100% - T=0 C=1.tif:0500-1371	rhlR	0.84706	2.04655	Exp1	TP1	mono
rhlR_4_Multichannel - PH; TRITC_LED100%; FITC_LED100% - T=0 C=1.tif:0502-1378	rhlR	0.804587	2.07932	Exp1	TP1	mono
rhlR_4_Multichannel - PH; TRITC_LED100%; FITC_LED100% - T=0 C=1.tif:0503-1376	rhlR	0.84663	2.09074	Exp1	TP1	mono
rhlR_4_Multichannel - PH; TRITC_LED100%; FITC_LED100% - T=0 C=1.tif:0505-1373	rhlR	0.766198	1.86699	Exp1	TP1	mono
rhlR_4_Multichannel - PH; TRITC_LED100%; FITC_LED100% - T=0 C=1.tif:0506-1386	rhlR	1.05725	2.03416	Exp1	TP1	mono
rhlR_4_Multichannel - PH; TRITC_LED100%; FITC_LED100% - T=0 C=1.tif:0507-1373	rhlR	0.757463	1.87551	Exp1	TP1	mono
rhlR_4_Multichannel - PH; TRITC_LED100%; FITC_LED100% - T=0 C=1.tif:0509-1378	rhlR	0.363342	1.77526	Exp1	TP1	mono
rhlR_4_Multichannel - PH; TRITC_LED100%; FITC_LED100% - T=0 C=1.tif:0511-1388	rhlR	0.952324	2.04987	Exp1	TP1	mono
rhlR_4_Multichannel - PH; TRITC_LED100%; FITC_LED100% - T=0 C=1.tif:0512-1390	rhlR	1.28101	2.06554	Exp1	TP1	mono
rhlR_4_Multichannel - PH; TRITC_LED100%; FITC_LED100% - T=0 C=1.tif:0513-1389	rhlR	0.814334	2.13381	Exp1	TP1	mono
rhlR_4_Multichannel - PH; TRITC_LED100%; FITC_LED100% - T=0 C=1.tif:0514-1394	rhlR	1.02745	2.07853	Exp1	TP1	mono
rhlR_4_Multichannel - PH; TRITC_LED100%; FITC_LED100% - T=0 C=1.tif:0516-1393	rhlR	0.805718	1.91875	Exp1	TP1	mono
rhlR_4_Multichannel - PH; TRITC_LED100%; FITC_LED100% - T=0 C=1.tif:0518-1396	rhlR	0.676726	1.81565	Exp1	TP1	mono
rhlR_4_Multichannel - PH; TRITC_LED100%; FITC_LED100% - T=0 C=1.tif:0519-1398	rhlR	0.834161	2.07456	Exp1	TP1	mono
rhlR_4_Multichannel - PH; TRITC_LED100%; FITC_LED100% - T=0 C=1.tif:0520-1397	rhlR	0.446215	1.77486	Exp1	TP1	mono
rhlR_4_Multichannel - PH; TRITC_LED100%; FITC_LED100% - T=0 C=1.tif:0523-1413	rhlR	1.32611	2.22519	Exp1	TP1	mono
rhlR_4_Multichannel - PH; TRITC_LED100%; FITC_LED100% - T=0 C=1.tif:0524-1414	rhlR	0.755782	2.06265	Exp1	TP1	mono
rhlR_4_Multichannel - PH; TRITC_LED100%; FITC_LED100% - T=0 C=1.tif:0526-1421	rhlR	0.687908	2.08532	Exp1	TP1	mono
rhlR_4_Multichannel - PH; TRITC_LED100%; FITC_LED100% - T=0 C=1.tif:0528-1422	rhlR	1.17814	2.02733	Exp1	TP1	mono
rhlR_4_Multichannel - PH; TRITC_LED100%; FITC_LED100% - T=0 C=1.tif:0529-1415	rhlR	0.349014	1.83928	Exp1	TP1	mono
rhlR_4_Multichannel - PH; TRITC_LED100%; FITC_LED100% - T=0 C=1.tif:0530-1419	rhlR	0.737216	1.89581	Exp1	TP1	mono
rhlR_4_Multichannel - PH; TRITC_LED100%; FITC_LED100% - T=0 C=1.tif:0531-1423	rhlR	0.592554	1.80686	Exp1	TP1	mono
rhlR_4_Multichannel - PH; TRITC_LED100%; FITC_LED100% - T=0 C=1.tif:0532-1430	rhlR	0.826963	2.10495	Exp1	TP1	mono
rhlR_4_Multichannel - PH; TRITC_LED100%; FITC_LED100% - T=0 C=1.tif:0533-1434	rhlR	1.2141	2.15399	Exp1	TP1	mono
rhlR_4_Multichannel - PH; TRITC_LED100%; FITC_LED100% - T=0 C=1.tif:0535-1431	rhlR	0.212006	1.75182	Exp1	TP1	mono
rhlR_4_Multichannel - PH; TRITC_LED100%; FITC_LED100% - T=0 C=1.tif:0539-1439	rhlR	0.689435	1.90149	Exp1	TP1	mono
rhlR_4_Multichannel - PH; TRITC_LED100%; FITC_LED100% - T=0 C=1.tif:0540-1440	rhlR	0.339422	1.91332	Exp1	TP1	mono
rhlR_4_Multichannel - PH; TRITC_LED100%; FITC_LED100% - T=0 C=1.tif:0541-1449	rhlR	0.705271	2.04941	Exp1	TP1	mono
rhlR_4_Multichannel - PH; TRITC_LED100%; FITC_LED100% - T=0 C=1.tif:0542-1453	rhlR	1.21408	2.02635	Exp1	TP1	mono
rhlR_4_Multichannel - PH; TRITC_LED100%; FITC_LED100% - T=0 C=1.tif:0545-1456	rhlR	0.957055	2.06339	Exp1	TP1	mono
rhlR_4_Multichannel - PH; TRITC_LED100%; FITC_LED100% - T=0 C=1.tif:0547-1463	rhlR	0.455127	2.00307	Exp1	TP1	mono
rhlR_4_Multichannel - PH; TRITC_LED100%; FITC_LED100% - T=0 C=1.tif:0548-1470	rhlR	1.04039	1.99028	Exp1	TP1	mono
rhlR_4_Multichannel - PH; TRITC_LED100%; FITC_LED100% - T=0 C=1.tif:0549-1466	rhlR	0.326444	1.8303	Exp1	TP1	mono
rhlR_4_Multichannel - PH; TRITC_LED100%; FITC_LED100% - T=0 C=1.tif:0550-1471	rhlR	0.420379	1.95496	Exp1	TP1	mono
rhlR_4_Multichannel - PH; TRITC_LED100%; FITC_LED100% - T=0 C=1.tif:0554-1479	rhlR	0.717366	1.73447	Exp1	TP1	mono
rhlR_4_Multichannel - PH; TRITC_LED100%; FITC_LED100% - T=0 C=1.tif:0555-1484	rhlR	1.20903	2.22359	Exp1	TP1	mono
rhlR_4_Multichannel - PH; TRITC_LED100%; FITC_LED100% - T=0 C=1.tif:0558-1494	rhlR	0.22411	1.9142	Exp1	TP1	mono
rhlR_4_Multichannel - PH; TRITC_LED100%; FITC_LED100% - T=0 C=1.tif:0559-1495	rhlR	0.861686	1.89213	Exp1	TP1	mono
rhlR_4_Multichannel - PH; TRITC_LED100%; FITC_LED100% - T=0 C=1.tif:0560-1491	rhlR	0.542346	1.86054	Exp1	TP1	mono
rhlR_4_Multichannel - PH; TRITC_LED100%; FITC_LED100% - T=0 C=1.tif:0562-1500	rhlR	0.781598	1.82108	Exp1	TP1	mono
rhlR_4_Multichannel - PH; TRITC_LED100%; FITC_LED100% - T=0 C=1.tif:0565-1508	rhlR	1.151	2.16296	Exp1	TP1	mono
rhlR_4_Multichannel - PH; TRITC_LED100%; FITC_LED100% - T=0 C=1.tif:0568-1526	rhlR	1.07397	2.15491	Exp1	TP1	mono
rhlR_4_Multichannel - PH; TRITC_LED100%; FITC_LED100% - T=0 C=1.tif:0570-1519	rhlR	0.856074	1.88663	Exp1	TP1	mono
rhlR_4_Multichannel - PH; TRITC_LED100%; FITC_LED100% - T=0 C=1.tif:0571-1565	rhlR	1.74946	2.82177	Exp1	TP1	mono
rhlR_4_Multichannel - PH; TRITC_LED100%; FITC_LED100% - T=0 C=1.tif:0573-1521	rhlR	0.22164	1.81228	Exp1	TP1	mono
rhlR_4_Multichannel - PH; TRITC_LED100%; FITC_LED100% - T=0 C=1.tif:0574-1536	rhlR	1.09217	2.10522	Exp1	TP1	mono
rhlR_4_Multichannel - PH; TRITC_LED100%; FITC_LED100% - T=0 C=1.tif:0575-1519	rhlR	0.877091	1.78173	Exp1	TP1	mono
rhlR_4_Multichannel - PH; TRITC_LED100%; FITC_LED100% - T=0 C=1.tif:0576-1525	rhlR	0.812944	1.89917	Exp1	TP1	mono
rhlR_4_Multichannel - PH; TRITC_LED100%; FITC_LED100% - T=0 C=1.tif:0580-1538	rhlR	0.928335	2.02073	Exp1	TP1	mono
rhlR_4_Multichannel - PH; TRITC_LED100%; FITC_LED100% - T=0 C=1.tif:0583-1546	rhlR	0.459585	1.89634	Exp1	TP1	mono
rhlR_4_Multichannel - PH; TRITC_LED100%; FITC_LED100% - T=0 C=1.tif:0584-1602	rhlR	2.05484	3.16259	Exp1	TP1	mono
rhlR_4_Multichannel - PH; TRITC_LED100%; FITC_LED100% - T=0 C=1.tif:0589-1576	rhlR	0.665557	2.13455	Exp1	TP1	mono
rhlR_4_Multichannel - PH; TRITC_LED100%; FITC_LED100% - T=0 C=1.tif:0592-1594	rhlR	0.308838	1.87927	Exp1	TP1	mono
rhlR_4_Multichannel - PH; TRITC_LED100%; FITC_LED100% - T=0 C=1.tif:0594-1600	rhlR	0.328721	1.91303	Exp1	TP1	mono
rhlR_4_Multichannel - PH; TRITC_LED100%; FITC_LED100% - T=0 C=1.tif:0596-1603	rhlR	0.303544	1.78557	Exp1	TP1	mono
rhlR_4_Multichannel - PH; TRITC_LED100%; FITC_LED100% - T=0 C=1.tif:0597-1616	rhlR	0.655429	1.89249	Exp1	TP1	mono
rhlR_4_Multichannel - PH; TRITC_LED100%; FITC_LED100% - T=0 C=1.tif:0598-1627	rhlR	0.611638	2.04517	Exp1	TP1	mono
rhlR_4_Multichannel - PH; TRITC_LED100%; FITC_LED100% - T=0 C=1.tif:0600-1622	rhlR	0.323891	1.81646	Exp1	TP1	mono
rhlR_4_Multichannel - PH; TRITC_LED100%; FITC_LED100% - T=0 C=1.tif:0601-1618	rhlR	0.578288	1.87844	Exp1	TP1	mono
rhlR_4_Multichannel - PH; TRITC_LED100%; FITC_LED100% - T=0 C=1.tif:0602-1635	rhlR	0.0141148	1.76491	Exp1	TP1	mono
rhlR_4_Multichannel - PH; TRITC_LED100%; FITC_LED100% - T=0 C=1.tif:0603-1647	rhlR	0.56624	1.92859	Exp1	TP1	mono
rhlR_4_Multichannel - PH; TRITC_LED100%; FITC_LED100% - T=0 C=1.tif:0604-1644	rhlR	0.68657	1.89914	Exp1	TP1	mono
rhlR_4_Multichannel - PH; TRITC_LED100%; FITC_LED100% - T=0 C=1.tif:0605-1656	rhlR	1.05129	2.22685	Exp1	TP1	mono
rhlR_4_Multichannel - PH; TRITC_LED100%; FITC_LED100% - T=0 C=1.tif:0606-1639	rhlR	0.595525	1.85314	Exp1	TP1	mono
rhlR_4_Multichannel - PH; TRITC_LED100%; FITC_LED100% - T=0 C=1.tif:0607-1651	rhlR	0.265598	1.78342	Exp1	TP1	mono
rhlR_4_Multichannel - PH; TRITC_LED100%; FITC_LED100% - T=0 C=1.tif:0609-1668	rhlR	0.608091	1.9795	Exp1	TP1	mono
rhlR_4_Multichannel - PH; TRITC_LED100%; FITC_LED100% - T=0 C=1.tif:0610-1661	rhlR	0.157755	1.8022	Exp1	TP1	mono
rhlR_4_Multichannel - PH; TRITC_LED100%; FITC_LED100% - T=0 C=1.tif:0611-1675	rhlR	0.440007	1.98956	Exp1	TP1	mono
rhlR_4_Multichannel - PH; TRITC_LED100%; FITC_LED100% - T=0 C=1.tif:0612-1671	rhlR	0.151194	1.76179	Exp1	TP1	mono
rhlR_4_Multichannel - PH; TRITC_LED100%; FITC_LED100% - T=0 C=1.tif:0613-1677	rhlR	0.724054	1.94767	Exp1	TP1	mono
rhlR_4_Multichannel - PH; TRITC_LED100%; FITC_LED100% - T=0 C=1.tif:0614-1684	rhlR	0.550353	1.95794	Exp1	TP1	mono
rhlR_4_Multichannel - PH; TRITC_LED100%; FITC_LED100% - T=0 C=1.tif:0615-1675	rhlR	-0.644392	-0.553275	Exp1	TP1	mono
rhlR_4_Multichannel - PH; TRITC_LED100%; FITC_LED100% - T=0 C=1.tif:0616-1677	rhlR	0.296544	1.75393	Exp1	TP1	mono
rhlR_4_Multichannel - PH; TRITC_LED100%; FITC_LED100% - T=0 C=1.tif:0618-1685	rhlR	0.128418	1.74645	Exp1	TP1	mono
rhlR_4_Multichannel - PH; TRITC_LED100%; FITC_LED100% - T=0 C=1.tif:0619-1695	rhlR	0.554003	1.87659	Exp1	TP1	mono
rhlR_4_Multichannel - PH; TRITC_LED100%; FITC_LED100% - T=0 C=1.tif:0621-1700	rhlR	-0.0294035	1.65644	Exp1	TP1	mono
rhlR_4_Multichannel - PH; TRITC_LED100%; FITC_LED100% - T=0 C=1.tif:0622-1698	rhlR	0.639543	1.85233	Exp1	TP1	mono
rhlR_4_Multichannel - PH; TRITC_LED100%; FITC_LED100% - T=0 C=1.tif:0623-1700	rhlR	0.0420811	1.71996	Exp1	TP1	mono
rhlR_4_Multichannel - PH; TRITC_LED100%; FITC_LED100% - T=0 C=1.tif:0624-1710	rhlR	0.763962	1.96914	Exp1	TP1	mono
rhlR_4_Multichannel - PH; TRITC_LED100%; FITC_LED100% - T=0 C=1.tif:0625-1708	rhlR	0.563517	1.92395	Exp1	TP1	mono
rhlR_4_Multichannel - PH; TRITC_LED100%; FITC_LED100% - T=0 C=1.tif:0626-1727	rhlR	0.45942	2.01842	Exp1	TP1	mono
rhlR_4_Multichannel - PH; TRITC_LED100%; FITC_LED100% - T=0 C=1.tif:0627-1722	rhlR	0.457652	1.87792	Exp1	TP1	mono
rhlR_4_Multichannel - PH; TRITC_LED100%; FITC_LED100% - T=0 C=1.tif:0628-1724	rhlR	0.706333	1.90419	Exp1	TP1	mono
rhlR_4_Multichannel - PH; TRITC_LED100%; FITC_LED100% - T=0 C=1.tif:0630-1741	rhlR	0.616232	1.94635	Exp1	TP1	mono
rhlR_4_Multichannel - PH; TRITC_LED100%; FITC_LED100% - T=0 C=1.tif:0631-1741	rhlR	0.58017	1.8803	Exp1	TP1	mono
rhlR_4_Multichannel - PH; TRITC_LED100%; FITC_LED100% - T=0 C=1.tif:0632-1752	rhlR	0.56555	1.96283	Exp1	TP1	mono
rhlR_4_Multichannel - PH; TRITC_LED100%; FITC_LED100% - T=0 C=1.tif:0633-1752	rhlR	0.575323	1.96923	Exp1	TP1	mono
rhlR_4_Multichannel - PH; TRITC_LED100%; FITC_LED100% - T=0 C=1.tif:0634-1769	rhlR	0.418052	2.01029	Exp1	TP1	mono
rhlR_4_Multichannel - PH; TRITC_LED100%; FITC_LED100% - T=0 C=1.tif:0635-1768	rhlR	0.458288	1.81817	Exp1	TP1	mono
rhlR_4_Multichannel - PH; TRITC_LED100%; FITC_LED100% - T=0 C=1.tif:0636-1777	rhlR	0.509097	1.95684	Exp1	TP1	mono
rhlR_4_Multichannel - PH; TRITC_LED100%; FITC_LED100% - T=0 C=1.tif:0637-1783	rhlR	0.4873	1.92284	Exp1	TP1	mono
rhlR_4_Multichannel - PH; TRITC_LED100%; FITC_LED100% - T=0 C=1.tif:0638-1790	rhlR	0.417718	1.97385	Exp1	TP1	mono
rhlR_4_Multichannel - PH; TRITC_LED100%; FITC_LED100% - T=0 C=1.tif:0639-1811	rhlR	0.336104	1.80826	Exp1	TP1	mono
rhlR_4_Multichannel - PH; TRITC_LED100%; FITC_LED100% - T=0 C=1.tif:0640-1820	rhlR	0.0839385	1.87373	Exp1	TP1	mono
rhlR_4_Multichannel - PH; TRITC_LED100%; FITC_LED100% - T=0 C=1.tif:0641-1835	rhlR	1.35521	2.22048	Exp1	TP1	mono
rhlR_4_Multichannel - PH; TRITC_LED100%; FITC_LED100% - T=0 C=1.tif:0642-1828	rhlR	1.18495	2.03174	Exp1	TP1	mono
rhlR_4_Multichannel - PH; TRITC_LED100%; FITC_LED100% - T=0 C=1.tif:0643-1836	rhlR	1.15486	1.95957	Exp1	TP1	mono
rhlR_4_Multichannel - PH; TRITC_LED100%; FITC_LED100% - T=0 C=1.tif:0644-1845	rhlR	1.14892	1.94063	Exp1	TP1	mono
rhlR_4_Multichannel - PH; TRITC_LED100%; FITC_LED100% - T=0 C=1.tif:0645-1848	rhlR	1.10274	1.92913	Exp1	TP1	mono
rhlR_4_Multichannel - PH; TRITC_LED100%; FITC_LED100% - T=0 C=1.tif:0646-1848	rhlR	1.13629	1.96768	Exp1	TP1	mono
rhlR_4_Multichannel - PH; TRITC_LED100%; FITC_LED100% - T=0 C=1.tif:0647-1851	rhlR	1.12999	1.89581	Exp1	TP1	mono
rhlR_4_Multichannel - PH; TRITC_LED100%; FITC_LED100% - T=0 C=1.tif:0648-1850	rhlR	1.02642	1.91381	Exp1	TP1	mono
[truncated: 50,156 more rows]
